# Supplementary material for: Metaproteome Analysis of Short‐Term Thermal Stress in Three Sympatric Coral Species Reveals Divergent Host Responses
Source: Ecol Evol. 2026 Mar 19;16(3):e73275. doi: 10.1002/ece3.73275 (PMC13093290; doi:10.1002/ece3.73275)
Supplement: Supplementary file 6 — Table S1: (a) Endosymbiont cell density and photosynthetic efficiency for samples. (b) SymPortal ITS2 Symbiodiniaceae communities within A. hyacinthus, P . lobata and S . pistillata . ITS2 sequence data and major ITS2‐type profiles. [file ECE3-16-e73275-s001.xlsx]

## Sheet: Table_S1a
Table S1: Endosymbiont cell density and photosynthetic efficiency for samples from all three GBR coral species.
SampleID	Spp	Treatment_TP	Cell density (cells/mL)	surface area (cm^2)	Fv/Fm
5400	Acr	Amb_TP1	14100000	7.3052	0.665
5388	Por	Amb_TP1	1280000	7.06904	0.691
5387	Por	Amb_TP0	963000	4.47128	0.695667
5384	Por	Amb_TP0	563000	2.10969	0.655667
5189	Sty	Amb_TP0	1960000	0.928894	0.699
5102	Sty	Hot_TP1	675000	2.01523	0.486
5100	Sty	Hot_TP1	863000	0.976125	0.525
5070	Acr	Amb_TP0	8560000	8.04516	0.703
5018	Acr	Hot_TP1	3250000	4.32959	0.689
5016	Acr	Hot_TP0	4940000	5.57336	0.7
5015	Acr	Hot_TP1	4050000	11.3829	0.689
5013	Acr	Hot_TP0	8760000	8.7379	0.672
3132	Acr	Amb_TP2	8710000	4.72319	0.777667
3092	Por	Amb_TP2	675000	0.456575	0.696
3007	Acr	Amb_TP0	6190000	10.0761	0.696
2744	Por	Hot_TP0	713000	1.07059	0.687
2735	Por	Hot_TP0	1110000	2.03097	0.685
2732	Por	Hot_TP0	1430000	5.0853	0.699
2314	Sty	Hot_TP0	1410000	0.551039	0.692
2312	Sty	Hot_TP0	3350000	1.1808	0.687333
2294	Acr	Hot_TP2	3440000	12.1386	0.571
2287	Por	Hot_TP2	450000	7.46264	0.656
2255	Por	Hot_TP1	588000	0.991869	0.672
2252	Por	Hot_TP1	875000	3.47942	0.703
2251	Por	Hot_TP2	313000	0.551039	0.643
2248	Por	Hot_TP2	288000	2.10969	0.674333
2242	Sty	Hot_TP0	1850000	1.38547	0.685
2192	Acr	Hot_TP1	4290000	4.8334	0.666
2178	Sty	Hot_TP1	913000	0.771454	0.578
2165	Sty	Amb_TP1	1180000	0.960382	0.649
2156	Por	Amb_TP1	688000	0.440831	0.671
2076	Sty	Amb_TP1	1850000	1.05485	0.65
2043	Por	Amb_TP2	775000	0.661246	0.70925
2040	Por	Amb_TP2	563000	1.90502	0.731667
2023	Sty	Amb_TP0	1850000	1.51142	0.703
2022	Sty	Amb_TP0	1500000	0.472319	0.713
733	Por	Hot_TP1	463000	1.27526	0.681
669	Sty	Amb_TP1	1540000	0.566783	0.705
639	Acr	Amb_TP1	6830000	5.19551	0.724
638	Acr	Amb_TP0	17000000	7.46264	0.733
528	Por	Amb_TP0	1400000	1.59014	0.701333
525	Por	Amb_TP1	488000	2.48755	0.704
475	Acr	Amb_TP2	4950000	4.25087	0.702667
473	Acr	Amb_TP2	7790000	8.64343	0.740333
116	Acr	Hot_TP2	2810000	8.95831	0.599
113	Acr	Hot_TP2	2730000	6.36056	0.625
89	Acr	Hot_TP0	5490000	4.89637	0.704667
13	Acr	Amb_TP1	9300000	7.13201	0.754

## Sheet: Table_S1b
Table S1b: SymPortal ITS2 Symbiodiniaceae communities within Acropora hyacinthus, Porites lobata and Stylophora pistillata from the Great Barrier Reef. ITS2 sequence data and major ITS2-type profiles.
sample_name	sample_type	host_phylum	host_class	host_order	host_family	host_genus	host_species	collection_latitude	collection_longitude	collection_date	collection_depth	data_set_uid	raw_contigs	post_qc_absolute_seqs	post_qc_unique_seqs	post_taxa_id_absolute_symbiodiniaceae_seqs	post_taxa_id_unique_symbiodiniaceae_seqs	size_screening_violation_absolute	size_screening_violation_unique	post_taxa_id_absolute_non_symbiodiniaceae_seqs	post_taxa_id_unique_non_symbiodiniaceae_seqs	post_med_absolute	post_med_unique	noName Clade A	noName Clade B	noName Clade C	noName Clade D	noName Clade E	noName Clade F	noName Clade G	noName Clade H	noName Clade I	C15	C8	C3k	C50a	C3	C15l	C15n	C42.2	C1	C15bb	C15.8	C50t	C29	C22s	3345699_C	120741_C	C3b
2744_WOO13321A236	coral_field	cnidaria	anthozoa	scleractinia	Poritidae	Porites	lobata	-18.825	147.645	20230221	5	956	1.34402	1.01525	0.006125	1.01466	0.006097	0	0	0.000595	2.77e-05	1	0.000194	0	0	0.026601	0	0	0	0	0	0	0.70837	0	0	0	0	0.073098	0.068701	0	0	0.035062	0.024942	0	0	0.016259	0	0	0
528_WOO13321A245	coral_field	cnidaria	anthozoa	scleractinia	Poritidae	Porites	lobata	-18.825	147.645	20230221	5	956	1.61401	1.01721	0.00603	1.01561	0.005971	0	0	0.001597	5.96e-05	1	0.000167	0	0	0.026981	0	0	0	0	0	0	0.70713	0	0	0	0	0.070754	0.072708	0	0	0.034644	0.0243	0	0	0.01591	0	0	0
2732_WOO13321A237	coral_field	cnidaria	anthozoa	scleractinia	Poritidae	Porites	lobata	-18.825	147.645	20230221	5	956	1.64067	1.01993	0.005601	1.01873	0.005568	0	0	0.001206	3.3e-05	1	0.000116	0	0	0.027856	0	0	0	0	0	0	0.701509	0	0	0	0	0.070525	0.07169	0	0	0.036159	0.023296	0	0	0.020099	0	0	0
2735_WOO13321A238	coral_field	cnidaria	anthozoa	scleractinia	Poritidae	Porites	lobata	-18.825	147.645	20230221	5	956	1.42696	1.01808	0.005628	1.01704	0.005579	4.9e-05	1.63e-05	0.000997	3.27e-05	1	0.000114	0	0	0.027822	0	0	0	0	0	0	0.695227	0	0	0	0	0.078084	0.069368	0	0	0.035746	0.024081	0	0	0.021255	0	0	0
5387_WOO13321A247	coral_field	cnidaria	anthozoa	scleractinia	Poritidae	Porites	lobata	-18.825	147.645	20230221	5	956	1.60353	1.01828	0.005548	1.01741	0.005533	0	0	0.000872	1.53e-05	1	0.000122	0	0	0.028153	0	0	0	0	0	0	0.693506	0	0	0	0	0.073991	0.072208	0	0	0.036877	0.024602	0	0	0.022391	0	0	0
5384_WOO13321A246	coral_field	cnidaria	anthozoa	scleractinia	Poritidae	Porites	lobata	-18.825	147.645	20230221	5	956	1.62067	1.01801	0.005442	1.01722	0.00541	3.23e-05	8.06e-06	0.000758	2.42e-05	1	0.000121	0	0	0.031493	0	0	0	0	0	0	0.695615	0	0	0	0	0.072009	0.068662	0	0	0.034057	0.023188	0	0	0.021326	0	0	0
5189_WOO13321A249	coral_field	cnidaria	anthozoa	scleractinia	Pocilloporidae	Stylophora	pistillata	-18.825	147.645	20230221	5	956	1.72608	1.0388	0.006241	1.02867	0.006114	0.010095	0.000115	3.44e-05	1.15e-05	1	0.000298	0	0	0.133621	0	0	0	0	0	0	0	0.717295	0	0	0.004302	0	0	0.04202	0.042078	0	0	0.019375	0	0	0.016152	0.016118	0
2022_WOO13321A250	coral_field	cnidaria	anthozoa	scleractinia	Pocilloporidae	Stylophora	pistillata	-18.825	147.645	20230221	5	956	1.69845	1.05912	0.007268	1.04764	0.007093	0.011476	0.000175	0	0	1	0.000414	0	0	0.138144	0	0	0	0	0	0	0	0.709383	0	0	0.005308	0	0	0.044071	0.03191	0	0	0.020498	0	0	0.018505	0.016178	0
2314_WOO13321A239	coral_field	cnidaria	anthozoa	scleractinia	Pocilloporidae	Stylophora	pistillata	-18.825	147.645	20230221	5	956	1.76351	1.04262	0.006316	1.03116	0.006196	0.011462	0.000119	0	0	1	0.00023	0	0	0.141084	0	0	0	0	0	0	0	0.68814	0	0	0.005385	0	0	0.044465	0.043893	0	0	0.021225	0	0	0.017462	0.015294	0
2242_WOO13321A241	coral_field	cnidaria	anthozoa	scleractinia	Pocilloporidae	Stylophora	pistillata	-18.825	147.645	20230221	5	956	1.44763	1.04571	0.007647	1.0334	0.007472	0.012313	0.000175	0	0	1	0.000526	0	0	0.14323	0	0	0	0	0	0	0	0.686633	0	0	0.005437	0	0	0.042622	0.031519	0	0	0.021416	0	0	0.018434	0.017189	0
2023_WOO13321A248	coral_field	cnidaria	anthozoa	scleractinia	Pocilloporidae	Stylophora	pistillata	-18.825	147.645	20230221	5	956	1.51789	1.05684	0.006609	1.04319	0.00648	0.01365	0.000129	0	0	1	0.000216	0	0	0.151324	0	0	0	0	0	0	0	0.665024	0	0	0.005453	0	0	0.044534	0.032321	0	0	0.022285	0	0	0.017874	0.016372	0
2312_WOO13321A240	coral_field	cnidaria	anthozoa	scleractinia	Pocilloporidae	Stylophora	pistillata	-18.825	147.645	20230221	5	956	1.45205	1.04796	0.00661	1.03538	0.00648	0.012577	0.00013	0	0	1	0.000173	0	0	0.146023	0	0	0	0	0	0	0	0.654045	0	0	0.005356	0	0	0.041634	0.044322	0	0	0.022257	0	0	0.018007	0.016771	0
5013_WOO13321A242	coral_field	cnidaria	anthozoa	scleractinia	Acroporidae	Acropora	hyacinthus	-18.825	147.645	20230221	5	956	1.81343	1.05528	0.007432	1.05503	0.007419	0.000255	1.27e-05	0	0	1	0.000255	0	0	0.014214	0	0	0	0	0	0	0	0	0.683163	0.090643	0.063576	0	0	0	0	0	0	0	0.015003	0	0	0	0.008704
3007_WOO13321A251	coral_field	cnidaria	anthozoa	scleractinia	Acroporidae	Acropora	hyacinthus	-18.825	147.645	20230221	5	956	1.34579	1.06024	0.016298	1.06024	0.016298	0	0	0	0	1	0.002097	0	0	0.004861	0	0	0	0	0	0	0	0	0.5874	0.108368	0.117613	0	0	0	0	0	0	0	0.01992	0	0	0	0.013439
89_WOO13321A244	coral_field	cnidaria	anthozoa	scleractinia	Acroporidae	Acropora	hyacinthus	-18.825	147.645	20230221	5	956	1.60814	1.05982	0.007705	1.05957	0.007691	0.000244	1.43e-05	0	0	1	0.00033	0	0	0.017089	0	0	0	0	0	0	0	0	0.602898	0.11107	0.103738	0	0	0	0	0	0	0	0.014893	0	0	0	0.016113
5070_WOO13321A253	coral_field	cnidaria	anthozoa	scleractinia	Acroporidae	Acropora	hyacinthus	-18.825	147.645	20230221	5	956	1.33569	1.07179	0.016115	1.07179	0.016115	0	0	0	0	1	0.001961	0	0	0.037005	0	0	0	0	0	0	0.01134	0	0.609652	0.108373	0.102405	0	0	0	0	0	0	0	0.00793	0	0	0	0.020038
638_WOO13321A252	coral_field	cnidaria	anthozoa	scleractinia	Acroporidae	Acropora	hyacinthus	-18.825	147.645	20230221	5	956	1.3399	1.0686	0.008769	1.06845	0.008758	0.000144	1.11e-05	0	0	1	0.000255	0	0	0	0	0	0	0	0	0	0	0	0.510906	0.112411	0.145856	0	0	0	0	0	0	0	0.018904	0	0	0	0.02422
5016_WOO13321A243	coral_field	cnidaria	anthozoa	scleractinia	Acroporidae	Acropora	hyacinthus	-18.825	147.645	20230221	5	956	7.6875	1	0.041667	1	0.041667	0	0	0	0	1	0.041667	0	0	0	0	0	0	0	0	0	0	0	0.770833	0.114583	0.072917	0	0	0	0	0	0	0	0.041667	0	0	0	0
																																	517	37489	37	20940	32	518	519	1	2	522	534	22275	858	561	3345699	120741	80
Symportal Major ITS2 Type Profile	Species	Number of samples	Average proportion of samples
C15-C15l-C15n-C15bb-C15.8	Porites lobata	6	0.903
C8/C1-C42.2	Stylophora pistillata	6	0.768
C3k/C3-C50a-C29-C21ab-C3b	Acropora hyacinthus	3	0.863
C3/C3k-C50a-C3.10-C3gj-C3b	Acropora hyacinthus	1	0.859
C3k-C50a-C3-C3ba-C50q-C3dq-C50f-C3a	Acropora hyacinthus	1	0.832
[truncated: 63 more columns]
