# Supplementary material for: Metaproteome Analysis of Short‐Term Thermal Stress in Three Sympatric Coral Species Reveals Divergent Host Responses
Source: Ecol Evol. 2026 Mar 19;16(3):e73275. doi: 10.1002/ece3.73275 (PMC13093290; doi:10.1002/ece3.73275)
Supplement: Supplementary file 7 — Table S2: Proteomic data for the Acropora hyacinthus host across timepoints, with differential accumulation statistics and KEGG annotations. [file ECE3-16-e73275-s008.xlsx]

## Sheet: Table_S2
Table S2: Proteomic data for the Acropora hyacinthus host across timepoints, with differential accumulation statistics and KEGG annotations shown for each protein.
Protein_ID	FC_TP0	pval_TP0	ADJPVALUE_TP0	FC_TP1	pval_TP1	ADJPVALUE_TP1	FC_TP2	pval_TP2	ADJPVALUE_TP2	Unnamed: 0	KO	A-ID	A-Description	B-ID	B-Description	C-ID	C-Description	D-Description
Acropora_hyacinthus_SLJPv1___s0218.g8.t1	0.283766	0.651128	0.922617	-0.464534	0.482617	0.725917	-0.0498555	0.845152	0.941164	11932	K01253	9100	Metabolism	9111	Xenobiotics biodegradation and metabolism	980	Metabolism of xenobiotics by cytochrome P450 [PATH:ko00980]	EPHX1; microsomal epoxide hydrolase [EC:3.3.2.9]
Acropora_hyacinthus_SLJPv1___s0001.g121.t1	1.13661	0.169428	0.866934	0.474937	0.397096	0.666259	-0.288319	0.443803	0.774214	19211	K15303	9100	Metabolism	9111	Xenobiotics biodegradation and metabolism	980	Metabolism of xenobiotics by cytochrome P450 [PATH:ko00980]	AKR7; aflatoxin B1 aldehyde reductase
Acropora_hyacinthus_SLJPv1___s0202.g25.t1	0.479789	0.00115126	0.693573	-0.197728	0.587414	0.786123	0.182449	0.538977	0.816314	10137	K01061	9100	Metabolism	9111	Xenobiotics biodegradation and metabolism	364	Fluorobenzoate degradation [PATH:ko00364]	E3.1.1.45; carboxymethylenebutenolidase [EC:3.1.1.45]
Acropora_hyacinthus_SLJPv1___s0001.g941.t1	-0.437578	0.0356379	0.861906	-0.0127045	0.985915	0.992744	1.53858	0.0456346	0.502372	20924	K17341	9190	Not Included in Pathway or Brite	9193	Unclassified: signaling and cellular processes	99992	Structural proteins	HMCN; hemicentin
Acropora_hyacinthus_SLJPv1___s0001.g943.t1	0.158799	0.489819	0.890232	0.568357	0.259721	0.575881	1.04637	0.280717	0.685685	20926	K17341	9190	Not Included in Pathway or Brite	9193	Unclassified: signaling and cellular processes	99992	Structural proteins	HMCN; hemicentin
Acropora_hyacinthus_SLJPv1___s1229.g1.t1	-0.0580623	0.828791	0.970869	0.190203	0.362473	0.642658	0.464097	0.209718	0.647524	23563	K17921	9190	Not Included in Pathway or Brite	9193	Unclassified: signaling and cellular processes	99992	Structural proteins	SNX7_30; sorting nexin-7/30
Acropora_hyacinthus_SLJPv1___s0199.g20.t1	-0.00464813	0.972094	0.994982	0.0209739	0.906562	0.963382	0.383705	0.442541	0.774214	16485	K17341	9190	Not Included in Pathway or Brite	9193	Unclassified: signaling and cellular processes	99992	Structural proteins	HMCN; hemicentin
Acropora_hyacinthus_SLJPv1___s0022.g84.t1	0.26231	0.284623	0.866934	-0.931487	0.138113	0.490684	0.254378	0.0914043	0.542413	43402	K17083	9190	Not Included in Pathway or Brite	9193	Unclassified: signaling and cellular processes	99992	Structural proteins	FERMT2, KIND2; kindlin 2
Acropora_hyacinthus_SLJPv1___s0103.g49.t3	0.827962	0.046741	0.866934	-0.402535	0.378913	0.654212	0.131084	0.662341	0.872918	28950	K17341	9190	Not Included in Pathway or Brite	9193	Unclassified: signaling and cellular processes	99992	Structural proteins	HMCN; hemicentin
Acropora_hyacinthus_SLJPv1___s0188.g20.t1	0.600916	0.108487	0.866934	-0.989944	0.0579345	0.462296	0.0960964	0.725402	0.895439	41877	K08870	9190	Not Included in Pathway or Brite	9193	Unclassified: signaling and cellular processes	99992	Structural proteins	TWF; twinfilin
Acropora_hyacinthus_SLJPv1___s0011.g214.t1	0.0192254	0.9481	0.99416	0.0941413	0.86824	0.945837	0.0246772	0.860609	0.947529	43021	K17921	9190	Not Included in Pathway or Brite	9193	Unclassified: signaling and cellular processes	99992	Structural proteins	SNX7_30; sorting nexin-7/30
Acropora_hyacinthus_SLJPv1___s0184.g36.t2	-1.43854	0.340714	0.867669	-1.18945	0.252104	0.56969	-0.485143	0.430464	0.766111	30375	K22453	9190	Not Included in Pathway or Brite	9193	Unclassified: signaling and cellular processes	99992	Structural proteins	TFF2; trefoil factor 2
Acropora_hyacinthus_SLJPv1___s0029.g2.t1	0.595352	0.690274	0.938257	-0.807995	0.267423	0.587184	-0.699011	0.29722	0.695459	28151	K17929	9190	Not Included in Pathway or Brite	9193	Unclassified: signaling and cellular processes	99992	Structural proteins	SNX17; sorting nexin-17
Acropora_hyacinthus_SLJPv1___s0057.g116.t1	1.43115	0.341582	0.867669	-1.28168	0.456392	0.708401	-1.81	0.0531959	0.523829	22559	K17341	9190	Not Included in Pathway or Brite	9193	Unclassified: signaling and cellular processes	99992	Structural proteins	HMCN; hemicentin
Acropora_hyacinthus_SLJPv1___s0196.g34.t1	0.165688	0.380287	0.886592	-0.60893	0.143019	0.493937	0.107673	0.821672	0.932496	29321	K23836	9190	Not Included in Pathway or Brite	9193	Unclassified: signaling and cellular processes	99995	Signaling proteins	TNIP3, ABIN3; TNFAIP3-interacting protein 3
Acropora_hyacinthus_SLJPv1___s0044.g89.t1	0.694298	0.352453	0.872045	0.126421	0.649125	0.831832	0.0703075	0.663837	0.872918	12529	K19600	9190	Not Included in Pathway or Brite	9193	Unclassified: signaling and cellular processes	99995	Signaling proteins	TULP1; tubby-related protein 1
Acropora_hyacinthus_SLJPv1___s0001.g163.t1	-0.437714	0.665887	0.931498	-1.09163	0.272319	0.589268	-0.356948	0.486154	0.787556	19300	K22747	9190	Not Included in Pathway or Brite	9193	Unclassified: signaling and cellular processes	99995	Signaling proteins	AIFM3; apoptosis-inducing factor 3
Acropora_hyacinthus_SLJPv1___s0103.g38.t1	0.565129	0.0475507	0.866934	-0.937094	0.138847	0.490684	-0.417793	0.225703	0.657994	28930	K19410	9190	Not Included in Pathway or Brite	9193	Unclassified: signaling and cellular processes	99995	Signaling proteins	LEMD3; inner nuclear membrane protein Man1
Acropora_hyacinthus_SLJPv1___s0067.g3.t1	0.347113	0.653175	0.922876	-1.25259	0.159731	0.506453	-0.428572	0.177825	0.611068	21957	K19867	9190	Not Included in Pathway or Brite	9193	Unclassified: signaling and cellular processes	99995	Signaling proteins	LDB3; LIM domain-binding protein 3
Acropora_hyacinthus_SLJPv1___s0010.g64.t1	1.03084	0.342965	0.867669	-1.94711	0.0793267	0.465509	-0.919531	0.203536	0.640131	32758	K06875	9190	Not Included in Pathway or Brite	9193	Unclassified: signaling and cellular processes	99995	Signaling proteins	PDCD5, TFAR19; programmed cell death protein 5
Acropora_hyacinthus_SLJPv1___s0037.g36.t1	0.731835	0.20261	0.866934	-0.184346	0.68551	0.849017	-0.745121	0.113956	0.565617	36942	K18598	9190	Not Included in Pathway or Brite	9193	Unclassified: signaling and cellular processes	99993	Cell motility	EML6; echinoderm microtubule-associated protein-like 6
Acropora_hyacinthus_SLJPv1___s0002.g255.t1	0.058875	0.946767	0.99416	-0.875004	0.151506	0.502185	0.464525	0.297928	0.695459	40807	K22390	9190	Not Included in Pathway or Brite	9191	Unclassified: metabolism	99999	Others	ACP7; acid phosphatase type 7
Acropora_hyacinthus_SLJPv1___s0213.g7.t1	0.0606048	0.932247	0.99223	-0.722332	0.136027	0.490684	0.0167431	0.98115	0.992036	34588	K15049	9190	Not Included in Pathway or Brite	9191	Unclassified: metabolism	99984	Nucleotide metabolism	ENDOD1; endonuclease domain-containing 1 protein
Acropora_hyacinthus_SLJPv1___s0001.g329.t1	-0.222018	0.775553	0.956456	-0.0600743	0.845477	0.935501	-0.357841	0.526968	0.811816	19571	K11729	9190	Not Included in Pathway or Brite	9191	Unclassified: metabolism	99983	Lipid metabolism	ACAD10; acyl-CoA dehydrogenase family member 10
Acropora_hyacinthus_SLJPv1___s0111.g26.t1	-0.149365	0.545761	0.903012	1.69432	0.0898431	0.474053	2.178	0.00133314	0.371138	26359	K19511	9190	Not Included in Pathway or Brite	9191	Unclassified: metabolism	99980	Enzymes with EC numbers	PXDN, VPO1; peroxidase [EC:1.11.1.7]
Acropora_hyacinthus_SLJPv1___s0005.g55.t1	1.66702	0.104599	0.866934	0.309776	0.54352	0.757318	1.75093	0.227972	0.659845	1638	K00671	9190	Not Included in Pathway or Brite	9191	Unclassified: metabolism	99980	Enzymes with EC numbers	NMT; glycylpeptide N-tetradecanoyltransferase [EC:2.3.1.97]
Acropora_hyacinthus_SLJPv1___s0111.g27.t1	-0.266411	0.228357	0.866934	1.34473	0.0606864	0.462296	0.701304	0.191754	0.627757	26361	K19511	9190	Not Included in Pathway or Brite	9191	Unclassified: metabolism	99980	Enzymes with EC numbers	PXDN, VPO1; peroxidase [EC:1.11.1.7]
Acropora_hyacinthus_SLJPv1___s0051.g42.t1	-1.45149	0.549089	0.90431	-1.00142	0.269947	0.589043	0.594691	0.163845	0.601869	36339	K11165	9190	Not Included in Pathway or Brite	9191	Unclassified: metabolism	99980	Enzymes with EC numbers	DHRS7; dehydrogenase/reductase SDR family member 7 [EC:1.1.-.-]
Acropora_hyacinthus_SLJPv1___s0003.g295.t1	0.13212	0.759405	0.953954	-1.05675	0.0285604	0.462296	0.583729	0.341189	0.709046	7339	K09022	9190	Not Included in Pathway or Brite	9191	Unclassified: metabolism	99980	Enzymes with EC numbers	ridA, tdcF, RIDA; 2-iminobutanoate/2-iminopropanoate deaminase [EC:3.5.99.10]
Acropora_hyacinthus_SLJPv1___s0113.g77.t1	0.148648	0.803058	0.959958	-0.730616	0.0986798	0.475477	0.395702	0.152494	0.586815	21233	K10252	9190	Not Included in Pathway or Brite	9191	Unclassified: metabolism	99980	Enzymes with EC numbers	BCDO2; beta,beta-carotene 9',10'-dioxygenase [EC:1.13.11.71]
Acropora_hyacinthus_SLJPv1___s0104.g3.t1	0.366374	0.636943	0.921891	-0.0441129	0.90414	0.963066	0.348236	0.261752	0.672403	38668	K00327	9190	Not Included in Pathway or Brite	9191	Unclassified: metabolism	99980	Enzymes with EC numbers	POR; NADPH-ferrihemoprotein reductase [EC:1.6.2.4]
Acropora_hyacinthus_SLJPv1___s0020.g144.t1	0.063718	0.816109	0.96605	-0.306186	0.457084	0.708401	0.231772	0.629721	0.86376	14390	K13949	9190	Not Included in Pathway or Brite	9191	Unclassified: metabolism	99980	Enzymes with EC numbers	PTGR2, ZADH1; prostaglandin reductase 2 [EC:1.3.1.48]
Acropora_hyacinthus_SLJPv1___s0182.g4.t1	-0.400685	0.567689	0.909946	-0.179412	0.774542	0.898423	0.222442	0.583546	0.83549	18773	K00311	9190	Not Included in Pathway or Brite	9191	Unclassified: metabolism	99980	Enzymes with EC numbers	ETFDH; electron-transferring-flavoprotein dehydrogenase [EC:1.5.5.1]
Acropora_hyacinthus_SLJPv1___s0062.g70.t1	1.23386	0.231243	0.866934	-0.120671	0.858622	0.94254	0.15173	0.788732	0.922301	41810	K07119	9190	Not Included in Pathway or Brite	9191	Unclassified: metabolism	99980	Enzymes with EC numbers	PTGR3, ZADH2; prostaglandin reductase 3 [EC:1.3.1.48]
Acropora_hyacinthus_SLJPv1___s0078.g48.t1	0.0134675	0.973389	0.994982	0.380968	0.195449	0.53101	0.101398	0.715963	0.892973	39924	K19511	9190	Not Included in Pathway or Brite	9191	Unclassified: metabolism	99980	Enzymes with EC numbers	PXDN, VPO1; peroxidase [EC:1.11.1.7]
Acropora_hyacinthus_SLJPv1___s0313.g2.t1	-0.637545	0.148496	0.866934	-0.821444	0.111188	0.483857	0.0937798	0.803237	0.924824	39799	K18674	9190	Not Included in Pathway or Brite	9191	Unclassified: metabolism	99980	Enzymes with EC numbers	GALK2; N-acetylgalactosamine kinase [EC:2.7.1.157]
Acropora_hyacinthus_SLJPv1___s0003.g268.t1	0.268801	0.084436	0.866934	-0.023879	0.927691	0.972997	0.0672019	0.798053	0.923351	7269	K05810	9190	Not Included in Pathway or Brite	9191	Unclassified: metabolism	99980	Enzymes with EC numbers	yfiH; polyphenol oxidase [EC:1.10.3.-]
Acropora_hyacinthus_SLJPv1___s0114.g22.t1	0.7065	0.34371	0.867669	0.188091	0.754958	0.887145	0.0580923	0.864671	0.951138	20998	K11259	9190	Not Included in Pathway or Brite	9191	Unclassified: metabolism	99980	Enzymes with EC numbers	ILVBL; acetolactate synthase-like protein [EC:2.2.1.-]
Acropora_hyacinthus_SLJPv1___s0120.g32.t1	0.510979	0.317806	0.867669	0.388244	0.647602	0.831631	0.0524465	0.661714	0.872918	34461	K14648	9190	Not Included in Pathway or Brite	9191	Unclassified: metabolism	99980	Enzymes with EC numbers	ENDOU, PP11; poly(U)-specific endoribonuclease [EC:3.1.-.-]
Acropora_hyacinthus_SLJPv1___s0002.g155.t1	0.272499	0.455472	0.890232	0.28223	0.521013	0.746456	0.0508023	0.821248	0.932496	40615	K07755	9190	Not Included in Pathway or Brite	9191	Unclassified: metabolism	99980	Enzymes with EC numbers	AS3MT; arsenite methyltransferase [EC:2.1.1.137]
Acropora_hyacinthus_SLJPv1___s0029.g12.t2	0.662528	0.261124	0.866934	-0.641869	0.505905	0.739829	-0.0357842	0.949114	0.984477	28161	K18208	9190	Not Included in Pathway or Brite	9191	Unclassified: metabolism	99980	Enzymes with EC numbers	RNLS; renalase [EC:1.6.3.5]
Acropora_hyacinthus_SLJPv1___s0107.g93.t1	-0.251704	0.237279	0.866934	-0.281215	0.290519	0.594468	-0.0364257	0.814919	0.931395	15590	K01112	9190	Not Included in Pathway or Brite	9191	Unclassified: metabolism	99980	Enzymes with EC numbers	PHPT1; phosphohistidine phosphatase [EC:3.9.1.3]
Acropora_hyacinthus_SLJPv1___s0017.g60.t1	0.0421539	0.886634	0.98104	-0.526223	0.0901926	0.474053	-0.0448447	0.821194	0.932496	11597	K07393	9190	Not Included in Pathway or Brite	9191	Unclassified: metabolism	99980	Enzymes with EC numbers	ECM4, yqjG; glutathionyl-hydroquinone reductase [EC:1.8.5.7]
Acropora_hyacinthus_SLJPv1___s0886.g2.t1	0.0207747	0.667064	0.931989	0.46565	0.320775	0.613006	-0.105452	0.809857	0.927489	36015	K19511	9190	Not Included in Pathway or Brite	9191	Unclassified: metabolism	99980	Enzymes with EC numbers	PXDN, VPO1; peroxidase [EC:1.11.1.7]
Acropora_hyacinthus_SLJPv1___s0002.g298.t1	1.02658	0.0405153	0.861906	-0.684067	0.31131	0.610032	-0.411869	0.41729	0.760573	40914	K11168	9190	Not Included in Pathway or Brite	9191	Unclassified: metabolism	99980	Enzymes with EC numbers	DHRS12; dehydrogenase/reductase SDR family member 12 [EC:1.1.-.-]
Acropora_hyacinthus_SLJPv1___s0113.g155.t1	0.0411181	0.881813	0.98104	-0.434077	0.0355026	0.462296	-0.511576	0.0302297	0.472386	21464	K23518	9190	Not Included in Pathway or Brite	9191	Unclassified: metabolism	99980	Enzymes with EC numbers	MACROD, ymdB; O-acetyl-ADP-ribose deacetylase [EC:3.1.1.106]
Acropora_hyacinthus_SLJPv1___s0192.g40.t1	0.148587	0.779148	0.956456	-0.0821464	0.70879	0.864892	-0.517408	0.178432	0.611068	2482	K11170	9190	Not Included in Pathway or Brite	9191	Unclassified: metabolism	99980	Enzymes with EC numbers	DHRSX; dehydrogenase/reductase SDR family member X [EC:1.1.-.-]
Acropora_hyacinthus_SLJPv1___s0136.g19.t1	0.257172	0.296038	0.866934	-0.413721	0.00462131	0.462296	-0.597982	0.0466326	0.502372	26770	K05619	9190	Not Included in Pathway or Brite	9191	Unclassified: metabolism	99980	Enzymes with EC numbers	TGM1; transglutaminase 1 [EC:2.3.2.13]
Acropora_hyacinthus_SLJPv1___s0136.g15.t1	-0.000720974	0.999346	0.999808	-0.267651	0.444132	0.696935	-0.651006	0.333546	0.708083	26766	K05619	9190	Not Included in Pathway or Brite	9191	Unclassified: metabolism	99980	Enzymes with EC numbers	TGM1; transglutaminase 1 [EC:2.3.2.13]
Acropora_hyacinthus_SLJPv1___s0236.g24.t1	-0.65582	0.292792	0.866934	-0.360179	0.543724	0.757318	-0.704797	0.476766	0.785598	24096	K11163	9190	Not Included in Pathway or Brite	9191	Unclassified: metabolism	99980	Enzymes with EC numbers	DHRS1; dehydrogenase/reductase SDR family member 1 [EC:1.1.-.-]
Acropora_hyacinthus_SLJPv1___s0197.g27.t1	0.76914	0.346431	0.868002	-1.22248	0.040404	0.462296	-0.82015	0.0293244	0.472386	34641	K00344	9190	Not Included in Pathway or Brite	9191	Unclassified: metabolism	99980	Enzymes with EC numbers	qor, CRYZ; NADPH:quinone reductase [EC:1.6.5.5]
Acropora_hyacinthus_SLJPv1___s0111.g22.t1	-1.1356	0.140081	0.866934	-1.13294	0.231413	0.550222	-1.16555	0.0873287	0.535375	26356	K19511	9190	Not Included in Pathway or Brite	9191	Unclassified: metabolism	99980	Enzymes with EC numbers	PXDN, VPO1; peroxidase [EC:1.11.1.7]
Acropora_hyacinthus_SLJPv1___s0021.g46.t1	1.07899	0.222356	0.866934	-1.83033	0.092326	0.474053	-2.03273	0.00463297	0.371138	28631	K11173	9190	Not Included in Pathway or Brite	9191	Unclassified: metabolism	99980	Enzymes with EC numbers	ADHFE1; hydroxyacid-oxoacid transhydrogenase [EC:1.1.99.24]
Acropora_hyacinthus_SLJPv1___s0329.g16.t1	0.0755337	0.91563	0.986972	-0.120274	0.375546	0.6535	0.0698899	0.495798	0.791803	18465	K23490	9190	Not Included in Pathway or Brite	9191	Unclassified: metabolism	99982	Energy metabolism	CYB5; cytochrome b5
Acropora_hyacinthus_SLJPv1___s0238.g6.t1	-0.550563	0.574545	0.909946	0.00446372	0.988247	0.993535	0.126834	0.718517	0.895169	33522	K18587	9190	Not Included in Pathway or Brite	9191	Unclassified: metabolism	99987	Cofactor metabolism	COQ9; ubiquinone biosynthesis protein COQ9
Acropora_hyacinthus_SLJPv1___s0135.g3.t1	0.28729	0.60548	0.915739	-0.960593	0.0751422	0.462296	-0.631305	0.273419	0.674679	32406	K06997	9190	Not Included in Pathway or Brite	9191	Unclassified: metabolism	99985	Amino acid metabolism	yggS, PROSC; PLP dependent protein
Acropora_hyacinthus_SLJPv1___s0002.g156.t2	0.56385	0.264171	0.866934	0.329257	0.347836	0.630111	0.20882	0.664011	0.872918	40616	K18460	9190	Not Included in Pathway or Brite	9192	Unclassified: genetic information processing	99974	Translation	XPO7, EXP7; exportin-7
Acropora_hyacinthus_SLJPv1___s0176.g31.t1	-0.0184691	0.952459	0.99416	0.394851	0.326361	0.614305	0.864727	0.116384	0.565617	18265	K22388	9190	Not Included in Pathway or Brite	9192	Unclassified: genetic information processing	99973	Transcription	NAB; NGFI-A-binding protein
Acropora_hyacinthus_SLJPv1___s0107.g97.t1	-0.0759937	0.78722	0.956456	0.393374	0.223681	0.544122	0.0819774	0.830698	0.9356	15594	K03627	9190	Not Included in Pathway or Brite	9192	Unclassified: genetic information processing	99973	Transcription	MBF1; putative transcription factor
Acropora_hyacinthus_SLJPv1___s0097.g41.t1	0.887609	0.0366352	0.861906	-0.547395	0.140916	0.490684	-0.605077	0.0262683	0.472386	35897	K03189	9190	Not Included in Pathway or Brite	9192	Unclassified: genetic information processing	99975	Protein processing	ureG; urease accessory protein
Acropora_hyacinthus_SLJPv1___s0001.g794.t1	-0.625543	0.607279	0.915739	0.347181	0.543476	0.757318	3.16451	0.371781	0.729595	20609	K06528	9140	Cellular Processes	9141	Transport and catabolism	4145	Phagosome [PATH:ko04145]	LAMP1_2, CD107; lysosomal-associated membrane protein 1/2
Acropora_hyacinthus_SLJPv1___s0016.g87.t1	0.00774967	0.973803	0.994982	-0.250803	0.202424	0.53364	0.44622	0.360318	0.720074	35376	K01365	9140	Cellular Processes	9141	Transport and catabolism	4145	Phagosome [PATH:ko04145]	CTSL; cathepsin L [EC:3.4.22.15]
Acropora_hyacinthus_SLJPv1___s0003.g132.t1	-0.811262	0.25203	0.866934	1.59148	0.046356	0.462296	0.412197	0.69081	0.882592	6971	K01365	9140	Cellular Processes	9141	Transport and catabolism	4145	Phagosome [PATH:ko04145]	CTSL; cathepsin L [EC:3.4.22.15]
Acropora_hyacinthus_SLJPv1___s0016.g141.t1	0.209189	0.240083	0.866934	0.0710031	0.794208	0.907264	0.215621	0.431702	0.766525	35481	K07375	9140	Cellular Processes	9141	Transport and catabolism	4145	Phagosome [PATH:ko04145]	TUBB; tubulin beta
Acropora_hyacinthus_SLJPv1___s0130.g48.t1	0.155373	0.873262	0.98098	-1.22003	0.207953	0.534542	0.145671	0.377233	0.73066	17310	K07374	9140	Cellular Processes	9141	Transport and catabolism	4145	Phagosome [PATH:ko04145]	TUBA; tubulin alpha
Acropora_hyacinthus_SLJPv1___s0090.g2.t1	0.639098	0.138567	0.866934	-0.0722211	0.849852	0.937421	0.11028	0.318757	0.697353	21696	K07374	9140	Cellular Processes	9141	Transport and catabolism	4145	Phagosome [PATH:ko04145]	TUBA; tubulin alpha
Acropora_hyacinthus_SLJPv1___s0050.g13.t1	0.11456	0.512465	0.891882	-0.384568	0.0275893	0.462296	0.0363158	0.855918	0.945942	4016	K10413	9140	Cellular Processes	9141	Transport and catabolism	4145	Phagosome [PATH:ko04145]	DYNC1H; dynein heavy chain 1, cytosolic
Acropora_hyacinthus_SLJPv1___s0005.g33.t1	0.974044	0.371377	0.885064	-1.563	0.123877	0.490684	-0.0363992	0.942239	0.980051	1595	K06560	9140	Cellular Processes	9141	Transport and catabolism	4145	Phagosome [PATH:ko04145]	MRC, CD206, CD280; mannose receptor, C type
Acropora_hyacinthus_SLJPv1___s0889.g2.t1	-0.0432017	0.750604	0.953954	-0.289285	0.32784	0.614305	-0.0572146	0.496939	0.792501	103	K10415	9140	Cellular Processes	9141	Transport and catabolism	4145	Phagosome [PATH:ko04145]	DYNC1I, DNCI; dynein intermediate chain, cytosolic
Acropora_hyacinthus_SLJPv1___s0063.g97.t1	0.160667	0.681283	0.936764	0.0915042	0.796313	0.908288	-0.88975	0.0450662	0.502372	17858	K08010	9140	Cellular Processes	9141	Transport and catabolism	4145	Phagosome [PATH:ko04145]	NCF2, P67PHOX; neutrophil cytosolic factor 2
Acropora_hyacinthus_SLJPv1___s0238.g34.t1	-0.815268	0.27537	0.866934	-0.448089	0.237678	0.55757	-1.32726	0.177102	0.611068	33557	K10416	9140	Cellular Processes	9141	Transport and catabolism	4145	Phagosome [PATH:ko04145]	DYNC1LI, DNCLI; dynein light intermediate chain 1, cytosolic
Acropora_hyacinthus_SLJPv1___s0147.g107.t1	0.0655008	0.912696	0.986797	0.204384	0.652073	0.831832	0.764108	0.309264	0.696492	3020	K13343	9140	Cellular Processes	9141	Transport and catabolism	4146	Peroxisome [PATH:ko04146]	PEX14; peroxin-14
Acropora_hyacinthus_SLJPv1___s0027.g98.t2	0.728164	0.186757	0.866934	-0.278298	0.221813	0.543866	0.1205	0.472487	0.785158	34159	K00624	9140	Cellular Processes	9141	Transport and catabolism	4146	Peroxisome [PATH:ko04146]	E2.3.1.7; carnitine O-acetyltransferase [EC:2.3.1.7]
Acropora_hyacinthus_SLJPv1___s0020.g108.t1	0.512801	0.415999	0.886592	-0.528631	0.435434	0.691482	-0.186775	0.696154	0.885373	14334	K04565	9140	Cellular Processes	9141	Transport and catabolism	4146	Peroxisome [PATH:ko04146]	SOD1; superoxide dismutase, Cu-Zn family [EC:1.15.1.1]
Acropora_hyacinthus_SLJPv1___s0035.g75.t1	0.287272	0.489288	0.890232	0.0858494	0.705624	0.861982	-0.296674	0.146186	0.584619	8479	K12663	9140	Cellular Processes	9141	Transport and catabolism	4146	Peroxisome [PATH:ko04146]	ECH1; Delta3,5-Delta2,4-dienoyl-CoA isomerase [EC:5.3.3.21]
Acropora_hyacinthus_SLJPv1___s0078.g13.t1	0.74453	0.166833	0.866934	-0.731409	0.172139	0.514515	-0.329733	0.0985353	0.546689	39885	K11187	9140	Cellular Processes	9141	Transport and catabolism	4146	Peroxisome [PATH:ko04146]	PRDX5; peroxiredoxin 5, atypical 2-Cys peroxiredoxin [EC:1.11.1.15]
Acropora_hyacinthus_SLJPv1___s0099.g43.t2	1.82818	0.125915	0.866934	-1.80847	0.177352	0.51635	0.907146	0.220062	0.653589	21671	K17800	9140	Cellular Processes	9141	Transport and catabolism	4139	Mitophagy - yeast [PATH:ko04139]	LETM1, MDM38; LETM1 and EF-hand domain-containing protein 1, mitochondrial
Acropora_hyacinthus_SLJPv1___s0360.g3.t2	-0.526282	0.364042	0.883654	0.105848	0.605986	0.799121	0.244527	0.608274	0.851483	2411	K21343	9140	Cellular Processes	9141	Transport and catabolism	4137	Mitophagy - animal [PATH:ko04137]	USP15; ubiquitin carboxyl-terminal hydrolase 15 [EC:3.4.19.12]
Acropora_hyacinthus_SLJPv1___s0108.g43.t1	-0.467682	0.859478	0.977862	0.751566	0.334182	0.617923	2.86226	0.0319906	0.472386	14139	K01369	9140	Cellular Processes	9141	Transport and catabolism	4142	Lysosome [PATH:ko04142]	LGMN; legumain [EC:3.4.22.34]
Acropora_hyacinthus_SLJPv1___s0002.g142.t1	0.199172	0.187913	0.866934	0.610963	0.0572598	0.462296	1.06982	0.0597175	0.525157	40587	K08568	9140	Cellular Processes	9141	Transport and catabolism	4142	Lysosome [PATH:ko04142]	CTSZ; cathepsin X [EC:3.4.18.1]
Acropora_hyacinthus_SLJPv1___s0043.g81.t1	0.482546	0.241204	0.866934	0.793802	0.0434995	0.462296	0.930176	0.0279415	0.472386	16372	K01363	9140	Cellular Processes	9141	Transport and catabolism	4142	Lysosome [PATH:ko04142]	CTSB; cathepsin B [EC:3.4.22.1]
Acropora_hyacinthus_SLJPv1___s0022.g72.t1	0.0842401	0.316669	0.867669	0.760164	0.369026	0.647559	0.732632	0.302413	0.695579	43349	K01363	9140	Cellular Processes	9141	Transport and catabolism	4142	Lysosome [PATH:ko04142]	CTSB; cathepsin B [EC:3.4.22.1]
Acropora_hyacinthus_SLJPv1___s0115.g48.t1	-0.368596	0.0869052	0.866934	-2.50945	0.351152	0.632594	0.659354	0.390319	0.738397	38831	K06497	9140	Cellular Processes	9141	Transport and catabolism	4142	Lysosome [PATH:ko04142]	CD63, MLA1, TSPAN30; CD63 antigen
Acropora_hyacinthus_SLJPv1___s0037.g138.t1	0.907407	0.157889	0.866934	-0.326565	0.725947	0.874871	0.543237	0.274488	0.674679	37238	K12382	9140	Cellular Processes	9141	Transport and catabolism	4142	Lysosome [PATH:ko04142]	PSAP, SGP1; saposin
Acropora_hyacinthus_SLJPv1___s0012.g46.t1	0.187179	0.687818	0.937098	-0.097359	0.660112	0.83847	0.388457	0.194554	0.630999	10681	K01373	9140	Cellular Processes	9141	Transport and catabolism	4142	Lysosome [PATH:ko04142]	CTSF; cathepsin F [EC:3.4.22.41]
Acropora_hyacinthus_SLJPv1___s0025.g3.t1	0.908368	0.449701	0.890232	-0.21818	0.686668	0.849334	0.259212	0.419242	0.760573	32025	K12398	9140	Cellular Processes	9141	Transport and catabolism	4142	Lysosome [PATH:ko04142]	AP3M; AP-3 complex subunit mu
Acropora_hyacinthus_SLJPv1___s0046.g51.t1	0.940215	0.23994	0.866934	-0.682101	0.0164493	0.462296	0.0696711	0.818054	0.932018	40174	K12404	9140	Cellular Processes	9141	Transport and catabolism	4142	Lysosome [PATH:ko04142]	GGA; ADP-ribosylation factor-binding protein GGA
Acropora_hyacinthus_SLJPv1___s0060.g28.t2	0.188107	0.914605	0.986797	-0.349949	0.168699	0.512218	0.0610296	0.902309	0.963715	41306	K12393	9140	Cellular Processes	9141	Transport and catabolism	4142	Lysosome [PATH:ko04142]	AP1M; AP-1 complex subunit mu
Acropora_hyacinthus_SLJPv1___s0074.g13.t1	0.396129	0.0783133	0.866934	-0.250252	0.197591	0.531752	0.0347844	0.777393	0.916855	6201	K12392	9140	Cellular Processes	9141	Transport and catabolism	4142	Lysosome [PATH:ko04142]	AP1B1; AP-1 complex subunit beta-1
Acropora_hyacinthus_SLJPv1___s0229.g24.t2	0.101486	0.717358	0.946092	-0.450173	0.111363	0.483857	-0.0961586	0.777324	0.916855	36051	K12391	9140	Cellular Processes	9141	Transport and catabolism	4142	Lysosome [PATH:ko04142]	AP1G1; AP-1 complex subunit gamma-1
Acropora_hyacinthus_SLJPv1___s0001.g646.t1	1.20191	0.0633187	0.866934	-0.927008	0.0796208	0.465509	-0.210756	0.663229	0.872918	20220	K12394	9140	Cellular Processes	9141	Transport and catabolism	4142	Lysosome [PATH:ko04142]	AP1S1_2; AP-1 complex subunit sigma 1/2
Acropora_hyacinthus_SLJPv1___s0035.g4.t1	0.666896	0.329405	0.867669	-1.22065	0.0325215	0.462296	-0.223191	0.384526	0.735219	8323	K12396	9140	Cellular Processes	9141	Transport and catabolism	4142	Lysosome [PATH:ko04142]	AP3D; AP-3 complex subunit delta
Acropora_hyacinthus_SLJPv1___s0001.g581.t1	-0.374806	0.701412	0.944442	-0.28319	0.44396	0.696935	-1.12785	0.0707433	0.531754	20130	K12384	9140	Cellular Processes	9141	Transport and catabolism	4142	Lysosome [PATH:ko04142]	SCARB2, LIMP2, CD36L2; lysosome membrane protein 2
Acropora_hyacinthus_SLJPv1___s0037.g129.t1	-0.376288	0.468608	0.890232	-0.0855425	0.784719	0.903045	-1.92276	0.054161	0.525157	37224	K12382	9140	Cellular Processes	9141	Transport and catabolism	4142	Lysosome [PATH:ko04142]	PSAP, SGP1; saposin
Acropora_hyacinthus_SLJPv1___s0001.g921.t1	-0.00995474	0.9891	0.997119	-0.719407	0.137078	0.490684	-2.04593	0.0069963	0.371138	20884	K13443	9140	Cellular Processes	9141	Transport and catabolism	4142	Lysosome [PATH:ko04142]	NPC2; Niemann-Pick C2 protein
Acropora_hyacinthus_SLJPv1___s0171.g7.t1	-0.72335	0.457535	0.890232	0.750594	0.0548944	0.462296	0.851626	0.0606342	0.525157	41651	K12182	9140	Cellular Processes	9141	Transport and catabolism	4144	Endocytosis [PATH:ko04144]	HGS, HRS, VPS27; hepatocyte growth factor-regulated tyrosine kinase substrate
Acropora_hyacinthus_SLJPv1___s0016.g130.t1	0.880557	0.474403	0.890232	0.538864	0.467416	0.715077	0.50766	0.46014	0.780269	35460	K19476	9140	Cellular Processes	9141	Transport and catabolism	4144	Endocytosis [PATH:ko04144]	IST1; vacuolar protein sorting-associated protein IST1
Acropora_hyacinthus_SLJPv1___s0001.g77.t1	-0.0552466	0.856834	0.97743	0.0107764	0.979216	0.991498	0.489532	0.131626	0.569977	19119	K12480	9140	Cellular Processes	9141	Transport and catabolism	4144	Endocytosis [PATH:ko04144]	RABEP1; Rab GTPase-binding effector protein 1
Acropora_hyacinthus_SLJPv1___s0357.g2.t1	0.187662	0.851058	0.975288	0.481363	0.177979	0.51635	0.487783	0.256489	0.672403	4192	K18442	9140	Cellular Processes	9141	Transport and catabolism	4144	Endocytosis [PATH:ko04144]	ARFGEF, BIG; brefeldin A-inhibited guanine nucleotide-exchange protein
Acropora_hyacinthus_SLJPv1___s0155.g65.t1	-0.242323	0.603003	0.915739	-0.0323225	0.923799	0.970721	0.479446	0.366488	0.728518	35754	K12493	9140	Cellular Processes	9141	Transport and catabolism	4144	Endocytosis [PATH:ko04144]	ARFGAP2_3; ADP-ribosylation factor GTPase-activating protein 2/3
Acropora_hyacinthus_SLJPv1___s0145.g50.t1	-0.0630336	0.908694	0.984201	0.179227	0.73227	0.875372	0.379751	0.233381	0.664427	42396	K12195	9140	Cellular Processes	9141	Transport and catabolism	4144	Endocytosis [PATH:ko04144]	CHMP6, VPS20; charged multivesicular body protein 6
Acropora_hyacinthus_SLJPv1___s0107.g7.t1	0.0244005	0.97048	0.994982	-0.511278	0.335405	0.617923	0.375048	0.490924	0.789048	15386	K21269	9140	Cellular Processes	9141	Transport and catabolism	4144	Endocytosis [PATH:ko04144]	SH3GLB2; endophilin-B2
Acropora_hyacinthus_SLJPv1___s0015.g93.t1	0.050313	0.870989	0.98085	-0.0884169	0.788078	0.904385	0.259574	0.448871	0.776827	22799	K18466	9140	Cellular Processes	9141	Transport and catabolism	4144	Endocytosis [PATH:ko04144]	VPS26; vacuolar protein sorting-associated protein 26
Acropora_hyacinthus_SLJPv1___s0010.g73.t1	0.231612	0.386059	0.886592	-0.871479	0.11374	0.485454	0.253738	0.360835	0.720074	32768	K18468	9140	Cellular Processes	9141	Transport and catabolism	4144	Endocytosis [PATH:ko04144]	VPS35; vacuolar protein sorting-associated protein 35
Acropora_hyacinthus_SLJPv1___s0020.g273.t1	-0.065794	0.517565	0.891882	-0.325899	0.0625328	0.462296	0.189134	0.234255	0.664427	14657	K12470	9140	Cellular Processes	9141	Transport and catabolism	4144	Endocytosis [PATH:ko04144]	SH3KBP1, CIN85; SH3 domain-containing kinase-binding protein 1
Acropora_hyacinthus_SLJPv1___s0002.g330.t1	-0.296455	0.691803	0.939768	-0.573936	0.328441	0.614305	0.147705	0.753494	0.907169	41003	K13649	9140	Cellular Processes	9141	Transport and catabolism	4144	Endocytosis [PATH:ko04144]	FOLR; folate receptor
Acropora_hyacinthus_SLJPv1___s0139.g28.t1	-0.463677	0.484143	0.890232	0.114906	0.604964	0.799121	0.132375	0.748656	0.905211	5684	K18461	9140	Cellular Processes	9141	Transport and catabolism	4144	Endocytosis [PATH:ko04144]	WASH1; WAS protein family homolog 1
Acropora_hyacinthus_SLJPv1___s0252.g24.t1	0.0852483	0.947716	0.99416	-0.834657	0.155808	0.502579	0.119109	0.833531	0.936996	13801	K12196	9140	Cellular Processes	9141	Transport and catabolism	4144	Endocytosis [PATH:ko04144]	VPS4; vacuolar protein-sorting-associated protein 4
Acropora_hyacinthus_SLJPv1___s0001.g558.t1	0.0492915	0.703046	0.945359	-0.244963	0.289191	0.594461	0.117278	0.381361	0.733917	20082	K18467	9140	Cellular Processes	9141	Transport and catabolism	4144	Endocytosis [PATH:ko04144]	VPS29; vacuolar protein sorting-associated protein 29
Acropora_hyacinthus_SLJPv1___s0020.g260.t1	0.179812	0.339404	0.867669	-0.853117	0.13607	0.490684	0.111003	0.669702	0.874958	14633	K17918	9140	Cellular Processes	9141	Transport and catabolism	4144	Endocytosis [PATH:ko04144]	SNX3_12; sorting nexin-3/12
Acropora_hyacinthus_SLJPv1___s0159.g20.t1	0.364004	0.329188	0.867669	-0.34922	0.135042	0.490684	0.105442	0.440545	0.774214	8274	K07904	9140	Cellular Processes	9141	Transport and catabolism	4144	Endocytosis [PATH:ko04144]	RAB11A; Ras-related protein Rab-11A
Acropora_hyacinthus_SLJPv1___s0028.g25.t1	0.103365	0.547165	0.903878	-0.202888	0.205692	0.534542	0.0845726	0.652535	0.871701	30774	K17920	9140	Cellular Processes	9141	Transport and catabolism	4144	Endocytosis [PATH:ko04144]	SNX5_6_32; sorting nexin-5/6/32
Acropora_hyacinthus_SLJPv1___s0003.g9.t1	-0.267596	0.512459	0.891882	-0.806746	0.212144	0.534542	0.0821168	0.842371	0.940296	6756	K07891	9140	Cellular Processes	9141	Transport and catabolism	4144	Endocytosis [PATH:ko04144]	RAB22; Ras-related protein Rab-22
Acropora_hyacinthus_SLJPv1___s0219.g22.t1	0.354132	0.484344	0.890232	-0.598927	0.175675	0.51635	0.0657041	0.683036	0.879136	37621	K12476	9140	Cellular Processes	9141	Transport and catabolism	4144	Endocytosis [PATH:ko04144]	EHD3; EH domain-containing protein 3
Acropora_hyacinthus_SLJPv1___s0097.g113.t1	0.309099	0.111542	0.866934	-0.122941	0.466273	0.714804	0.0593949	0.682037	0.87846	36001	K12200	9140	Cellular Processes	9141	Transport and catabolism	4144	Endocytosis [PATH:ko04144]	PDCD6IP, ALIX, RIM20; programmed cell death 6-interacting protein
Acropora_hyacinthus_SLJPv1___s0066.g44.t1	0.0867893	0.677701	0.935664	-0.00192613	0.990601	0.994384	0.0459196	0.628895	0.863152	39374	K12471	9140	Cellular Processes	9141	Transport and catabolism	4144	Endocytosis [PATH:ko04144]	EPN; epsin
Acropora_hyacinthus_SLJPv1___s0065.g9.t1	0.734974	0.107588	0.866934	-0.0204421	0.951559	0.983783	0.0342447	0.930438	0.976371	29906	K10396	9140	Cellular Processes	9141	Transport and catabolism	4144	Endocytosis [PATH:ko04144]	KIF5; kinesin family member 5
Acropora_hyacinthus_SLJPv1___s0079.g118.t2	0.168326	0.235047	0.866934	0.266042	0.465868	0.714804	0.0305701	0.954999	0.985955	2190	K18465	9140	Cellular Processes	9141	Transport and catabolism	4144	Endocytosis [PATH:ko04144]	MRT43, SWIP; WASH complex subunit 7
Acropora_hyacinthus_SLJPv1___s0150.g42.t2	-0.0645846	0.907317	0.984201	0.224989	0.793341	0.906732	0.00828799	0.97784	0.990579	11181	K12478	9140	Cellular Processes	9141	Transport and catabolism	4144	Endocytosis [PATH:ko04144]	EEA1; early endosome antigen 1
Acropora_hyacinthus_SLJPv1___s0104.g13.t1	0.376384	0.632	0.920646	-0.657739	0.0666022	0.462296	-0.0694453	0.675307	0.877303	38681	K04646	9140	Cellular Processes	9141	Transport and catabolism	4144	Endocytosis [PATH:ko04144]	CLTC; clathrin heavy chain
Acropora_hyacinthus_SLJPv1___s0230.g19.t1	0.101134	0.572326	0.909946	-0.444968	0.133165	0.490684	-0.071991	0.672201	0.876699	5029	K10364	9140	Cellular Processes	9141	Transport and catabolism	4144	Endocytosis [PATH:ko04144]	CAPZA; capping protein (actin filament) muscle Z-line, alpha
Acropora_hyacinthus_SLJPv1___s0130.g75.t1	0.572276	0.0873852	0.866934	0.254768	0.357372	0.637388	-0.0898547	0.76444	0.910144	17369	K12562	9140	Cellular Processes	9141	Transport and catabolism	4144	Endocytosis [PATH:ko04144]	AMPH; amphiphysin
Acropora_hyacinthus_SLJPv1___s0324.g6.t1	0.0699278	0.492417	0.890232	-0.530835	0.0538927	0.462296	-0.0940645	0.502658	0.798798	32534	K10365	9140	Cellular Processes	9141	Transport and catabolism	4144	Endocytosis [PATH:ko04144]	CAPZB; capping protein (actin filament) muscle Z-line, beta
Acropora_hyacinthus_SLJPv1___s0046.g41.t1	-0.309472	0.648956	0.922617	-1.18214	0.108705	0.483857	-0.101857	0.696519	0.885373	40137	K05757	9140	Cellular Processes	9141	Transport and catabolism	4144	Endocytosis [PATH:ko04144]	ARPC1A_B; actin related protein 2/3 complex, subunit 1A/1B
Acropora_hyacinthus_SLJPv1___s0104.g14.t1	0.936904	0.478685	0.890232	-1.4586	0.13707	0.490684	-0.154523	0.652158	0.871701	38689	K04646	9140	Cellular Processes	9141	Transport and catabolism	4144	Endocytosis [PATH:ko04144]	CLTC; clathrin heavy chain
Acropora_hyacinthus_SLJPv1___s0069.g48.t1	0.168904	0.55678	0.90671	-0.333419	0.14542	0.494772	-0.178129	0.0705045	0.531731	31362	K17917	9140	Cellular Processes	9141	Transport and catabolism	4144	Endocytosis [PATH:ko04144]	SNX1_2; sorting nexin-1/2
Acropora_hyacinthus_SLJPv1___s0062.g71.t1	0.303807	0.569535	0.909946	-0.562496	0.0367852	0.462296	-0.193447	0.170633	0.605948	41811	K11824	9140	Cellular Processes	9141	Transport and catabolism	4144	Endocytosis [PATH:ko04144]	AP2A; AP-2 complex subunit alpha
Acropora_hyacinthus_SLJPv1___s0003.g143.t1	0.0494256	0.938845	0.99416	-0.327425	0.700166	0.859018	-0.202683	0.738821	0.900851	7004	K12194	9140	Cellular Processes	9141	Transport and catabolism	4144	Endocytosis [PATH:ko04144]	CHMP4, SNF7, VPS32; charged multivesicular body protein 4
Acropora_hyacinthus_SLJPv1___s0329.g8.t1	0.544011	0.585683	0.91234	-0.992082	0.0378873	0.462296	-0.207723	0.369857	0.729595	18443	K05755	9140	Cellular Processes	9141	Transport and catabolism	4144	Endocytosis [PATH:ko04144]	ARPC4; actin related protein 2/3 complex, subunit 4
Acropora_hyacinthus_SLJPv1___s0021.g33.t1	0.426326	0.0168099	0.757225	-0.215656	0.300942	0.603088	-0.208901	0.27028	0.672744	28606	K07897	9140	Cellular Processes	9141	Transport and catabolism	4144	Endocytosis [PATH:ko04144]	RAB7A; Ras-related protein Rab-7A
Acropora_hyacinthus_SLJPv1___s0025.g76.t1	0.217021	0.39794	0.886592	-0.0680802	0.862916	0.943222	-0.250114	0.447548	0.775825	32223	K04644	9140	Cellular Processes	9141	Transport and catabolism	4144	Endocytosis [PATH:ko04144]	CLTA, LCA; clathrin light chain A
Acropora_hyacinthus_SLJPv1___s0011.g178.t1	1.40774	0.11386	0.866934	0.442219	0.424044	0.687432	-0.253557	0.732341	0.898981	42860	K12475	9140	Cellular Processes	9141	Transport and catabolism	4144	Endocytosis [PATH:ko04144]	DAB2; disabled homolog 2
Acropora_hyacinthus_SLJPv1___s0042.g92.t1	-0.355951	0.161899	0.866934	-0.444706	0.0745913	0.462296	-0.277608	0.271464	0.673435	39019	K05758	9140	Cellular Processes	9141	Transport and catabolism	4144	Endocytosis [PATH:ko04144]	ARPC2; actin related protein 2/3 complex, subunit 2
Acropora_hyacinthus_SLJPv1___s0074.g42.t1	0.461566	0.381666	0.886592	-0.670813	0.143079	0.493937	-0.28578	0.451031	0.779285	6241	K05737	9140	Cellular Processes	9141	Transport and catabolism	4144	Endocytosis [PATH:ko04144]	GIT1; G protein-coupled receptor kinase interactor 1
Acropora_hyacinthus_SLJPv1___s0269.g26.t1	0.338305	0.524449	0.89579	0.0135325	0.978037	0.991498	-0.287124	0.0784485	0.533936	9197	K17920	9140	Cellular Processes	9141	Transport and catabolism	4144	Endocytosis [PATH:ko04144]	SNX5_6_32; sorting nexin-5/6/32
Acropora_hyacinthus_SLJPv1___s0147.g8.t1	-0.0614669	0.805465	0.961018	-0.553607	0.0460821	0.462296	-0.324614	0.0286447	0.472386	2593	K11826	9140	Cellular Processes	9141	Transport and catabolism	4144	Endocytosis [PATH:ko04144]	AP2M1; AP-2 complex subunit mu-1
Acropora_hyacinthus_SLJPv1___s0050.g37.t1	0.458676	0.510698	0.891882	-1.1877	0.0147431	0.462296	-0.38853	0.0617474	0.525157	4055	K12472	9140	Cellular Processes	9141	Transport and catabolism	4144	Endocytosis [PATH:ko04144]	EPS15; epidermal growth factor receptor substrate 15
Acropora_hyacinthus_SLJPv1___s0130.g74.t1	0.517926	0.118858	0.866934	-0.237107	0.728501	0.874966	-0.395626	0.0976387	0.546689	17367	K17919	9140	Cellular Processes	9141	Transport and catabolism	4144	Endocytosis [PATH:ko04144]	SNX4; sorting nexin-4
Acropora_hyacinthus_SLJPv1___s1763.g1.t1	0.609174	0.316829	0.867669	-0.574669	0.478179	0.722233	-0.453102	0.399929	0.745939	8818	K05758	9140	Cellular Processes	9141	Transport and catabolism	4144	Endocytosis [PATH:ko04144]	ARPC2; actin related protein 2/3 complex, subunit 2
Acropora_hyacinthus_SLJPv1___s0009.g69.t1	0.528664	0.542483	0.901646	-0.970072	0.102328	0.476102	-0.509401	0.481253	0.785598	31771	K12479	9140	Cellular Processes	9141	Transport and catabolism	4144	Endocytosis [PATH:ko04144]	VPS45; vacuolar protein sorting-associated protein 45
Acropora_hyacinthus_SLJPv1___s0098.g42.t1	0.534875	0.204729	0.866934	-0.65639	0.144474	0.494772	-0.528525	0.0869596	0.535375	30546	K18464	9140	Cellular Processes	9141	Transport and catabolism	4144	Endocytosis [PATH:ko04144]	RTSC, SPG8; WASH complex subunit strumpellin
Acropora_hyacinthus_SLJPv1___s0001.g151.t1	0.203334	0.849917	0.975288	-0.78815	0.410904	0.67835	-0.680831	0.12729	0.567282	19272	K05756	9140	Cellular Processes	9141	Transport and catabolism	4144	Endocytosis [PATH:ko04144]	ARPC3; actin related protein 2/3 complex, subunit 3
Acropora_hyacinthus_SLJPv1___s0025.g81.t1	0.525938	0.0812642	0.866934	-0.867858	0.0398533	0.462296	-0.690182	0.0167592	0.458626	32240	K11247	9140	Cellular Processes	9141	Transport and catabolism	4144	Endocytosis [PATH:ko04144]	SH3GL; endophilin-A
Acropora_hyacinthus_SLJPv1___s0107.g61.t1	0.963415	0.303777	0.867669	-1.18164	0.097453	0.475477	-0.723609	0.259095	0.672403	15489	K05754	9140	Cellular Processes	9141	Transport and catabolism	4144	Endocytosis [PATH:ko04144]	ARPC5; actin related protein 2/3 complex, subunit 5
Acropora_hyacinthus_SLJPv1___s0020.g338.t2	0.958805	0.286863	0.866934	0.105051	0.897328	0.960282	-0.862961	0.0993699	0.546689	14805	K06564	9140	Cellular Processes	9141	Transport and catabolism	4144	Endocytosis [PATH:ko04144]	IGF2R, CD222; insulin-like growth factor 2 receptor
Acropora_hyacinthus_SLJPv1___s0131.g19.t1	0.551784	0.17499	0.866934	-1.61031	0.123168	0.490684	-0.987732	0.052984	0.523829	1217	K23612	9140	Cellular Processes	9141	Transport and catabolism	4144	Endocytosis [PATH:ko04144]	WASL; neural Wiskott-Aldrich syndrome protein
Acropora_hyacinthus_SLJPv1___s0008.g111.t1	0.261971	0.73433	0.951675	-0.271306	0.601582	0.797338	0.471374	0.338552	0.709046	3484	K06027	9140	Cellular Processes	9141	Transport and catabolism	4138	Autophagy - yeast [PATH:ko04138]	NSF, SEC18; vesicle-fusing ATPase [EC:3.6.4.6]
Acropora_hyacinthus_SLJPv1___s0051.g12.t1	0.699525	0.394894	0.886592	-0.763162	0.21612	0.539033	-0.236481	0.48233	0.785598	36288	K15296	9140	Cellular Processes	9141	Transport and catabolism	4138	Autophagy - yeast [PATH:ko04138]	NAPA, SNAPA, SEC17; alpha-soluble NSF attachment protein
Acropora_hyacinthus_SLJPv1___s0016.g146.t1	-0.101199	0.65991	0.927742	-0.459693	0.203455	0.53364	-0.251261	0.0832463	0.535375	35492	K18584	9140	Cellular Processes	9141	Transport and catabolism	4138	Autophagy - yeast [PATH:ko04138]	ACTR3, ARP3; actin-related protein 3
Acropora_hyacinthus_SLJPv1___s0037.g66.t1	0.16118	0.20667	0.866934	-0.684365	0.224677	0.544781	-0.279599	0.0289754	0.472386	37038	K17260	9140	Cellular Processes	9141	Transport and catabolism	4138	Autophagy - yeast [PATH:ko04138]	ACTR2, ARP2; actin-related protein 2
Acropora_hyacinthus_SLJPv1___s0240.g13.t1	-0.282269	0.881083	0.98104	0.705201	0.515548	0.744702	1.17547	0.459123	0.780269	15706	K07874	9140	Cellular Processes	9141	Transport and catabolism	4140	Autophagy - animal [PATH:ko04140]	RAB1A; Ras-related protein Rab-1A
Acropora_hyacinthus_SLJPv1___s0001.g805.t1	0.553451	0.286527	0.866934	-0.171403	0.668578	0.844146	0.412614	0.27882	0.683411	20634	K17890	9140	Cellular Processes	9141	Transport and catabolism	4140	Autophagy - animal [PATH:ko04140]	ATG16L1; autophagy-related protein 16-1
Acropora_hyacinthus_SLJPv1___s0005.g140.t2	-0.439606	0.325279	0.867669	0.652605	0.0230769	0.462296	0.168376	0.445984	0.775825	1822	K17606	9140	Cellular Processes	9141	Transport and catabolism	4140	Autophagy - animal [PATH:ko04140]	IGBP1, TAP42; immunoglobulin-binding protein 1
Acropora_hyacinthus_SLJPv1___s0001.g761.t1	0.424049	0.0952802	0.866934	-0.337613	0.137957	0.490684	0.115641	0.370176	0.729595	20488	K08343	9140	Cellular Processes	9141	Transport and catabolism	4140	Autophagy - animal [PATH:ko04140]	ATG3; ubiquitin-like-conjugating enzyme ATG3
Acropora_hyacinthus_SLJPv1___s0087.g44.t1	0.183585	0.173495	0.866934	-0.47038	0.140508	0.490684	-0.146519	0.295921	0.695459	16051	K07874	9140	Cellular Processes	9141	Transport and catabolism	4140	Autophagy - animal [PATH:ko04140]	RAB1A; Ras-related protein Rab-1A
Acropora_hyacinthus_SLJPv1___s0084.g15.t3	0.591402	0.559915	0.907698	-1.17428	0.0686378	0.462296	-0.995147	0.212191	0.647903	18916	K08803	9140	Cellular Processes	9141	Transport and catabolism	4140	Autophagy - animal [PATH:ko04140]	DAPK; death-associated protein kinase [EC:2.7.11.1]
Acropora_hyacinthus_SLJPv1___s0003.g254.t2	0.189865	0.199758	0.866934	0.511642	0.200706	0.53364	0.760195	0.0623778	0.525157	7248	K14298	9120	Genetic Information Processing	9122	Translation	3013	RNA transport [PATH:ko03013]	RAE1, GLE2; mRNA export factor
Acropora_hyacinthus_SLJPv1___s0001.g355.t2	0.783628	0.120287	0.866934	-1.47361	0.0825894	0.466744	0.666372	0.0862029	0.535375	19609	K03250	9120	Genetic Information Processing	9122	Translation	3013	RNA transport [PATH:ko03013]	EIF3E, INT6; translation initiation factor 3 subunit E
Acropora_hyacinthus_SLJPv1___s0014.g11.t2	-0.462265	0.456308	0.890232	0.279424	0.582969	0.782963	0.636009	0.232939	0.664427	26934	K03245	9120	Genetic Information Processing	9122	Translation	3013	RNA transport [PATH:ko03013]	EIF3J; translation initiation factor 3 subunit J
Acropora_hyacinthus_SLJPv1___s0087.g34.t1	0.0332859	0.963054	0.994982	0.376697	0.321509	0.613888	0.617163	0.109299	0.55671	16036	K03262	9120	Genetic Information Processing	9122	Translation	3013	RNA transport [PATH:ko03013]	EIF5; translation initiation factor 5
Acropora_hyacinthus_SLJPv1___s0114.g4.t1	-0.496925	0.216274	0.866934	-0.287515	0.017462	0.462296	0.575983	0.0955454	0.546046	20946	K03259	9120	Genetic Information Processing	9122	Translation	3013	RNA transport [PATH:ko03013]	EIF4E; translation initiation factor 4E
Acropora_hyacinthus_SLJPv1___s0010.g213.t1	-0.0613558	0.860558	0.978104	-0.0469659	0.863749	0.943222	0.514945	0.0361571	0.479613	33081	K03238	9120	Genetic Information Processing	9122	Translation	3013	RNA transport [PATH:ko03013]	EIF2S2; translation initiation factor 2 subunit 2
Acropora_hyacinthus_SLJPv1___s0120.g29.t1	-0.142462	0.79254	0.958273	0.154854	0.720283	0.873247	0.483152	0.0567745	0.525157	34453	K03247	9120	Genetic Information Processing	9122	Translation	3013	RNA transport [PATH:ko03013]	EIF3H; translation initiation factor 3 subunit H
Acropora_hyacinthus_SLJPv1___s0074.g29.t2	0.0671588	0.814595	0.96588	-0.489972	0.323749	0.614305	0.480904	0.324677	0.698748	6219	K03252	9120	Genetic Information Processing	9122	Translation	3013	RNA transport [PATH:ko03013]	EIF3C; translation initiation factor 3 subunit C
Acropora_hyacinthus_SLJPv1___s0010.g66.t1	0.88946	0.500658	0.890232	-1.19646	0.0752281	0.462296	0.420128	0.453132	0.78001	32760	K14309	9120	Genetic Information Processing	9122	Translation	3013	RNA transport [PATH:ko03013]	NUP93, NIC96; nuclear pore complex protein Nup93
Acropora_hyacinthus_SLJPv1___s0003.g286.t1	1.16537	0.0380123	0.861906	-0.476629	0.170096	0.512218	0.409497	0.13548	0.572025	7293	K03237	9120	Genetic Information Processing	9122	Translation	3013	RNA transport [PATH:ko03013]	EIF2S1; translation initiation factor 2 subunit 1
Acropora_hyacinthus_SLJPv1___s0020.g50.t1	0.153387	0.477742	0.890232	-0.407111	0.419574	0.683752	0.364797	0.172279	0.607966	14253	K03242	9120	Genetic Information Processing	9122	Translation	3013	RNA transport [PATH:ko03013]	EIF2S3; translation initiation factor 2 subunit 3
Acropora_hyacinthus_SLJPv1___s0147.g25.t1	0.184834	0.556893	0.90671	-0.80757	0.373069	0.651569	0.350736	0.307103	0.696492	2713	K03260	9120	Genetic Information Processing	9122	Translation	3013	RNA transport [PATH:ko03013]	EIF4G; translation initiation factor 4G
Acropora_hyacinthus_SLJPv1___s0066.g23.t1	0.100599	0.641446	0.922409	0.073035	0.766795	0.894991	0.283161	0.224505	0.657994	39331	K03251	9120	Genetic Information Processing	9122	Translation	3013	RNA transport [PATH:ko03013]	EIF3D; translation initiation factor 3 subunit D
Acropora_hyacinthus_SLJPv1___s0009.g31.t1	0.440258	0.69819	0.943543	-0.0063445	0.990707	0.994384	0.254848	0.621257	0.857246	31696	K14326	9120	Genetic Information Processing	9122	Translation	3013	RNA transport [PATH:ko03013]	UPF1, RENT1; regulator of nonsense transcripts 1 [EC:3.6.4.-]
Acropora_hyacinthus_SLJPv1___s0030.g3.t1	-0.0344474	0.756622	0.953954	-0.184316	0.358639	0.638807	0.201749	0.209	0.647383	43685	K13126	9120	Genetic Information Processing	9122	Translation	3013	RNA transport [PATH:ko03013]	PABPC; polyadenylate-binding protein
Acropora_hyacinthus_SLJPv1___s0042.g18.t1	2.96566	0.423655	0.886592	0.676011	0.734387	0.875372	0.1692	0.603765	0.84881	38904	K12160	9120	Genetic Information Processing	9122	Translation	3013	RNA transport [PATH:ko03013]	SUMO, SMT3; small ubiquitin-related modifier
Acropora_hyacinthus_SLJPv1___s0338.g3.t1	0.308075	0.489161	0.890232	-0.60056	0.079741	0.465509	0.157149	0.103282	0.55671	32346	K03253	9120	Genetic Information Processing	9122	Translation	3013	RNA transport [PATH:ko03013]	EIF3B; translation initiation factor 3 subunit B
Acropora_hyacinthus_SLJPv1___s0192.g8.t1	0.280093	0.277682	0.866934	-0.71537	0.178521	0.516772	0.128054	0.492458	0.790102	2434	K03231	9120	Genetic Information Processing	9122	Translation	3013	RNA transport [PATH:ko03013]	EEF1A; elongation factor 1-alpha
Acropora_hyacinthus_SLJPv1___s0130.g95.t1	0.261641	0.315973	0.867669	0.304787	0.258471	0.573852	0.119531	0.775245	0.916855	17394	K03258	9120	Genetic Information Processing	9122	Translation	3013	RNA transport [PATH:ko03013]	EIF4B; translation initiation factor 4B
Acropora_hyacinthus_SLJPv1___s0038.g50.t1	0.417907	0.287662	0.866934	-0.920125	0.0297144	0.462296	0.10821	0.460404	0.780269	25692	K09291	9120	Genetic Information Processing	9122	Translation	3013	RNA transport [PATH:ko03013]	TPR, MLP1, MLP2; nucleoprotein TPR
Acropora_hyacinthus_SLJPv1___s0001.g285.t1	-0.464974	0.721571	0.946092	-0.211488	0.169297	0.512218	0.105718	0.665044	0.872918	19518	K14296	9120	Genetic Information Processing	9122	Translation	3013	RNA transport [PATH:ko03013]	NUP153; nuclear pore complex protein Nup153
Acropora_hyacinthus_SLJPv1___s0112.g23.t1	0.254231	0.345913	0.867669	0.728063	0.0273009	0.462296	0.0760323	0.883838	0.957279	5097	K03236	9120	Genetic Information Processing	9122	Translation	3013	RNA transport [PATH:ko03013]	EIF1A; translation initiation factor 1A
Acropora_hyacinthus_SLJPv1___s0001.g759.t1	0.481411	0.172861	0.866934	-0.120783	0.520416	0.746456	0.0608217	0.627569	0.862382	20483	K03257	9120	Genetic Information Processing	9122	Translation	3013	RNA transport [PATH:ko03013]	EIF4A; translation initiation factor 4A
Acropora_hyacinthus_SLJPv1___s0031.g47.t1	-0.0119506	0.980972	0.995459	0.477477	0.302502	0.6042	0.0245623	0.955367	0.985955	6427	K14290	9120	Genetic Information Processing	9122	Translation	3013	RNA transport [PATH:ko03013]	XPO1, CRM1; exportin-1
Acropora_hyacinthus_SLJPv1___s0074.g52.t1	-0.418057	0.151027	0.866934	-0.0393059	0.90563	0.963234	-0.00185715	0.994286	0.997425	6258	K03246	9120	Genetic Information Processing	9122	Translation	3013	RNA transport [PATH:ko03013]	EIF3I; translation initiation factor 3 subunit I
Acropora_hyacinthus_SLJPv1___s0106.g59.t1	-0.00374607	0.994319	0.997899	-0.375482	0.102806	0.476102	-0.021401	0.935634	0.97679	12174	K14295	9120	Genetic Information Processing	9122	Translation	3013	RNA transport [PATH:ko03013]	NUP50, NPAP60; nuclear pore complex protein Nup50
Acropora_hyacinthus_SLJPv1___s0070.g51.t1	-0.00387002	0.993717	0.997899	-0.132509	0.531583	0.752712	-0.0467622	0.852712	0.944433	42234	K13114	9120	Genetic Information Processing	9122	Translation	3013	RNA transport [PATH:ko03013]	PNN; pinin
Acropora_hyacinthus_SLJPv1___s0253.g14.t1	0.445643	0.393626	0.886592	0.727432	0.559001	0.770034	-0.0531501	0.89812	0.962576	30246	K03113	9120	Genetic Information Processing	9122	Translation	3013	RNA transport [PATH:ko03013]	EIF1, SUI1; translation initiation factor 1
Acropora_hyacinthus_SLJPv1___s0240.g25.t1	0.567503	0.642189	0.922409	-1.07584	0.246271	0.562823	-0.0594694	0.839591	0.938661	15726	K03254	9120	Genetic Information Processing	9122	Translation	3013	RNA transport [PATH:ko03013]	EIF3A; translation initiation factor 3 subunit A
Acropora_hyacinthus_SLJPv1___s0148.g17.t1	0.136505	0.503052	0.890232	-0.177985	0.346459	0.629559	-0.0670839	0.710152	0.890282	41956	K14322	9120	Genetic Information Processing	9122	Translation	3013	RNA transport [PATH:ko03013]	PAIP1; polyadenylate-binding protein-interacting protein 1
Acropora_hyacinthus_SLJPv1___s0158.g35.t1	0.693077	0.119341	0.866934	-0.812101	0.0362986	0.462296	-0.101547	0.619505	0.856602	14993	K05749	9120	Genetic Information Processing	9122	Translation	3013	RNA transport [PATH:ko03013]	CYFIP; cytoplasmic FMR1 interacting protein
Acropora_hyacinthus_SLJPv1___s0001.g138.t1	0.205461	0.446173	0.890232	-0.481811	0.154548	0.502185	-0.104821	0.573583	0.832811	19245	K07936	9120	Genetic Information Processing	9122	Translation	3013	RNA transport [PATH:ko03013]	RAN; GTP-binding nuclear protein Ran
Acropora_hyacinthus_SLJPv1___s0023.g123.t2	0.244047	0.422011	0.886592	-0.0104551	0.971565	0.990452	-0.107753	0.680759	0.87846	9758	K14297	9120	Genetic Information Processing	9122	Translation	3013	RNA transport [PATH:ko03013]	NUP98, ADAR2, NUP116; nuclear pore complex protein Nup98-Nup96
Acropora_hyacinthus_SLJPv1___s0256.g3.t1	0.621973	0.125118	0.866934	-0.733133	0.0370218	0.462296	-0.149249	0.667236	0.873474	15063	K14319	9120	Genetic Information Processing	9122	Translation	3013	RNA transport [PATH:ko03013]	RANGAP1; Ran GTPase-activating protein 1
Acropora_hyacinthus_SLJPv1___s0055.g23.t1	0.518126	0.309115	0.867669	-1.2488	0.180434	0.517	-0.175363	0.57466	0.832811	1114	K14293	9120	Genetic Information Processing	9122	Translation	3013	RNA transport [PATH:ko03013]	KPNB1, IPO1; importin subunit beta-1
Acropora_hyacinthus_SLJPv1___s0154.g35.t1	-0.467073	0.452224	0.890232	-0.150252	0.595538	0.792762	-0.188348	0.376283	0.73066	14057	K14306	9120	Genetic Information Processing	9122	Translation	3013	RNA transport [PATH:ko03013]	NUP62, NSP1; nuclear pore complex protein Nup62
Acropora_hyacinthus_SLJPv1___s0163.g41.t1	0.185223	0.470885	0.890232	-0.0715688	0.739175	0.878672	-0.192193	0.391501	0.739393	995	K14314	9120	Genetic Information Processing	9122	Translation	3013	RNA transport [PATH:ko03013]	NUP210, GP210; nuclear pore complex protein Nup210
Acropora_hyacinthus_SLJPv1___s0138.g35.t1	-0.0478745	0.626215	0.920646	0.637874	0.0367838	0.462296	-0.205727	0.544032	0.8195	5959	K03248	9120	Genetic Information Processing	9122	Translation	3013	RNA transport [PATH:ko03013]	EIF3G; translation initiation factor 3 subunit G
Acropora_hyacinthus_SLJPv1___s0214.g20.t1	-0.0766262	0.87696	0.98104	-0.218137	0.0272075	0.462296	-0.235883	0.53902	0.816314	38227	K03249	9120	Genetic Information Processing	9122	Translation	3013	RNA transport [PATH:ko03013]	EIF3F; translation initiation factor 3 subunit F
Acropora_hyacinthus_SLJPv1___s0150.g82.t1	0.58965	0.145164	0.866934	0.243711	0.344524	0.628561	-0.26075	0.465708	0.780269	11255	K14004	9120	Genetic Information Processing	9122	Translation	3013	RNA transport [PATH:ko03013]	SEC13; protein transport protein SEC13
Acropora_hyacinthus_SLJPv1___s0015.g157.t1	-0.553816	0.407947	0.886592	0.191219	0.608648	0.800293	-0.277096	0.48573	0.787434	23027	K14323	9120	Genetic Information Processing	9122	Translation	3013	RNA transport [PATH:ko03013]	CASC3, MLN51; protein CASC3
Acropora_hyacinthus_SLJPv1___s0001.g665.t1	-0.138581	0.831907	0.972369	0.13997	0.67768	0.84757	-0.372483	0.250507	0.672403	20249	K12172	9120	Genetic Information Processing	9122	Translation	3013	RNA transport [PATH:ko03013]	RANBP2, NUP358; E3 SUMO-protein ligase RanBP2 [EC:2.3.2.-]
Acropora_hyacinthus_SLJPv1___s0305.g19.t1	0.218809	0.721371	0.946092	-0.17966	0.529799	0.752452	-0.618247	0.273175	0.674679	8778	K02516	9120	Genetic Information Processing	9122	Translation	3013	RNA transport [PATH:ko03013]	PRMT5, HSL7; type II protein arginine methyltransferase [EC:2.1.1.320]
Acropora_hyacinthus_SLJPv1___s0136.g23.t1	-0.228093	0.742406	0.953954	0.0295248	0.95069	0.983783	-0.987342	0.33046	0.70567	26774	K14310	9120	Genetic Information Processing	9122	Translation	3013	RNA transport [PATH:ko03013]	NUP205, NUP192; nuclear pore complex protein Nup205
Acropora_hyacinthus_SLJPv1___s0001.g854.t1	0.727359	0.159938	0.866934	-0.428372	0.181896	0.518554	0.0847211	0.851983	0.944089	20712	K14563	9120	Genetic Information Processing	9122	Translation	3008	Ribosome biogenesis in eukaryotes [PATH:ko03008]	NOP1, FBL; rRNA 2'-O-methyltransferase fibrillarin [EC:2.1.1.-]
Acropora_hyacinthus_SLJPv1___s0177.g33.t1	1.06619	0.480312	0.890232	-0.195207	0.192794	0.530486	-0.0544872	0.831508	0.935654	18884	K03264	9120	Genetic Information Processing	9122	Translation	3008	Ribosome biogenesis in eukaryotes [PATH:ko03008]	EIF6; translation initiation factor 6
Acropora_hyacinthus_SLJPv1___s0089.g44.t1	0.306629	0.555203	0.906284	-0.209586	0.649449	0.831832	-0.0692594	0.817997	0.932018	38564	K14564	9120	Genetic Information Processing	9122	Translation	3008	Ribosome biogenesis in eukaryotes [PATH:ko03008]	NOP56; nucleolar protein 56
Acropora_hyacinthus_SLJPv1___s0245.g31.t1	0.462641	0.287908	0.866934	-1.54712	0.145915	0.494772	-0.242028	0.661179	0.872918	21597	K14565	9120	Genetic Information Processing	9122	Translation	3008	Ribosome biogenesis in eukaryotes [PATH:ko03008]	NOP58; nucleolar protein 58
Acropora_hyacinthus_SLJPv1___s0027.g40.t1	-0.164815	0.015401	0.738921	-0.792395	0.0772886	0.462296	1.49332	0.0345648	0.472386	33976	K02918	9120	Genetic Information Processing	9122	Translation	3010	Ribosome [PATH:ko03010]	RP-L35e, RPL35; large subunit ribosomal protein L35e
Acropora_hyacinthus_SLJPv1___s0235.g5.t1	-0.61509	0.480276	0.890232	0.0179662	0.958954	0.987115	1.13189	0.0777586	0.533936	35781	K02877	9120	Genetic Information Processing	9122	Translation	3010	Ribosome [PATH:ko03010]	RP-L15e, RPL15; large subunit ribosomal protein L15e
Acropora_hyacinthus_SLJPv1___s1550.g1.t1	-0.185038	0.78701	0.956456	-2.73871	0.162226	0.50879	1.09799	0.264994	0.672403	17176	K02953	9120	Genetic Information Processing	9122	Translation	3010	Ribosome [PATH:ko03010]	RP-S13e, RPS13; small subunit ribosomal protein S13e
Acropora_hyacinthus_SLJPv1___s0038.g18.t1	-0.00680683	0.986611	0.997119	-2.21812	0.363944	0.643261	0.565678	0.38169	0.733917	25618	K02993	9120	Genetic Information Processing	9122	Translation	3010	Ribosome [PATH:ko03010]	RP-S7e, RPS7; small subunit ribosomal protein S7e
Acropora_hyacinthus_SLJPv1___s0079.g17.t1	-0.0988996	0.414989	0.886592	-0.73769	0.0544569	0.462296	0.530067	0.116831	0.56616	1926	K02984	9120	Genetic Information Processing	9122	Translation	3010	Ribosome [PATH:ko03010]	RP-S3Ae, RPS3A; small subunit ribosomal protein S3Ae
Acropora_hyacinthus_SLJPv1___s0001.g93.t1	0.0388497	0.8793	0.98104	0.457307	0.137683	0.490684	0.470953	0.163525	0.601869	19153	K02971	9120	Genetic Information Processing	9122	Translation	3010	Ribosome [PATH:ko03010]	RP-S21e, RPS21; small subunit ribosomal protein S21e
Acropora_hyacinthus_SLJPv1___s0076.g61.t2	-0.30776	0.516147	0.891882	-0.679214	0.19963	0.533372	0.462212	0.260082	0.672403	24882	K02925	9120	Genetic Information Processing	9122	Translation	3010	Ribosome [PATH:ko03010]	RP-L3e, RPL3; large subunit ribosomal protein L3e
Acropora_hyacinthus_SLJPv1___s0004.g49.t2	1.695	0.0145128	0.738921	-0.815093	0.0731661	0.462296	0.43715	0.308891	0.696492	43494	K02896	9120	Genetic Information Processing	9122	Translation	3010	Ribosome [PATH:ko03010]	RP-L24e, RPL24; large subunit ribosomal protein L24e
Acropora_hyacinthus_SLJPv1___s0044.g118.t1	0.327696	0.449161	0.890232	2.34483	0.426372	0.688239	0.362129	0.300543	0.695579	12615	K02865	9120	Genetic Information Processing	9122	Translation	3010	Ribosome [PATH:ko03010]	RP-L10Ae, RPL10A; large subunit ribosomal protein L10Ae
Acropora_hyacinthus_SLJPv1___s0185.g29.t1	-0.233928	0.494026	0.890232	-0.842938	0.0749928	0.462296	0.346965	0.29704	0.695459	8928	K02893	9120	Genetic Information Processing	9122	Translation	3010	Ribosome [PATH:ko03010]	RP-L23Ae, RPL23A; large subunit ribosomal protein L23Ae
Acropora_hyacinthus_SLJPv1___s0208.g3.t1	0.150521	0.630491	0.920646	-0.927165	0.269108	0.589043	0.342116	0.116088	0.565617	3121	K02866	9120	Genetic Information Processing	9122	Translation	3010	Ribosome [PATH:ko03010]	RP-L10e, RPL10; large subunit ribosomal protein L10e
Acropora_hyacinthus_SLJPv1___s0017.g27.t1	0.175204	0.591103	0.91234	0.0552235	0.79138	0.905409	0.321879	0.426945	0.764703	11532	K02981	9120	Genetic Information Processing	9122	Translation	3010	Ribosome [PATH:ko03010]	RP-S2e, RPS2; small subunit ribosomal protein S2e
Acropora_hyacinthus_SLJPv1___s0028.g134.t1	-0.121196	0.763586	0.953954	-1.44378	0.146343	0.494772	0.31823	0.400744	0.746842	30925	K02997	9120	Genetic Information Processing	9122	Translation	3010	Ribosome [PATH:ko03010]	RP-S9e, RPS9; small subunit ribosomal protein S9e
Acropora_hyacinthus_SLJPv1___s0023.g116.t1	-0.275823	0.245822	0.866934	-0.0714643	0.894606	0.959723	0.272785	0.457063	0.780269	9750	K02910	9120	Genetic Information Processing	9122	Translation	3010	Ribosome [PATH:ko03010]	RP-L31e, RPL31; large subunit ribosomal protein L31e
Acropora_hyacinthus_SLJPv1___s0034.g106.t1	0.0371738	0.95689	0.99416	-1.57195	0.0360882	0.462296	0.255384	0.614521	0.854975	16839	K02947	9120	Genetic Information Processing	9122	Translation	3010	Ribosome [PATH:ko03010]	RP-S10e, RPS10; small subunit ribosomal protein S10e
Acropora_hyacinthus_SLJPv1___s0029.g80.t1	-0.34025	0.269826	0.866934	-0.395341	0.202945	0.53364	0.244103	0.4387	0.772587	28345	K02885	9120	Genetic Information Processing	9122	Translation	3010	Ribosome [PATH:ko03010]	RP-L19e, RPL19; large subunit ribosomal protein L19e
Acropora_hyacinthus_SLJPv1___s0115.g37.t1	-0.168997	0.668978	0.932867	-0.179131	0.745717	0.882725	0.217251	0.563612	0.829689	38817	K02976	9120	Genetic Information Processing	9122	Translation	3010	Ribosome [PATH:ko03010]	RP-S26e, RPS26; small subunit ribosomal protein S26e
Acropora_hyacinthus_SLJPv1___s0020.g56.t1	-0.0513764	0.88533	0.98104	-0.819838	0.180143	0.517	0.205108	0.508372	0.800649	14260	K02872	9120	Genetic Information Processing	9122	Translation	3010	Ribosome [PATH:ko03010]	RP-L13Ae, RPL13A; large subunit ribosomal protein L13Ae
Acropora_hyacinthus_SLJPv1___s0026.g144.t1	0.112084	0.682998	0.936838	-0.00779973	0.91985	0.969352	0.158022	0.335044	0.708083	33444	K02977	9120	Genetic Information Processing	9122	Translation	3010	Ribosome [PATH:ko03010]	RP-S27Ae, RPS27A; small subunit ribosomal protein S27Ae
Acropora_hyacinthus_SLJPv1___s0039.g104.t1	-0.299918	0.472466	0.890232	-0.315243	0.472365	0.717416	0.153277	0.392791	0.740589	13222	K02991	9120	Genetic Information Processing	9122	Translation	3010	Ribosome [PATH:ko03010]	RP-S6e, RPS6; small subunit ribosomal protein S6e
Acropora_hyacinthus_SLJPv1___s0044.g178.t1	0.0818633	0.802439	0.959958	-1.11361	0.131776	0.490684	0.150482	0.318173	0.697353	12734	K02930	9120	Genetic Information Processing	9122	Translation	3010	Ribosome [PATH:ko03010]	RP-L4e, RPL4; large subunit ribosomal protein L4e
Acropora_hyacinthus_SLJPv1___s0255.g23.t1	-0.039435	0.931683	0.99223	-0.352339	0.0650473	0.462296	0.1383	0.593653	0.842138	10347	K02938	9120	Genetic Information Processing	9122	Translation	3010	Ribosome [PATH:ko03010]	RP-L8e, RPL8; large subunit ribosomal protein L8e
Acropora_hyacinthus_SLJPv1___s0182.g19.t2	-0.105364	0.718858	0.946092	-0.627393	0.514937	0.744702	0.127778	0.731806	0.898814	18794	K02889	9120	Genetic Information Processing	9122	Translation	3010	Ribosome [PATH:ko03010]	RP-L21e, RPL21; large subunit ribosomal protein L21e
Acropora_hyacinthus_SLJPv1___s0003.g271.t1	0.324919	0.591548	0.91234	0.0756355	0.837648	0.930949	0.12745	0.53347	0.812821	7272	K02951	9120	Genetic Information Processing	9122	Translation	3010	Ribosome [PATH:ko03010]	RP-S12e, RPS12; small subunit ribosomal protein S12e
Acropora_hyacinthus_SLJPv1___s0033.g91.t1	0.0682704	0.669966	0.932867	-0.342482	0.196478	0.531752	0.0981147	0.741798	0.901274	4387	K02987	9120	Genetic Information Processing	9122	Translation	3010	Ribosome [PATH:ko03010]	RP-S4e, RPS4; small subunit ribosomal protein S4e
Acropora_hyacinthus_SLJPv1___s0001.g925.t1	0.428719	0.548995	0.90431	-1.06757	0.319162	0.611999	0.0941139	0.858429	0.947044	20890	K02966	9120	Genetic Information Processing	9122	Translation	3010	Ribosome [PATH:ko03010]	RP-S19e, RPS19; small subunit ribosomal protein S19e
Acropora_hyacinthus_SLJPv1___s0066.g93.t1	0.018817	0.983231	0.99604	-2.0221	0.170345	0.512218	0.0864954	0.7947	0.922399	39464	K02900	9120	Genetic Information Processing	9122	Translation	3010	Ribosome [PATH:ko03010]	RP-L27Ae, RPL27A; large subunit ribosomal protein L27Ae
Acropora_hyacinthus_SLJPv1___s0169.g56.t1	0.328385	0.488692	0.890232	-0.497977	0.0760641	0.462296	0.0845872	0.528068	0.811816	15321	K02998	9120	Genetic Information Processing	9122	Translation	3010	Ribosome [PATH:ko03010]	RP-SAe, RPSA; small subunit ribosomal protein SAe
Acropora_hyacinthus_SLJPv1___s0127.g1.t1	-0.0571628	0.706842	0.946092	-0.570754	0.154571	0.502185	0.0789294	0.559781	0.826658	27178	K02875	9120	Genetic Information Processing	9122	Translation	3010	Ribosome [PATH:ko03010]	RP-L14e, RPL14; large subunit ribosomal protein L14e
Acropora_hyacinthus_SLJPv1___s0088.g45.t1	-0.10702	0.860065	0.978037	-0.253357	0.563286	0.771227	0.053572	0.805366	0.924824	5350	K02978	9120	Genetic Information Processing	9122	Translation	3010	Ribosome [PATH:ko03010]	RP-S27e, RPS27; small subunit ribosomal protein S27e
Acropora_hyacinthus_SLJPv1___s0029.g41.t1	0.626735	0.238245	0.866934	-1.29508	0.293972	0.598436	0.0390397	0.860501	0.947529	28263	K02908	9120	Genetic Information Processing	9122	Translation	3010	Ribosome [PATH:ko03010]	RP-L30e, RPL30; large subunit ribosomal protein L30e
Acropora_hyacinthus_SLJPv1___s0079.g57.t1	0.164009	0.438661	0.890232	-0.312852	0.352711	0.632976	-0.0052234	0.968126	0.987839	1988	K02985	9120	Genetic Information Processing	9122	Translation	3010	Ribosome [PATH:ko03010]	RP-S3e, RPS3; small subunit ribosomal protein S3e
Acropora_hyacinthus_SLJPv1___s0169.g11.t1	0.829707	0.373348	0.885064	-0.993903	0.120916	0.490684	-0.0394802	0.882469	0.957168	15216	K02957	9120	Genetic Information Processing	9122	Translation	3010	Ribosome [PATH:ko03010]	RP-S15Ae, RPS15A; small subunit ribosomal protein S15Ae
Acropora_hyacinthus_SLJPv1___s0025.g83.t2	0.313898	0.176241	0.866934	-0.299095	0.150728	0.502185	-0.0550954	0.658059	0.872918	32243	K02964	9120	Genetic Information Processing	9122	Translation	3010	Ribosome [PATH:ko03010]	RP-S18e, RPS18; small subunit ribosomal protein S18e
Acropora_hyacinthus_SLJPv1___s0107.g64.t1	0.447759	0.182412	0.866934	-0.2128	0.308662	0.609685	-0.0957008	0.724385	0.895439	15529	K02989	9120	Genetic Information Processing	9122	Translation	3010	Ribosome [PATH:ko03010]	RP-S5e, RPS5; small subunit ribosomal protein S5e
Acropora_hyacinthus_SLJPv1___s0038.g77.t1	0.564482	0.163292	0.866934	-0.503795	0.16076	0.507013	-0.0959101	0.652192	0.871701	25808	K02934	9120	Genetic Information Processing	9122	Translation	3010	Ribosome [PATH:ko03010]	RP-L6e, RPL6; large subunit ribosomal protein L6e
Acropora_hyacinthus_SLJPv1___s0010.g185.t1	-0.303321	0.372884	0.885064	-1.21575	0.169589	0.512218	-0.103468	0.471992	0.784913	33041	K02873	9120	Genetic Information Processing	9122	Translation	3010	Ribosome [PATH:ko03010]	RP-L13e, RPL13; large subunit ribosomal protein L13e
Acropora_hyacinthus_SLJPv1___s0066.g36.t1	-0.274108	0.563763	0.909862	-0.437792	0.378636	0.654212	-0.116763	0.548377	0.82111	39361	K02883	9120	Genetic Information Processing	9122	Translation	3010	Ribosome [PATH:ko03010]	RP-L18e, RPL18; large subunit ribosomal protein L18e
Acropora_hyacinthus_SLJPv1___s0036.g51.t1	0.062121	0.906137	0.984201	-0.589369	0.215891	0.539033	-0.124397	0.738202	0.900782	3812	K02891	9120	Genetic Information Processing	9122	Translation	3010	Ribosome [PATH:ko03010]	RP-L22e, RPL22; large subunit ribosomal protein L22e
Acropora_hyacinthus_SLJPv1___s0202.g28.t1	0.607368	0.050952	0.866934	-0.421926	0.25829	0.573852	-0.135479	0.614084	0.854975	10142	K02903	9120	Genetic Information Processing	9122	Translation	3010	Ribosome [PATH:ko03010]	RP-L28e, RPL28; large subunit ribosomal protein L28e
Acropora_hyacinthus_SLJPv1___s0018.g87.t1	0.686512	0.0852855	0.866934	-0.158053	0.566578	0.772676	-0.141867	0.465245	0.780269	38036	K02975	9120	Genetic Information Processing	9122	Translation	3010	Ribosome [PATH:ko03010]	RP-S25e, RPS25; small subunit ribosomal protein S25e
Acropora_hyacinthus_SLJPv1___s0079.g111.t1	1.06253	0.0305957	0.834925	-1.05877	0.21527	0.539033	-0.143543	0.680667	0.87846	2177	K02940	9120	Genetic Information Processing	9122	Translation	3010	Ribosome [PATH:ko03010]	RP-L9e, RPL9; large subunit ribosomal protein L9e
Acropora_hyacinthus_SLJPv1___s0029.g49.t1	-0.499562	0.35369	0.872045	-0.757074	0.132511	0.490684	-0.155819	0.385378	0.735219	28277	K02995	9120	Genetic Information Processing	9122	Translation	3010	Ribosome [PATH:ko03010]	RP-S8e, RPS8; small subunit ribosomal protein S8e
Acropora_hyacinthus_SLJPv1___s0104.g18.t1	1.97132	0.371549	0.885064	-0.466541	0.36019	0.640054	-0.167162	0.637546	0.866586	38701	K02943	9120	Genetic Information Processing	9122	Translation	3010	Ribosome [PATH:ko03010]	RP-LP2, RPLP2; large subunit ribosomal protein LP2
Acropora_hyacinthus_SLJPv1___s0067.g15.t1	0.239213	0.177355	0.866934	-0.398151	0.0531759	0.462296	-0.181237	0.123795	0.567282	21969	K02870	9120	Genetic Information Processing	9122	Translation	3010	Ribosome [PATH:ko03010]	RP-L12e, RPL12; large subunit ribosomal protein L12e
Acropora_hyacinthus_SLJPv1___s0096.g9.t1	0.693105	0.299021	0.867669	-0.858175	0.151751	0.502185	-0.212254	0.176142	0.611068	42022	K02941	9120	Genetic Information Processing	9122	Translation	3010	Ribosome [PATH:ko03010]	RP-LP0, RPLP0; large subunit ribosomal protein LP0
Acropora_hyacinthus_SLJPv1___s0025.g46.t1	-0.0540066	0.736599	0.952812	-0.216917	0.209864	0.534542	-0.217603	0.120341	0.567282	32113	K02932	9120	Genetic Information Processing	9122	Translation	3010	Ribosome [PATH:ko03010]	RP-L5e, RPL5; large subunit ribosomal protein L5e
Acropora_hyacinthus_SLJPv1___s0012.g211.t1	-0.155305	0.555646	0.906284	-0.310822	0.282508	0.594081	-0.227569	0.69285	0.883131	11012	K02898	9120	Genetic Information Processing	9122	Translation	3010	Ribosome [PATH:ko03010]	RP-L26e, RPL26; large subunit ribosomal protein L26e
Acropora_hyacinthus_SLJPv1___s0001.g783.t1	0.290015	0.360647	0.880151	0.0604302	0.888663	0.954255	-0.238738	0.320545	0.697353	20580	K02917	9120	Genetic Information Processing	9122	Translation	3010	Ribosome [PATH:ko03010]	RP-L35Ae, RPL35A; large subunit ribosomal protein L35Ae
Acropora_hyacinthus_SLJPv1___s0029.g39.t1	1.61414	0.219907	0.866934	-0.53055	0.324209	0.614305	-0.260963	0.575619	0.832811	28259	K02942	9120	Genetic Information Processing	9122	Translation	3010	Ribosome [PATH:ko03010]	RP-LP1, RPLP1; large subunit ribosomal protein LP1
Acropora_hyacinthus_SLJPv1___s0001.g24.t1	-0.218948	0.685019	0.937098	-0.542998	0.490745	0.731415	-0.283842	0.590414	0.841582	19016	K02936	9120	Genetic Information Processing	9122	Translation	3010	Ribosome [PATH:ko03010]	RP-L7Ae, RPL7A; large subunit ribosomal protein L7Ae
Acropora_hyacinthus_SLJPv1___s0131.g65.t1	0.463578	0.329756	0.867669	-0.459002	0.44474	0.696935	-0.339419	0.1996	0.633048	1333	K02901	9120	Genetic Information Processing	9122	Translation	3010	Ribosome [PATH:ko03010]	RP-L27e, RPL27; large subunit ribosomal protein L27e
Acropora_hyacinthus_SLJPv1___s0001.g133.t1	1.12599	0.0338053	0.856527	-2.10628	0.133114	0.490684	-0.349969	0.320776	0.697353	19223	K02969	9120	Genetic Information Processing	9122	Translation	3010	Ribosome [PATH:ko03010]	RP-S20e, RPS20; small subunit ribosomal protein S20e
Acropora_hyacinthus_SLJPv1___s0015.g86.t1	-0.0114588	0.958322	0.99416	-0.271288	0.161367	0.507417	-0.389849	0.0363913	0.479861	22789	K02955	9120	Genetic Information Processing	9122	Translation	3010	Ribosome [PATH:ko03010]	RP-S14e, RPS14; small subunit ribosomal protein S14e
Acropora_hyacinthus_SLJPv1___s0015.g39.t1	-0.191836	0.86844	0.98085	0.313964	0.617975	0.80787	-0.454072	0.034499	0.472386	22714	K02912	9120	Genetic Information Processing	9122	Translation	3010	Ribosome [PATH:ko03010]	RP-L32e, RPL32; large subunit ribosomal protein L32e
Acropora_hyacinthus_SLJPv1___s0105.g37.t1	3.28929	0.174379	0.866934	0.2628	0.122329	0.490684	-0.545398	0.789816	0.922301	7732	K02880	9120	Genetic Information Processing	9122	Translation	3010	Ribosome [PATH:ko03010]	RP-L17e, RPL17; large subunit ribosomal protein L17e
Acropora_hyacinthus_SLJPv1___s0009.g22.t1	-0.0299326	0.982215	0.995459	-0.799829	0.0925712	0.474053	-1.23838	0.00288929	0.371138	31677	K02962	9120	Genetic Information Processing	9122	Translation	3010	Ribosome [PATH:ko03010]	RP-S17e, RPS17; small subunit ribosomal protein S17e
Acropora_hyacinthus_SLJPv1___s0080.g65.t1	-0.784573	0.544106	0.901646	-0.783175	0.202156	0.53364	-2.20053	0.0174807	0.469275	37493	K02937	9120	Genetic Information Processing	9122	Translation	3010	Ribosome [PATH:ko03010]	RP-L7e, RPL7; large subunit ribosomal protein L7e
Acropora_hyacinthus_SLJPv1___s0085.g52.t2	0.296599	0.607865	0.915739	0.191467	0.717522	0.870501	0.522894	0.0250895	0.472386	4497	K14411	9120	Genetic Information Processing	9122	Translation	3015	mRNA surveillance pathway [PATH:ko03015]	MSI; RNA-binding protein Musashi
Acropora_hyacinthus_SLJPv1___s0275.g8.t1	-0.725148	0.510899	0.891882	0.315543	0.300025	0.602991	0.312954	0.724193	0.895439	27112	K14376	9120	Genetic Information Processing	9122	Translation	3015	mRNA surveillance pathway [PATH:ko03015]	PAP; poly(A) polymerase [EC:2.7.7.19]
Acropora_hyacinthus_SLJPv1___s0161.g21.t1	0.379121	0.353303	0.872045	-0.00713529	0.974051	0.991117	0.312471	0.568713	0.832277	27381	K03267	9120	Genetic Information Processing	9122	Translation	3015	mRNA surveillance pathway [PATH:ko03015]	ERF3, GSPT; peptide chain release factor subunit 3
Acropora_hyacinthus_SLJPv1___s0012.g151.t3	0.348681	0.574946	0.909946	-0.0197371	0.977439	0.991498	0.141226	0.786334	0.921613	10906	K03265	9120	Genetic Information Processing	9122	Translation	3015	mRNA surveillance pathway [PATH:ko03015]	ETF1, ERF1; peptide chain release factor subunit 1
Acropora_hyacinthus_SLJPv1___s0037.g168.t2	0.0817537	0.870924	0.98085	-0.38276	0.489629	0.731016	0.118466	0.657371	0.872918	37289	K04382	9120	Genetic Information Processing	9122	Translation	3015	mRNA surveillance pathway [PATH:ko03015]	PPP2C; serine/threonine-protein phosphatase 2A catalytic subunit [EC:3.1.3.16]
Acropora_hyacinthus_SLJPv1___s0152.g25.t1	0.351014	0.509313	0.891882	-0.175299	0.626546	0.815268	0.0493642	0.765485	0.910907	29583	K03456	9120	Genetic Information Processing	9122	Translation	3015	mRNA surveillance pathway [PATH:ko03015]	PPP2R1; serine/threonine-protein phosphatase 2A regulatory subunit A
Acropora_hyacinthus_SLJPv1___s0020.g256.t1	-0.0133257	0.939987	0.99416	-0.614505	0.153547	0.502185	0.0368627	0.85118	0.943664	14619	K14407	9120	Genetic Information Processing	9122	Translation	3015	mRNA surveillance pathway [PATH:ko03015]	CSTF2, RNA15; cleavage stimulation factor subunit 2
Acropora_hyacinthus_SLJPv1___s0234.g47.t1	-1.09747	0.0229361	0.757225	-0.54169	0.52103	0.746456	0.0207417	0.973559	0.9898	36813	K11584	9120	Genetic Information Processing	9122	Translation	3015	mRNA surveillance pathway [PATH:ko03015]	PPP2R5; serine/threonine-protein phosphatase 2A regulatory subunit B'
Acropora_hyacinthus_SLJPv1___s0163.g38.t1	-0.00425008	0.985055	0.997119	-0.73491	0.234624	0.555351	0.0117976	0.957455	0.985955	990	K14411	9120	Genetic Information Processing	9122	Translation	3015	mRNA surveillance pathway [PATH:ko03015]	MSI; RNA-binding protein Musashi
Acropora_hyacinthus_SLJPv1___s0204.g46.t1	0.87301	0.236727	0.866934	-0.0164175	0.965998	0.989698	-0.133231	0.419081	0.760573	6653	K14396	9120	Genetic Information Processing	9122	Translation	3015	mRNA surveillance pathway [PATH:ko03015]	PABPN1, PABP2; polyadenylate-binding protein 2
Acropora_hyacinthus_SLJPv1___s0004.g121.t1	-0.0400258	0.940255	0.99416	-0.4282	0.535913	0.753163	-0.145091	0.725368	0.895439	43610	K15544	9120	Genetic Information Processing	9122	Translation	3015	mRNA surveillance pathway [PATH:ko03015]	SSU72; RNA polymerase II subunit A C-terminal domain phosphatase SSU72 [EC:3.1.3.16]
Acropora_hyacinthus_SLJPv1___s0252.g18.t1	0.439911	0.103613	0.866934	-0.470763	0.211756	0.534542	-0.167567	0.322832	0.698246	13794	K00565	9120	Genetic Information Processing	9122	Translation	3015	mRNA surveillance pathway [PATH:ko03015]	RNMT; mRNA (guanine-N7-)-methyltransferase [EC:2.1.1.56]
Acropora_hyacinthus_SLJPv1___s0001.g219.t1	0.100257	0.747386	0.953954	-1.09066	0.169475	0.512218	-0.245914	0.433021	0.767056	19390	K06269	9120	Genetic Information Processing	9122	Translation	3015	mRNA surveillance pathway [PATH:ko03015]	PPP1C; serine/threonine-protein phosphatase PP1 catalytic subunit [EC:3.1.3.16]
Acropora_hyacinthus_SLJPv1___s0014.g82.t1	0.195751	0.422954	0.886592	-0.37141	0.122298	0.490684	-0.264249	0.318983	0.697353	27037	K14411	9120	Genetic Information Processing	9122	Translation	3015	mRNA surveillance pathway [PATH:ko03015]	MSI; RNA-binding protein Musashi
Acropora_hyacinthus_SLJPv1___s0241.g4.t1	0.487226	0.0718986	0.866934	0.00816583	0.977743	0.991498	-0.439592	0.0785493	0.533936	2318	K14397	9120	Genetic Information Processing	9122	Translation	3015	mRNA surveillance pathway [PATH:ko03015]	NUDT21, CPSF5, CFIM25; cleavage and polyadenylation specificity factor subunit 5
Acropora_hyacinthus_SLJPv1___s0004.g28.t1	0.324223	0.525414	0.896225	-0.14229	0.301678	0.603088	0.408693	0.244732	0.671249	43445	K01890	9120	Genetic Information Processing	9122	Translation	970	Aminoacyl-tRNA biosynthesis [PATH:ko00970]	FARSB, pheT; phenylalanyl-tRNA synthetase beta chain [EC:6.1.1.20]
Acropora_hyacinthus_SLJPv1___s0103.g16.t1	0.139416	0.722571	0.946092	-0.138548	0.575751	0.777436	0.157147	0.631204	0.863898	28897	K01892	9120	Genetic Information Processing	9122	Translation	970	Aminoacyl-tRNA biosynthesis [PATH:ko00970]	HARS, hisS; histidyl-tRNA synthetase [EC:6.1.1.21]
Acropora_hyacinthus_SLJPv1___s0028.g176.t2	0.20332	0.594508	0.91234	-0.363987	0.0945494	0.474053	0.130814	0.396232	0.74293	30989	K01868	9120	Genetic Information Processing	9122	Translation	970	Aminoacyl-tRNA biosynthesis [PATH:ko00970]	TARS, thrS; threonyl-tRNA synthetase [EC:6.1.1.3]
Acropora_hyacinthus_SLJPv1___s0086.g91.t1	0.316592	0.309322	0.867669	-0.0259842	0.900454	0.961961	0.100792	0.687454	0.881052	12958	K01873	9120	Genetic Information Processing	9122	Translation	970	Aminoacyl-tRNA biosynthesis [PATH:ko00970]	VARS, valS; valyl-tRNA synthetase [EC:6.1.1.9]
Acropora_hyacinthus_SLJPv1___s0009.g18.t2	-0.138572	0.426657	0.886823	-0.446219	0.0666145	0.462296	0.0997761	0.547177	0.82111	31669	K01893	9120	Genetic Information Processing	9122	Translation	970	Aminoacyl-tRNA biosynthesis [PATH:ko00970]	NARS, asnS; asparaginyl-tRNA synthetase [EC:6.1.1.22]
Acropora_hyacinthus_SLJPv1___s0081.g33.t2	0.53513	0.074125	0.866934	-0.782889	0.25631	0.572824	0.0951084	0.692417	0.883131	27742	K01886	9120	Genetic Information Processing	9122	Translation	970	Aminoacyl-tRNA biosynthesis [PATH:ko00970]	QARS, glnS; glutaminyl-tRNA synthetase [EC:6.1.1.18]
Acropora_hyacinthus_SLJPv1___s0013.g38.t1	-0.0251856	0.925991	0.990825	-0.461063	0.251807	0.56969	0.0739268	0.805478	0.924824	4728	K01889	9120	Genetic Information Processing	9122	Translation	970	Aminoacyl-tRNA biosynthesis [PATH:ko00970]	FARSA, pheS; phenylalanyl-tRNA synthetase alpha chain [EC:6.1.1.20]
Acropora_hyacinthus_SLJPv1___s0028.g78.t2	-0.201767	0.31388	0.867669	0.244989	0.282709	0.594081	0.0643006	0.836033	0.937471	30851	K01883	9120	Genetic Information Processing	9122	Translation	970	Aminoacyl-tRNA biosynthesis [PATH:ko00970]	CARS, cysS; cysteinyl-tRNA synthetase [EC:6.1.1.16]
Acropora_hyacinthus_SLJPv1___s0017.g117.t1	-0.687092	0.530843	0.89738	-0.642392	0.019003	0.462296	0.04942	0.964326	0.985955	11669	K01867	9120	Genetic Information Processing	9122	Translation	970	Aminoacyl-tRNA biosynthesis [PATH:ko00970]	WARS, trpS; tryptophanyl-tRNA synthetase [EC:6.1.1.2]
Acropora_hyacinthus_SLJPv1___s0130.g67.t1	0.138088	0.480346	0.890232	-0.240106	0.482986	0.725917	0.0450357	0.703696	0.88998	17356	K22503	9120	Genetic Information Processing	9122	Translation	970	Aminoacyl-tRNA biosynthesis [PATH:ko00970]	DARS; aspartyl-tRNA synthetase [EC:6.1.1.12]
Acropora_hyacinthus_SLJPv1___s0009.g153.t1	0.292181	0.0152926	0.738921	-0.363498	0.159842	0.506453	0.011869	0.944402	0.980605	31959	K01869	9120	Genetic Information Processing	9122	Translation	970	Aminoacyl-tRNA biosynthesis [PATH:ko00970]	LARS, leuS; leucyl-tRNA synthetase [EC:6.1.1.4]
Acropora_hyacinthus_SLJPv1___s0305.g14.t1	0.0754781	0.282682	0.866934	-0.325281	0.0450762	0.462296	-0.0551342	0.313924	0.696492	8771	K01872	9120	Genetic Information Processing	9122	Translation	970	Aminoacyl-tRNA biosynthesis [PATH:ko00970]	AARS, alaS; alanyl-tRNA synthetase [EC:6.1.1.7]
Acropora_hyacinthus_SLJPv1___s0129.g14.t1	-0.096545	0.405197	0.886592	-0.659526	0.146567	0.494772	-0.0591041	0.878028	0.955576	33594	K01866	9120	Genetic Information Processing	9122	Translation	970	Aminoacyl-tRNA biosynthesis [PATH:ko00970]	YARS, tyrS; tyrosyl-tRNA synthetase [EC:6.1.1.1]
Acropora_hyacinthus_SLJPv1___s0305.g13.t1	-0.0165075	0.949075	0.99416	-0.685851	0.0357525	0.462296	-0.0621431	0.781637	0.920128	8768	K01872	9120	Genetic Information Processing	9122	Translation	970	Aminoacyl-tRNA biosynthesis [PATH:ko00970]	AARS, alaS; alanyl-tRNA synthetase [EC:6.1.1.7]
Acropora_hyacinthus_SLJPv1___s0079.g47.t1	0.892977	0.404611	0.886592	-0.401542	0.323291	0.614305	-0.111656	0.565909	0.831248	1974	K01887	9120	Genetic Information Processing	9122	Translation	970	Aminoacyl-tRNA biosynthesis [PATH:ko00970]	RARS, argS; arginyl-tRNA synthetase [EC:6.1.1.19]
Acropora_hyacinthus_SLJPv1___s0168.g13.t1	-0.201092	0.465873	0.890232	-0.455993	0.0477334	0.462296	-0.123701	0.667297	0.873474	39681	K01870	9120	Genetic Information Processing	9122	Translation	970	Aminoacyl-tRNA biosynthesis [PATH:ko00970]	IARS, ileS; isoleucyl-tRNA synthetase [EC:6.1.1.5]
Acropora_hyacinthus_SLJPv1___s0006.g55.t1	0.587387	0.173524	0.866934	-0.801624	0.193437	0.530538	-0.129643	0.679982	0.87846	25028	K01880	9120	Genetic Information Processing	9122	Translation	970	Aminoacyl-tRNA biosynthesis [PATH:ko00970]	GARS, glyS1; glycyl-tRNA synthetase [EC:6.1.1.14]
Acropora_hyacinthus_SLJPv1___s0158.g21.t1	0.373999	0.038415	0.861906	-0.568712	0.0819613	0.466744	-0.268833	0.150813	0.586713	14971	K01875	9120	Genetic Information Processing	9122	Translation	970	Aminoacyl-tRNA biosynthesis [PATH:ko00970]	SARS, serS; seryl-tRNA synthetase [EC:6.1.1.11]
Acropora_hyacinthus_SLJPv1___s0010.g18.t1	-0.0716599	0.807646	0.962139	-0.317579	0.115871	0.485962	-0.386492	0.453596	0.780213	32696	K04567	9120	Genetic Information Processing	9122	Translation	970	Aminoacyl-tRNA biosynthesis [PATH:ko00970]	KARS, lysS; lysyl-tRNA synthetase, class II [EC:6.1.1.6]
Acropora_hyacinthus_SLJPv1___s0129.g15.t1	0.723565	0.0054005	0.738921	-2.00323	0.163998	0.509389	-0.544619	0.408196	0.753346	33598	K01866	9120	Genetic Information Processing	9122	Translation	970	Aminoacyl-tRNA biosynthesis [PATH:ko00970]	YARS, tyrS; tyrosyl-tRNA synthetase [EC:6.1.1.1]
Acropora_hyacinthus_SLJPv1___s0001.g224.t1	0.053921	0.893026	0.983342	-0.691988	0.406593	0.673749	1.78203	0.109578	0.55671	19424	K12890	9120	Genetic Information Processing	9121	Transcription	3040	Spliceosome [PATH:ko03040]	SFRS1, ASF, SF2; splicing factor, arginine/serine-rich 1
Acropora_hyacinthus_SLJPv1___s0068.g91.t1	-0.262433	0.736898	0.952812	0.727016	0.09054	0.474053	1.20042	0.0426625	0.498465	23341	K12820	9120	Genetic Information Processing	9121	Transcription	3040	Spliceosome [PATH:ko03040]	DHX15, PRP43; pre-mRNA-splicing factor ATP-dependent RNA helicase DHX15/PRP43 [EC:3.6.4.13]
Acropora_hyacinthus_SLJPv1___s0113.g133.t1	1.0256	0.0708375	0.866934	-0.926692	0.0280345	0.462296	0.698674	0.0811733	0.533936	21397	K11096	9120	Genetic Information Processing	9121	Transcription	3040	Spliceosome [PATH:ko03040]	SNRPD2, SMD2; small nuclear ribonucleoprotein D2
Acropora_hyacinthus_SLJPv1___s0039.g111.t1	0.10163	0.468386	0.890232	-0.0651635	0.838971	0.931501	0.646682	0.0121624	0.421436	13255	K03283	9120	Genetic Information Processing	9121	Transcription	3040	Spliceosome [PATH:ko03040]	HSPA1s; heat shock 70kDa protein 1/2/6/8
Acropora_hyacinthus_SLJPv1___s0039.g110.t1	0.243004	0.34037	0.867669	-0.163557	0.607146	0.799383	0.600386	0.00183806	0.371138	13237	K03283	9120	Genetic Information Processing	9121	Transcription	3040	Spliceosome [PATH:ko03040]	HSPA1s; heat shock 70kDa protein 1/2/6/8
Acropora_hyacinthus_SLJPv1___s0150.g52.t1	0.159769	0.891273	0.983342	1.83817	0.0706546	0.462296	0.508563	0.451471	0.779285	11202	K12817	9120	Genetic Information Processing	9121	Transcription	3040	Spliceosome [PATH:ko03040]	PRPF18, PRP18; pre-mRNA-splicing factor 18
Acropora_hyacinthus_SLJPv1___s0038.g130.t1	-0.169772	0.482308	0.890232	0.471368	0.383092	0.655442	0.488597	0.0238071	0.472386	26028	K12893	9120	Genetic Information Processing	9121	Transcription	3040	Spliceosome [PATH:ko03040]	SFRS4_5_6; splicing factor, arginine/serine-rich 4/5/6
Acropora_hyacinthus_SLJPv1___s0033.g31.t1	0.0271626	0.832227	0.972369	0.386241	0.595205	0.792762	0.470726	0.244512	0.671249	4258	K12893	9120	Genetic Information Processing	9121	Transcription	3040	Spliceosome [PATH:ko03040]	SFRS4_5_6; splicing factor, arginine/serine-rich 4/5/6
Acropora_hyacinthus_SLJPv1___s0094.g18.t1	0.216076	0.716069	0.946092	-0.0853169	0.882564	0.950823	0.445346	0.264637	0.672403	8710	K12843	9120	Genetic Information Processing	9121	Transcription	3040	Spliceosome [PATH:ko03040]	PRPF3, PRP3; U4/U6 small nuclear ribonucleoprotein PRP3
Acropora_hyacinthus_SLJPv1___s0089.g16.t1	-0.104823	0.426907	0.886823	-0.503286	0.115445	0.485962	0.408205	0.0590208	0.525157	38496	K11099	9120	Genetic Information Processing	9121	Transcription	3040	Spliceosome [PATH:ko03040]	SNRPG, SMG; small nuclear ribonucleoprotein G
Acropora_hyacinthus_SLJPv1___s0169.g23.t1	1.00429	0.216754	0.866934	0.0266878	0.881038	0.950823	0.38948	0.0728833	0.533936	15236	K12866	9120	Genetic Information Processing	9121	Transcription	3040	Spliceosome [PATH:ko03040]	WBP11, NPWBP; WW domain-binding protein 11
Acropora_hyacinthus_SLJPv1___s0272.g32.t1	-0.28209	0.278619	0.866934	-0.229068	0.698898	0.858956	0.345764	0.282536	0.687126	22652	K12741	9120	Genetic Information Processing	9121	Transcription	3040	Spliceosome [PATH:ko03040]	HNRNPA1_3; heterogeneous nuclear ribonucleoprotein A1/A3
Acropora_hyacinthus_SLJPv1___s0152.g26.t1	0.124947	0.687194	0.937098	-0.0289618	0.881944	0.950823	0.336141	0.273477	0.674679	29602	K12836	9120	Genetic Information Processing	9121	Transcription	3040	Spliceosome [PATH:ko03040]	U2AF1; splicing factor U2AF 35 kDa subunit
Acropora_hyacinthus_SLJPv1___s0001.g521.t1	0.580185	0.369536	0.885064	0.121771	0.817715	0.919417	0.323472	0.196473	0.632281	20008	K10599	9120	Genetic Information Processing	9121	Transcription	3040	Spliceosome [PATH:ko03040]	PRPF19, PRP19; pre-mRNA-processing factor 19 [EC:2.3.2.27]
Acropora_hyacinthus_SLJPv1___s0033.g51.t1	-0.521285	0.344157	0.867669	-0.232299	0.114528	0.485454	0.317939	0.263255	0.672403	4296	K12860	9120	Genetic Information Processing	9121	Transcription	3040	Spliceosome [PATH:ko03040]	CDC5L, CDC5, CEF1; pre-mRNA-splicing factor CDC5/CEF1
Acropora_hyacinthus_SLJPv1___s0107.g81.t1	0.138047	0.850766	0.975288	0.0917935	0.681404	0.849017	0.295462	0.455407	0.780269	15572	K12867	9120	Genetic Information Processing	9121	Transcription	3040	Spliceosome [PATH:ko03040]	SYF1, XAB2; pre-mRNA-splicing factor SYF1
Acropora_hyacinthus_SLJPv1___s0002.g249.t1	-0.268524	0.589234	0.91234	-0.132412	0.83262	0.928565	0.286139	0.574593	0.832811	40798	K12900	9120	Genetic Information Processing	9121	Transcription	3040	Spliceosome [PATH:ko03040]	FUSIP1; FUS-interacting serine-arginine-rich protein 1
Acropora_hyacinthus_SLJPv1___s0016.g24.t1	-0.260336	0.517708	0.891882	-0.780263	0.143216	0.493937	0.233502	0.463208	0.780269	35182	K03283	9120	Genetic Information Processing	9121	Transcription	3040	Spliceosome [PATH:ko03040]	HSPA1s; heat shock 70kDa protein 1/2/6/8
Acropora_hyacinthus_SLJPv1___s0113.g134.t1	0.467561	0.627104	0.920646	-0.79158	0.00312715	0.462296	0.185071	0.554725	0.825164	21400	K12844	9120	Genetic Information Processing	9121	Transcription	3040	Spliceosome [PATH:ko03040]	PRPF31; U4/U6 small nuclear ribonucleoprotein PRP31
Acropora_hyacinthus_SLJPv1___s0068.g36.t1	0.759253	0.225613	0.866934	-0.759643	0.123584	0.490684	0.181871	0.293933	0.695459	23221	K12854	9120	Genetic Information Processing	9121	Transcription	3040	Spliceosome [PATH:ko03040]	SNRNP200, BRR2; pre-mRNA-splicing helicase BRR2 [EC:3.6.4.13]
Acropora_hyacinthus_SLJPv1___s0224.g13.t1	0.432026	0.61049	0.915739	-0.385702	0.40522	0.672881	0.180486	0.719791	0.895439	23486	K12622	9120	Genetic Information Processing	9121	Transcription	3040	Spliceosome [PATH:ko03040]	LSM3; U6 snRNA-associated Sm-like protein LSm3
Acropora_hyacinthus_SLJPv1___s0107.g77.t1	0.0390533	0.960892	0.994982	-0.666057	0.364374	0.643432	0.148078	0.520792	0.80835	15548	K12621	9120	Genetic Information Processing	9121	Transcription	3040	Spliceosome [PATH:ko03040]	LSM2; U6 snRNA-associated Sm-like protein LSm2
Acropora_hyacinthus_SLJPv1___s0044.g171.t1	-0.695508	0.473464	0.890232	-1.04403	0.0674797	0.462296	0.132816	0.754066	0.907375	12720	K12877	9120	Genetic Information Processing	9121	Transcription	3040	Spliceosome [PATH:ko03040]	MAGOH; protein mago nashi
Acropora_hyacinthus_SLJPv1___s0037.g43.t1	1.54114	0.034499	0.861906	-1.27376	0.1135	0.485454	0.132055	0.757597	0.90823	36952	K13025	9120	Genetic Information Processing	9121	Transcription	3040	Spliceosome [PATH:ko03040]	EIF4A3, FAL1; ATP-dependent RNA helicase [EC:3.6.4.13]
Acropora_hyacinthus_SLJPv1___s0194.g19.t1	0.457544	0.543833	0.901646	0.309425	0.326955	0.614305	0.125765	0.299073	0.695459	24706	K12882	9120	Genetic Information Processing	9121	Transcription	3040	Spliceosome [PATH:ko03040]	NCBP1, CBP80; nuclear cap-binding protein subunit 1
Acropora_hyacinthus_SLJPv1___s0001.g389.t1	-0.231001	0.200076	0.866934	-0.177808	0.537151	0.753749	0.113537	0.717548	0.894455	19662	K12856	9120	Genetic Information Processing	9121	Transcription	3040	Spliceosome [PATH:ko03040]	PRPF8, PRP8; pre-mRNA-processing factor 8
Acropora_hyacinthus_SLJPv1___s0031.g71.t2	-0.323472	0.647816	0.922617	0.207744	0.398436	0.667513	0.0821775	0.793886	0.922399	6467	K12822	9120	Genetic Information Processing	9121	Transcription	3040	Spliceosome [PATH:ko03040]	RBM25, S164; RNA-binding protein 25
Acropora_hyacinthus_SLJPv1___s0227.g6.t1	0.0287545	0.955631	0.99416	-0.117289	0.554152	0.765224	0.0794511	0.845595	0.941164	41542	K12826	9120	Genetic Information Processing	9121	Transcription	3040	Spliceosome [PATH:ko03040]	SF3A2, SAP62; splicing factor 3A subunit 2
Acropora_hyacinthus_SLJPv1___s0139.g3.t1	0.208923	0.332932	0.867669	0.0608872	0.822413	0.921875	0.0678483	0.882527	0.957168	5642	K06063	9120	Genetic Information Processing	9121	Transcription	3040	Spliceosome [PATH:ko03040]	SNW1, SKIIP, SKIP; SNW domain-containing protein 1
Acropora_hyacinthus_SLJPv1___s0028.g162.t1	0.37967	0.381609	0.886592	0.0176832	0.903605	0.962963	0.0638055	0.693071	0.883131	30965	K12886	9120	Genetic Information Processing	9121	Transcription	3040	Spliceosome [PATH:ko03040]	HNRNPK; heterogeneous nuclear ribonucleoprotein K
Acropora_hyacinthus_SLJPv1___s0300.g13.t1	0.9966	0.245149	0.866934	-0.512724	0.320599	0.613006	0.0575191	0.956845	0.985955	27265	K12881	9120	Genetic Information Processing	9121	Transcription	3040	Spliceosome [PATH:ko03040]	THOC4, ALY; THO complex subunit 4
Acropora_hyacinthus_SLJPv1___s0127.g28.t1	0.429433	0.0981072	0.866934	-0.433364	0.0223833	0.462296	0.0524293	0.740655	0.900851	27213	K12830	9120	Genetic Information Processing	9121	Transcription	3040	Spliceosome [PATH:ko03040]	SF3B3, SAP130, RSE1; splicing factor 3B subunit 3
Acropora_hyacinthus_SLJPv1___s0020.g243.t1	1.37341	0.148254	0.866934	-0.373542	0.16875	0.512218	0.0135477	0.984154	0.993714	14587	K12827	9120	Genetic Information Processing	9121	Transcription	3040	Spliceosome [PATH:ko03040]	SF3A3, SAP61, PRP9; splicing factor 3A subunit 3
Acropora_hyacinthus_SLJPv1___s0068.g70.t1	0.188991	0.759618	0.953954	-0.829223	0.224275	0.544781	0.0060353	0.965088	0.986078	23298	K12838	9120	Genetic Information Processing	9121	Transcription	3040	Spliceosome [PATH:ko03040]	PUF60; poly(U)-binding-splicing factor PUF60
Acropora_hyacinthus_SLJPv1___s0132.g71.t1	0.144319	0.765868	0.954184	-0.444515	0.434748	0.691439	0.00543447	0.986223	0.993714	41267	K12837	9120	Genetic Information Processing	9121	Transcription	3040	Spliceosome [PATH:ko03040]	U2AF2; splicing factor U2AF 65 kDa subunit
Acropora_hyacinthus_SLJPv1___s0002.g202.t2	-0.392852	0.44526	0.890232	0.198494	0.497393	0.733999	-0.0201919	0.939514	0.978118	40727	K12821	9120	Genetic Information Processing	9121	Transcription	3040	Spliceosome [PATH:ko03040]	PRPF40, PRP40; pre-mRNA-processing factor 40
Acropora_hyacinthus_SLJPv1___s0119.g27.t1	-0.072033	0.881938	0.98104	0.358633	0.116131	0.485962	-0.0370318	0.876166	0.954931	9251	K12879	9120	Genetic Information Processing	9121	Transcription	3040	Spliceosome [PATH:ko03040]	THOC2; THO complex subunit 2
Acropora_hyacinthus_SLJPv1___s0063.g73.t2	0.172218	0.425975	0.886823	-0.00219325	0.992251	0.994898	-0.0447285	0.822947	0.933473	17816	K11098	9120	Genetic Information Processing	9121	Transcription	3040	Spliceosome [PATH:ko03040]	SNRPF, SMF; small nuclear ribonucleoprotein F
Acropora_hyacinthus_SLJPv1___s0151.g33.t2	0.423077	0.503968	0.890232	-0.752497	0.240438	0.558381	-0.0480602	0.867054	0.951439	4607	K12852	9120	Genetic Information Processing	9121	Transcription	3040	Spliceosome [PATH:ko03040]	EFTUD2; 116 kDa U5 small nuclear ribonucleoprotein component
Acropora_hyacinthus_SLJPv1___s0180.g39.t1	0.0685802	0.709587	0.946092	0.387471	0.217546	0.539868	-0.0620861	0.897536	0.962576	29472	K12875	9120	Genetic Information Processing	9121	Transcription	3040	Spliceosome [PATH:ko03040]	ACIN1, ACINUS; apoptotic chromatin condensation inducer in the nucleus
Acropora_hyacinthus_SLJPv1___s0272.g31.t1	0.272614	0.493639	0.890232	-0.583617	0.00676355	0.462296	-0.078484	0.70341	0.88998	22649	K12741	9120	Genetic Information Processing	9121	Transcription	3040	Spliceosome [PATH:ko03040]	HNRNPA1_3; heterogeneous nuclear ribonucleoprotein A1/A3
Acropora_hyacinthus_SLJPv1___s0009.g111.t1	-0.240024	0.134314	0.866934	0.614264	0.0955943	0.475477	-0.0933572	0.711992	0.890978	31869	K12625	9120	Genetic Information Processing	9121	Transcription	3040	Spliceosome [PATH:ko03040]	LSM6; U6 snRNA-associated Sm-like protein LSm6
Acropora_hyacinthus_SLJPv1___s0001.g17.t2	-0.261297	0.581829	0.912024	-0.533168	0.318974	0.611999	-0.0982446	0.375722	0.73066	19001	K12812	9120	Genetic Information Processing	9121	Transcription	3040	Spliceosome [PATH:ko03040]	DDX39B, UAP56, SUB2; ATP-dependent RNA helicase UAP56/SUB2 [EC:3.6.4.13]
Acropora_hyacinthus_SLJPv1___s0146.g21.t1	0.3205	0.490285	0.890232	0.0423296	0.896476	0.960282	-0.121903	0.734233	0.899119	10272	K12871	9120	Genetic Information Processing	9121	Transcription	3040	Spliceosome [PATH:ko03040]	CCDC12; coiled-coil domain-containing protein 12
Acropora_hyacinthus_SLJPv1___s0145.g42.t1	0.535137	0.115991	0.866934	0.135179	0.815783	0.919336	-0.177329	0.756455	0.90776	42373	K12891	9120	Genetic Information Processing	9121	Transcription	3040	Spliceosome [PATH:ko03040]	SFRS2; splicing factor, arginine/serine-rich 2
Acropora_hyacinthus_SLJPv1___s0028.g81.t2	0.389244	0.59844	0.913665	0.0825816	0.783692	0.903045	-0.181214	0.335458	0.708294	30856	K11093	9120	Genetic Information Processing	9121	Transcription	3040	Spliceosome [PATH:ko03040]	SNRP70; U1 small nuclear ribonucleoprotein 70kDa
Acropora_hyacinthus_SLJPv1___s0005.g84.t1	0.230603	0.558898	0.907354	-0.393189	0.221317	0.543866	-0.336731	0.359804	0.719927	1670	K12828	9120	Genetic Information Processing	9121	Transcription	3040	Spliceosome [PATH:ko03040]	SF3B1, SAP155; splicing factor 3B subunit 1
Acropora_hyacinthus_SLJPv1___s0059.g6.t1	0.0454319	0.894493	0.983342	0.406565	0.760928	0.890694	-0.350733	0.666414	0.873474	3196	K11087	9120	Genetic Information Processing	9121	Transcription	3040	Spliceosome [PATH:ko03040]	SNRPD1, SMD1; small nuclear ribonucleoprotein D1
Acropora_hyacinthus_SLJPv1___s0016.g139.t1	0.852427	0.0973464	0.866934	0.517879	0.2347	0.555351	-0.424777	0.222356	0.657808	35477	K12869	9120	Genetic Information Processing	9121	Transcription	3040	Spliceosome [PATH:ko03040]	CRN, CRNKL1, CLF1, SYF3; crooked neck
Acropora_hyacinthus_SLJPv1___s0044.g9.t1	-2.946	0.0997514	0.866934	-1.58542	0.0267407	0.462296	-0.59048	0.319892	0.697353	12365	K03283	9120	Genetic Information Processing	9121	Transcription	3040	Spliceosome [PATH:ko03040]	HSPA1s; heat shock 70kDa protein 1/2/6/8
Acropora_hyacinthus_SLJPv1___s0046.g118.t1	0.0328365	0.917833	0.987666	-0.302709	0.460813	0.711705	-0.669751	0.0444884	0.502372	40276	K12893	9120	Genetic Information Processing	9121	Transcription	3040	Spliceosome [PATH:ko03040]	SFRS4_5_6; splicing factor, arginine/serine-rich 4/5/6
Acropora_hyacinthus_SLJPv1___s0240.g12.t1	0.431234	0.448581	0.890232	-0.302413	0.368843	0.647559	-0.88617	0.061429	0.525157	15703	K12824	9120	Genetic Information Processing	9121	Transcription	3040	Spliceosome [PATH:ko03040]	TCERG1, CA150; transcription elongation regulator 1
Acropora_hyacinthus_SLJPv1___s0049.g87.t1	-0.341075	0.50023	0.890232	-0.0576024	0.855084	0.940592	-0.98492	0.0774542	0.533936	26584	K12825	9120	Genetic Information Processing	9121	Transcription	3040	Spliceosome [PATH:ko03040]	SF3A1, SAP114; splicing factor 3A subunit 1
Acropora_hyacinthus_SLJPv1___s0003.g172.t1	1.50586	0.0804748	0.866934	-2.07233	0.0508641	0.462296	-1.0095	0.169267	0.605948	7081	K11086	9120	Genetic Information Processing	9121	Transcription	3040	Spliceosome [PATH:ko03040]	SNRPB, SMB; small nuclear ribonucleoprotein B and B'
Acropora_hyacinthus_SLJPv1___s0113.g17.t1	0.0573699	0.870764	0.98085	0.227577	0.522431	0.747514	-1.18923	0.0646042	0.526378	21123	K12829	9120	Genetic Information Processing	9121	Transcription	3040	Spliceosome [PATH:ko03040]	SF3B2, SAP145, CUS1; splicing factor 3B subunit 2
Acropora_hyacinthus_SLJPv1___s0001.g169.t1	0.282856	0.758834	0.953954	-1.37719	0.111919	0.483857	-1.37178	0.0959458	0.546046	19307	K11088	9120	Genetic Information Processing	9121	Transcription	3040	Spliceosome [PATH:ko03040]	SNRPD3, SMD3; small nuclear ribonucleoprotein D3
Acropora_hyacinthus_SLJPv1___s0001.g642.t1	-0.110517	0.633239	0.920803	0.449786	0.27367	0.589986	0.661111	0.135509	0.572025	20207	K03006	9120	Genetic Information Processing	9121	Transcription	3020	RNA polymerase [PATH:ko03020]	RPB1, POLR2A; DNA-directed RNA polymerase II subunit RPB1 [EC:2.7.7.6]
Acropora_hyacinthus_SLJPv1___s0162.g13.t1	0.201458	0.539444	0.901646	0.201296	0.517824	0.744702	0.473113	0.18032	0.611068	33770	K03016	9120	Genetic Information Processing	9121	Transcription	3020	RNA polymerase [PATH:ko03020]	RPB8, POLR2H; DNA-directed RNA polymerases I, II, and III subunit RPABC3
Acropora_hyacinthus_SLJPv1___s0291.g22.t1	-0.0589239	0.951846	0.99416	-0.589081	0.37981	0.654212	0.251889	0.263948	0.672403	5517	K03013	9120	Genetic Information Processing	9121	Transcription	3020	RNA polymerase [PATH:ko03020]	RPB5, POLR2E; DNA-directed RNA polymerases I, II, and III subunit RPABC1
Acropora_hyacinthus_SLJPv1___s0002.g177.t1	-0.170147	0.50194	0.890232	-0.381262	0.176865	0.51635	-0.132101	0.768791	0.912583	40648	K03010	9120	Genetic Information Processing	9121	Transcription	3020	RNA polymerase [PATH:ko03020]	RPB2, POLR2B; DNA-directed RNA polymerase II subunit RPB2 [EC:2.7.7.6]
Acropora_hyacinthus_SLJPv1___s0006.g103.t1	0.930985	0.0238417	0.757225	-0.3403	0.39986	0.668924	-0.127613	0.792332	0.922399	25107	K11303	9160	Human Diseases	9165	Substance dependence	5034	Alcoholism [PATH:ko05034]	HAT1, KAT1; histone acetyltransferase 1 [EC:2.3.1.48]
Acropora_hyacinthus_SLJPv1___s0079.g96.t1	0.444623	0.258785	0.866934	-0.232154	0.559572	0.770351	0.0658407	0.883311	0.957168	2093	K06265	9130	Environmental Information Processing	9133	Signaling molecules and interaction	4512	ECM-receptor interaction [PATH:ko04512]	DAG1; dystroglycan 1
Acropora_hyacinthus_SLJPv1___s0151.g26.t1	0.6071	0.317365	0.867669	0.899229	0.0769699	0.462296	-0.165477	0.723824	0.895439	4600	K23379	9130	Environmental Information Processing	9133	Signaling molecules and interaction	4512	ECM-receptor interaction [PATH:ko04512]	FRAS1; extracelluar matrix protein FRAS1
Acropora_hyacinthus_SLJPv1___s0065.g62.t1	-0.341377	0.49105	0.890232	-0.202206	0.537624	0.753819	1.33685	0.0117846	0.421436	30017	K07378	9130	Environmental Information Processing	9133	Signaling molecules and interaction	4514	Cell adhesion molecules (CAMs) [PATH:ko04514]	NLGN; neuroligin
Acropora_hyacinthus_SLJPv1___s0057.g117.t1	0.0357905	0.793698	0.958644	-0.215633	0.134289	0.490684	0.384347	0.160361	0.599346	22560	K06756	9130	Environmental Information Processing	9133	Signaling molecules and interaction	4514	Cell adhesion molecules (CAMs) [PATH:ko04514]	NRCAM; neuronal cell adhesion molecule
Acropora_hyacinthus_SLJPv1___s0122.g43.t1	0.352418	0.310873	0.867669	-0.43383	0.270117	0.589043	0.294714	0.589143	0.841366	8124	K06491	9130	Environmental Information Processing	9133	Signaling molecules and interaction	4514	Cell adhesion molecules (CAMs) [PATH:ko04514]	NCAM, CD56; neural cell adhesion molecule
Acropora_hyacinthus_SLJPv1___s0236.g5.t1	0.516826	0.0127152	0.738921	0.219964	0.25011	0.56912	0.0646085	0.846005	0.941164	24016	K06816	9130	Environmental Information Processing	9133	Signaling molecules and interaction	4514	Cell adhesion molecules (CAMs) [PATH:ko04514]	GLG1, ESL1; golgi apparatus protein 1
Acropora_hyacinthus_SLJPv1___s0130.g88.t1	0.358029	0.17375	0.866934	-0.209129	0.0909554	0.474053	-0.0542696	0.689213	0.881052	17386	K07380	9130	Environmental Information Processing	9133	Signaling molecules and interaction	4514	Cell adhesion molecules (CAMs) [PATH:ko04514]	CNTNAP2; contactin associated protein-like 2
Acropora_hyacinthus_SLJPv1___s0122.g39.t1	0.229494	0.588184	0.91234	-0.980368	0.111938	0.483857	-0.283419	0.162001	0.601834	8114	K06491	9130	Environmental Information Processing	9133	Signaling molecules and interaction	4514	Cell adhesion molecules (CAMs) [PATH:ko04514]	NCAM, CD56; neural cell adhesion molecule
Acropora_hyacinthus_SLJPv1___s0057.g119.t2	0.165169	0.0178238	0.757225	-0.622928	0.175223	0.51635	-0.38724	0.363898	0.724262	22562	K06756	9130	Environmental Information Processing	9133	Signaling molecules and interaction	4514	Cell adhesion molecules (CAMs) [PATH:ko04514]	NRCAM; neuronal cell adhesion molecule
Acropora_hyacinthus_SLJPv1___s0216.g36.t1	0.474569	0.249117	0.866934	-0.693452	0.338927	0.620599	0.622757	0.0817222	0.533936	38388	K04507	9130	Environmental Information Processing	9132	Signal transduction	4310	Wnt signaling pathway [PATH:ko04310]	CACYBP, SIP; calcyclin binding protein
Acropora_hyacinthus_SLJPv1___s0333.g15.t1	0.740253	0.307144	0.867669	-0.699037	0.109684	0.483857	0.083242	0.667404	0.873474	5474	K04499	9130	Environmental Information Processing	9132	Signal transduction	4310	Wnt signaling pathway [PATH:ko04310]	RUVBL1, RVB1, INO80H; RuvB-like protein 1 (pontin 52)
Acropora_hyacinthus_SLJPv1___s0048.g31.t1	-0.421763	0.442464	0.890232	0.308786	0.325386	0.614305	0.0132038	0.961841	0.985955	22201	K08960	9130	Environmental Information Processing	9132	Signal transduction	4310	Wnt signaling pathway [PATH:ko04310]	CSNK1E; casein kinase 1, epsilon [EC:2.7.11.1]
Acropora_hyacinthus_SLJPv1___s0108.g41.t1	0.659469	0.432405	0.888098	-0.416153	0.312177	0.610032	-0.155156	0.53511	0.814354	14136	K04512	9130	Environmental Information Processing	9132	Signal transduction	4310	Wnt signaling pathway [PATH:ko04310]	DAAM; dishevelled associated activator of morphogenesis
Acropora_hyacinthus_SLJPv1___s0036.g31.t1	0.291304	0.532061	0.89738	0.380178	0.369295	0.647559	-0.571095	0.241814	0.669956	3682	K02353	9130	Environmental Information Processing	9132	Signal transduction	4310	Wnt signaling pathway [PATH:ko04310]	DVL; segment polarity protein dishevelled
Acropora_hyacinthus_SLJPv1___s0154.g30.t1	0.272097	0.08943	0.866934	-0.408084	0.0626131	0.462296	-0.730926	0.0778342	0.533936	14052	K23491	9130	Environmental Information Processing	9132	Signal transduction	4310	Wnt signaling pathway [PATH:ko04310]	CTNND2; catenin delta-2
Acropora_hyacinthus_SLJPv1___s0038.g118.t1	-0.0444471	0.884794	0.98104	0.425131	0.28809	0.594461	-0.656878	0.17002	0.605948	26003	K05760	9130	Environmental Information Processing	9132	Signal transduction	4370	VEGF signaling pathway [PATH:ko04370]	PXN; paxillin
Acropora_hyacinthus_SLJPv1___s0107.g62.t1	0.835569	0.679577	0.935664	-0.339039	0.129458	0.490684	0.211949	0.564889	0.830936	15498	K08738	9130	Environmental Information Processing	9132	Signal transduction	2020	Two-component system [PATH:ko02020]	CYC; cytochrome c
Acropora_hyacinthus_SLJPv1___s0036.g24.t1	-0.0906626	0.841408	0.975288	-0.35561	0.261642	0.578435	0.572964	0.343605	0.709046	3660	K17065	9130	Environmental Information Processing	9132	Signal transduction	4668	TNF signaling pathway [PATH:ko04668]	DNM1L; dynamin 1-like protein [EC:3.6.5.5]
Acropora_hyacinthus_SLJPv1___s0025.g47.t1	0.412816	0.224231	0.866934	0.881724	0.126309	0.490684	0.0678324	0.932478	0.976371	32116	K04398	9130	Environmental Information Processing	9132	Signal transduction	4668	TNF signaling pathway [PATH:ko04668]	CASP8; caspase 8 [EC:3.4.22.61]
Acropora_hyacinthus_SLJPv1___s0063.g83.t1	0.733407	0.0766733	0.866934	-1.8129	0.139017	0.490684	-0.5035	0.32474	0.698748	17831	K17065	9130	Environmental Information Processing	9132	Signal transduction	4668	TNF signaling pathway [PATH:ko04668]	DNM1L; dynamin 1-like protein [EC:3.6.5.5]
Acropora_hyacinthus_SLJPv1___s0086.g103.t1	0.0755362	0.844576	0.975288	0.240513	0.606538	0.799383	-0.540911	0.0608189	0.525157	12984	K04679	9130	Environmental Information Processing	9132	Signal transduction	4350	TGF-beta signaling pathway [PATH:ko04350]	MADHIP, SARA; MAD, mothers against decapentaplegic interacting protein
Acropora_hyacinthus_SLJPv1___s0034.g57.t1	0.645023	0.103674	0.866934	0.134908	0.784899	0.903045	0.414351	0.282678	0.687126	16704	K01379	9130	Environmental Information Processing	9132	Signal transduction	4071	Sphingolipid signaling pathway [PATH:ko04071]	CTSD; cathepsin D [EC:3.4.23.5]
Acropora_hyacinthus_SLJPv1___s0002.g108.t1	1.0917	0.332142	0.867669	0.259656	0.483603	0.725917	1.62418	0.0185681	0.472386	40525	K07830	9130	Environmental Information Processing	9132	Signal transduction	4014	Ras signaling pathway [PATH:ko04014]	RRAS2, TC21; Ras-related protein R-Ras2
Acropora_hyacinthus_SLJPv1___s0056.g8.t2	0.38677	0.307096	0.867669	0.636065	0.0252903	0.462296	1.43974	0.0258465	0.472386	9322	K02580	9130	Environmental Information Processing	9132	Signal transduction	4014	Ras signaling pathway [PATH:ko04014]	NFKB1; nuclear factor NF-kappa-B p105 subunit
Acropora_hyacinthus_SLJPv1___s0036.g34.t1	0.238921	0.522477	0.89579	-1.01226	0.0588221	0.462296	0.728893	0.415225	0.760009	3697	K04536	9130	Environmental Information Processing	9132	Signal transduction	4014	Ras signaling pathway [PATH:ko04014]	GNB1; guanine nucleotide-binding protein G(I)/G(S)/G(T) subunit beta-1
Acropora_hyacinthus_SLJPv1___s0105.g29.t1	0.2836	0.687121	0.937098	-0.958334	0.0167551	0.462296	0.366883	0.378452	0.73066	7633	K04368	9130	Environmental Information Processing	9132	Signal transduction	4014	Ras signaling pathway [PATH:ko04014]	MAP2K1, MEK1; mitogen-activated protein kinase kinase 1 [EC:2.7.12.2]
Acropora_hyacinthus_SLJPv1___s0072.g101.t1	0.695792	0.495499	0.890232	-0.212575	0.314657	0.611448	0.312245	0.834935	0.937471	24460	K17637	9130	Environmental Information Processing	9132	Signal transduction	4014	Ras signaling pathway [PATH:ko04014]	EXOC2, SEC5; exocyst complex component 2
Acropora_hyacinthus_SLJPv1___s0183.g24.t1	0.522693	0.272801	0.866934	-0.600888	0.0467879	0.462296	0.2234	0.423289	0.762747	37682	K04353	9130	Environmental Information Processing	9132	Signal transduction	4014	Ras signaling pathway [PATH:ko04014]	RAP1A; Ras-related protein Rap-1A
Acropora_hyacinthus_SLJPv1___s0015.g112.t1	0.370228	0.115542	0.866934	-0.698559	0.10479	0.476102	0.173923	0.645432	0.869444	22852	K07827	9130	Environmental Information Processing	9132	Signal transduction	4014	Ras signaling pathway [PATH:ko04014]	KRAS, KRAS2; GTPase KRas
Acropora_hyacinthus_SLJPv1___s0147.g68.t1	0.454783	0.0861848	0.866934	-0.101602	0.881238	0.950823	0.153342	0.721318	0.895439	2907	K02183	9130	Environmental Information Processing	9132	Signal transduction	4014	Ras signaling pathway [PATH:ko04014]	CALM; calmodulin
Acropora_hyacinthus_SLJPv1___s0033.g32.t1	-0.0924727	0.773673	0.956456	-0.00947235	0.975054	0.991117	0.1473	0.607184	0.851483	4261	K05702	9130	Environmental Information Processing	9132	Signal transduction	4014	Ras signaling pathway [PATH:ko04014]	AF6, MLLT4; afadin
Acropora_hyacinthus_SLJPv1___s0004.g113.t1	-0.157319	0.511123	0.891882	-0.470216	0.140187	0.490684	0.0980842	0.308014	0.696492	43583	K07293	9130	Environmental Information Processing	9132	Signal transduction	4014	Ras signaling pathway [PATH:ko04014]	PTPN11; tyrosine-protein phosphatase non-receptor type 11 [EC:3.1.3.48]
Acropora_hyacinthus_SLJPv1___s0113.g84.t1	0.399248	0.13651	0.866934	-0.446328	0.199129	0.533298	-0.0113766	0.978925	0.991233	21240	K02183	9130	Environmental Information Processing	9132	Signal transduction	4014	Ras signaling pathway [PATH:ko04014]	CALM; calmodulin
Acropora_hyacinthus_SLJPv1___s0006.g233.t1	0.225422	0.712041	0.946092	-1.30129	0.0829496	0.466744	-0.0775449	0.781126	0.920128	25500	K04392	9130	Environmental Information Processing	9132	Signal transduction	4014	Ras signaling pathway [PATH:ko04014]	RAC1; Ras-related C3 botulinum toxin substrate 1
Acropora_hyacinthus_SLJPv1___s0038.g88.t2	0.387395	0.0975081	0.866934	0.296185	0.692429	0.854172	-0.0835494	0.728459	0.896168	25820	K04371	9130	Environmental Information Processing	9132	Signal transduction	4014	Ras signaling pathway [PATH:ko04014]	ERK, MAPK1_3; mitogen-activated protein kinase 1/3 [EC:2.7.11.24]
Acropora_hyacinthus_SLJPv1___s0152.g27.t1	-0.329299	0.0913476	0.866934	-0.618485	0.208164	0.534542	-0.118494	0.636312	0.865431	29605	K05733	9130	Environmental Information Processing	9132	Signal transduction	4014	Ras signaling pathway [PATH:ko04014]	PAK3, MRX30; p21-activated kinase 3 [EC:2.7.11.1]
Acropora_hyacinthus_SLJPv1___s0105.g3.t1	0.620829	0.451939	0.890232	0.138415	0.529639	0.752452	-0.135731	0.571092	0.832811	7604	K04352	9130	Environmental Information Processing	9132	Signal transduction	4014	Ras signaling pathway [PATH:ko04014]	RASA1, RASGAP; Ras GTPase-activating protein 1
Acropora_hyacinthus_SLJPv1___s0057.g37.t1	-0.262602	0.599053	0.913981	-0.0807355	0.803516	0.910975	-0.156361	0.597163	0.844795	22394	K04513	9130	Environmental Information Processing	9132	Signal transduction	4014	Ras signaling pathway [PATH:ko04014]	RHOA; Ras homolog gene family, member A
Acropora_hyacinthus_SLJPv1___s0006.g211.t1	0.315133	0.332592	0.867669	-0.713988	0.212201	0.534542	-0.193209	0.266856	0.672403	25350	K04364	9130	Environmental Information Processing	9132	Signal transduction	4014	Ras signaling pathway [PATH:ko04014]	GRB2; growth factor receptor-binding protein 2
Acropora_hyacinthus_SLJPv1___s0057.g24.t1	0.018462	0.958378	0.99416	-0.0424833	0.799182	0.909406	-0.221629	0.180671	0.611068	22319	K04353	9130	Environmental Information Processing	9132	Signal transduction	4014	Ras signaling pathway [PATH:ko04014]	RAP1A; Ras-related protein Rap-1A
Acropora_hyacinthus_SLJPv1___s0133.g42.t1	0.344034	0.471804	0.890232	-1.05496	0.0940672	0.474053	-0.235251	0.478189	0.785598	24175	K04345	9130	Environmental Information Processing	9132	Signal transduction	4014	Ras signaling pathway [PATH:ko04014]	PKA; protein kinase A [EC:2.7.11.11]
Acropora_hyacinthus_SLJPv1___s0076.g34.t1	-0.163052	0.0720751	0.866934	-1.21253	0.132588	0.490684	-0.333301	0.138905	0.574736	24831	K07888	9130	Environmental Information Processing	9132	Signal transduction	4014	Ras signaling pathway [PATH:ko04014]	RAB5B; Ras-related protein Rab-5B
Acropora_hyacinthus_SLJPv1___s0057.g36.t1	0.238178	0.395288	0.886592	-0.76554	0.530663	0.752712	-0.339704	0.69172	0.883131	22349	K04513	9130	Environmental Information Processing	9132	Signal transduction	4014	Ras signaling pathway [PATH:ko04014]	RHOA; Ras homolog gene family, member A
Acropora_hyacinthus_SLJPv1___s0243.g36.t1	-0.0359197	0.952617	0.99416	-0.607364	0.369049	0.647559	-0.478909	0.199045	0.632281	708	K07834	9130	Environmental Information Processing	9132	Signal transduction	4014	Ras signaling pathway [PATH:ko04014]	RALA; Ras-related protein Ral-A
Acropora_hyacinthus_SLJPv1___s0003.g217.t1	0.303001	0.0994912	0.866934	-0.216905	0.532455	0.752712	-0.499301	0.0947499	0.546046	7137	K02183	9130	Environmental Information Processing	9132	Signal transduction	4014	Ras signaling pathway [PATH:ko04014]	CALM; calmodulin
Acropora_hyacinthus_SLJPv1___s0353.g4.t1	-0.00011746	0.999364	0.999808	-0.0645288	0.770729	0.895873	-0.529972	0.228518	0.659845	4963	K06279	9130	Environmental Information Processing	9132	Signal transduction	4014	Ras signaling pathway [PATH:ko04014]	SHC1; SHC-transforming protein 1
Acropora_hyacinthus_SLJPv1___s0128.g69.t1	0.0421879	0.830143	0.971168	-0.926198	0.145899	0.494772	-0.726664	0.322958	0.698246	27986	K04456	9130	Environmental Information Processing	9132	Signal transduction	4014	Ras signaling pathway [PATH:ko04014]	AKT; RAC serine/threonine-protein kinase [EC:2.7.11.1]
Acropora_hyacinthus_SLJPv1___s0056.g34.t1	-0.697701	0.12818	0.866934	-2.29142	0.0553307	0.462296	-0.759414	0.197269	0.632281	9452	K04357	9130	Environmental Information Processing	9132	Signal transduction	4014	Ras signaling pathway [PATH:ko04014]	EGF; epidermal growth factor
Acropora_hyacinthus_SLJPv1___s0163.g12.t1	0.812414	0.433252	0.888166	-1.24372	0.0524912	0.462296	-0.806701	0.0182681	0.472386	936	K19613	9130	Environmental Information Processing	9132	Signal transduction	4014	Ras signaling pathway [PATH:ko04014]	SHOC2, SUR8; leucine-rich repeat protein SHOC2
Acropora_hyacinthus_SLJPv1___s0147.g65.t1	0.391076	0.299663	0.867669	-0.252263	0.589371	0.787807	-0.861819	0.0181247	0.472386	2766	K02183	9130	Environmental Information Processing	9132	Signal transduction	4014	Ras signaling pathway [PATH:ko04014]	CALM; calmodulin
Acropora_hyacinthus_SLJPv1___s0082.g11.t1	0.617156	0.349096	0.871531	0.223961	0.642188	0.827032	-0.91948	0.00576526	0.371138	15832	K04393	9130	Environmental Information Processing	9132	Signal transduction	4014	Ras signaling pathway [PATH:ko04014]	CDC42; cell division control protein 42
Acropora_hyacinthus_SLJPv1___s0015.g134.t1	0.430136	0.389896	0.886592	0.272189	0.728938	0.874966	0.979498	0.36255	0.722217	22968	K02105	9130	Environmental Information Processing	9132	Signal transduction	4015	Rap1 signaling pathway [PATH:ko04015]	CTNNB1; catenin beta 1
Acropora_hyacinthus_SLJPv1___s0146.g16.t2	0.0663832	0.780348	0.956456	0.252114	0.124793	0.490684	0.392405	0.0948278	0.546046	10239	K05719	9130	Environmental Information Processing	9132	Signal transduction	4015	Rap1 signaling pathway [PATH:ko04015]	ITGB1, CD29; integrin beta 1
Acropora_hyacinthus_SLJPv1___s0045.g33.t1	0.0108559	0.981452	0.995459	0.128589	0.527235	0.751052	0.293952	0.0765651	0.533936	17570	K05719	9130	Environmental Information Processing	9132	Signal transduction	4015	Rap1 signaling pathway [PATH:ko04015]	ITGB1, CD29; integrin beta 1
Acropora_hyacinthus_SLJPv1___s0067.g18.t1	0.403755	0.185494	0.866934	-0.166708	0.620688	0.810091	0.174658	0.592795	0.842138	21973	K04438	9130	Environmental Information Processing	9132	Signal transduction	4015	Rap1 signaling pathway [PATH:ko04015]	CRK, CRKII; proto-oncogene C-crk
Acropora_hyacinthus_SLJPv1___s0003.g67.t1	0.323671	0.39233	0.886592	-0.40111	0.254694	0.572047	-0.0159869	0.975138	0.990066	6851	K04534	9130	Environmental Information Processing	9132	Signal transduction	4015	Rap1 signaling pathway [PATH:ko04015]	GNAO, G-ALPHA-O; guanine nucleotide-binding protein G(o) subunit alpha
Acropora_hyacinthus_SLJPv1___s0159.g11.t1	0.297634	0.0389435	0.861906	-0.456805	0.0523996	0.462296	-0.0551164	0.247744	0.671249	8256	K06271	9130	Environmental Information Processing	9132	Signal transduction	4015	Rap1 signaling pathway [PATH:ko04015]	TLN; talin
Acropora_hyacinthus_SLJPv1___s0115.g10.t1	0.210267	0.641123	0.922409	0.22537	0.554813	0.765224	-0.0610946	0.815381	0.931451	38781	K06082	9130	Environmental Information Processing	9132	Signal transduction	4015	Rap1 signaling pathway [PATH:ko04015]	FARP2, FRG; FERM, RhoGEF and pleckstrin domain protein 2
Acropora_hyacinthus_SLJPv1___s0259.g28.t1	-0.210169	0.671795	0.932867	-0.537155	0.0501103	0.462296	-0.0866986	0.745847	0.903754	10000	K04630	9130	Environmental Information Processing	9132	Signal transduction	4015	Rap1 signaling pathway [PATH:ko04015]	GNAI; guanine nucleotide-binding protein G(i) subunit alpha
Acropora_hyacinthus_SLJPv1___s0370.g5.t1	0.228209	0.470275	0.890232	-0.47692	0.159037	0.505824	-0.161462	0.37303	0.729595	18351	K04634	9130	Environmental Information Processing	9132	Signal transduction	4015	Rap1 signaling pathway [PATH:ko04015]	GNAQ; guanine nucleotide-binding protein G(q) subunit alpha
Acropora_hyacinthus_SLJPv1___s0151.g17.t1	0.275687	0.444039	0.890232	-0.252995	0.520409	0.746456	-0.173238	0.546062	0.821037	4581	K04237	9130	Environmental Information Processing	9132	Signal transduction	4015	Rap1 signaling pathway [PATH:ko04015]	PARD3; partitioning defective protein 3
Acropora_hyacinthus_SLJPv1___s0113.g52.t1	0.413549	0.127192	0.866934	-0.27289	0.082815	0.466744	-0.269623	0.212205	0.647903	21198	K05746	9130	Environmental Information Processing	9132	Signal transduction	4015	Rap1 signaling pathway [PATH:ko04015]	ENAH, MENA; enabled
Acropora_hyacinthus_SLJPv1___s0236.g6.t1	0.202388	0.282064	0.866934	-0.872185	0.180779	0.517331	-0.311414	0.0118327	0.421436	24017	K04632	9130	Environmental Information Processing	9132	Signal transduction	4015	Rap1 signaling pathway [PATH:ko04015]	GNAS; guanine nucleotide-binding protein G(s) subunit alpha
Acropora_hyacinthus_SLJPv1___s0018.g109.t3	-0.287856	0.209751	0.866934	1.61773	0.0436578	0.462296	2.48017	0.11591	0.565617	38107	K06237	9130	Environmental Information Processing	9132	Signal transduction	4151	PI3K-Akt signaling pathway [PATH:ko04151]	COL4A; collagen, type IV, alpha
Acropora_hyacinthus_SLJPv1___s0176.g15.t2	0.425439	0.651764	0.922617	-0.0858019	0.880434	0.950823	1.10846	0.0214644	0.472386	18220	K06236	9130	Environmental Information Processing	9132	Signal transduction	4151	PI3K-Akt signaling pathway [PATH:ko04151]	COL1A; collagen, type I, alpha
Acropora_hyacinthus_SLJPv1___s0044.g24.t1	0.23617	0.617158	0.918339	0.210853	0.711342	0.866599	0.874907	0.100081	0.546689	12398	K09554	9130	Environmental Information Processing	9132	Signal transduction	4151	PI3K-Akt signaling pathway [PATH:ko04151]	CDC37; cell division cycle protein 37
Acropora_hyacinthus_SLJPv1___s0065.g28.t1	1.1956	0.0910057	0.866934	0.74633	0.353549	0.633746	0.863193	0.197477	0.632281	29946	K06238	9130	Environmental Information Processing	9132	Signal transduction	4151	PI3K-Akt signaling pathway [PATH:ko04151]	COL6A; collagen, type VI, alpha
Acropora_hyacinthus_SLJPv1___s0151.g36.t1	0.265815	0.409773	0.886592	-0.511134	0.236559	0.556828	0.769123	0.127307	0.567282	4611	K06585	9130	Environmental Information Processing	9132	Signal transduction	4151	PI3K-Akt signaling pathway [PATH:ko04151]	ITGA9; integrin alpha 9
Acropora_hyacinthus_SLJPv1___s0065.g25.t1	0.593636	0.42462	0.886592	-0.371637	0.14179	0.492659	0.595405	0.195749	0.631495	29931	K06238	9130	Environmental Information Processing	9132	Signal transduction	4151	PI3K-Akt signaling pathway [PATH:ko04151]	COL6A; collagen, type VI, alpha
Acropora_hyacinthus_SLJPv1___s0272.g28.t1	-0.64915	0.287701	0.866934	-0.0113802	0.983271	0.991626	0.566752	0.133663	0.569977	22638	K05635	9130	Environmental Information Processing	9132	Signal transduction	4151	PI3K-Akt signaling pathway [PATH:ko04151]	LAMC1; laminin, gamma 1
Acropora_hyacinthus_SLJPv1___s0001.g88.t1	-0.063048	0.385643	0.886592	0.420867	0.0713402	0.462296	0.522209	0.116205	0.565617	19140	K06240	9130	Environmental Information Processing	9132	Signal transduction	4151	PI3K-Akt signaling pathway [PATH:ko04151]	LAMA3_5; laminin, alpha 3/5
Acropora_hyacinthus_SLJPv1___s0009.g38.t1	0.685982	0.297753	0.867483	0.820731	0.0777182	0.463637	0.397331	0.182978	0.613075	31728	K04659	9130	Environmental Information Processing	9132	Signal transduction	4151	PI3K-Akt signaling pathway [PATH:ko04151]	THBS2S; thrombospondin 2/3/4/5
Acropora_hyacinthus_SLJPv1___s0065.g26.t1	0.159631	0.229105	0.866934	-0.105738	0.285086	0.594081	0.367251	0.137762	0.574719	29938	K06238	9130	Environmental Information Processing	9132	Signal transduction	4151	PI3K-Akt signaling pathway [PATH:ko04151]	COL6A; collagen, type VI, alpha
Acropora_hyacinthus_SLJPv1___s0155.g69.t2	0.888339	0.374828	0.885064	-0.415541	0.175029	0.51635	0.255366	0.509146	0.800649	35759	K12230	9130	Environmental Information Processing	9132	Signal transduction	4151	PI3K-Akt signaling pathway [PATH:ko04151]	PIK3AP1, BCAP; phosphoinositide 3-kinase adapter protein 1
Acropora_hyacinthus_SLJPv1___s0151.g37.t1	0.242742	0.420588	0.886592	-0.263974	0.566301	0.772676	0.155042	0.777395	0.916855	4621	K06585	9130	Environmental Information Processing	9132	Signal transduction	4151	PI3K-Akt signaling pathway [PATH:ko04151]	ITGA9; integrin alpha 9
Acropora_hyacinthus_SLJPv1___s1529.g1.t1	0.550301	0.183079	0.866934	0.146868	0.879831	0.950823	-0.263277	0.316644	0.697045	5804	K06238	9130	Environmental Information Processing	9132	Signal transduction	4151	PI3K-Akt signaling pathway [PATH:ko04151]	COL6A; collagen, type VI, alpha
Acropora_hyacinthus_SLJPv1___s0028.g218.t1	0.355603	0.0982805	0.866934	0.284312	0.471784	0.717416	0.511801	0.268694	0.672403	31053	K01528	9130	Environmental Information Processing	9132	Signal transduction	4072	Phospholipase D signaling pathway [PATH:ko04072]	DNM1_3; dynamin 1/3 [EC:3.6.5.5]
Acropora_hyacinthus_SLJPv1___s0130.g11.t2	0.215334	0.555828	0.906284	0.0139007	0.925169	0.971707	0.222716	0.313207	0.696492	17245	K07937	9130	Environmental Information Processing	9132	Signal transduction	4072	Phospholipase D signaling pathway [PATH:ko04072]	ARF1; ADP-ribosylation factor 1
Acropora_hyacinthus_SLJPv1___s0169.g36.t1	0.39676	0.512497	0.891882	0.278076	0.494546	0.732721	0.116315	0.689114	0.881052	15253	K18441	9130	Environmental Information Processing	9132	Signal transduction	4072	Phospholipase D signaling pathway [PATH:ko04072]	CYTH; cytohesin
Acropora_hyacinthus_SLJPv1___s0218.g22.t2	0.17131	0.533584	0.897974	0.616511	0.0672157	0.462296	0.190926	0.579112	0.834145	11966	K06059	9130	Environmental Information Processing	9132	Signal transduction	4330	Notch signaling pathway [PATH:ko04330]	ADAM17, TACE, CD156b; disintegrin and metalloproteinase domain-containing protein 17 [EC:3.4.24.86]
Acropora_hyacinthus_SLJPv1___s0001.g98.t1	0.230852	0.790919	0.957852	-0.10556	0.55372	0.765224	-0.0576144	0.819038	0.932018	19160	K06067	9130	Environmental Information Processing	9132	Signal transduction	4330	Notch signaling pathway [PATH:ko04330]	HDAC1_2; histone deacetylase 1/2 [EC:3.5.1.98]
Acropora_hyacinthus_SLJPv1___s0010.g57.t1	-1.0369	0.259281	0.866934	0.228099	0.40876	0.676766	-0.455166	0.368783	0.729595	32747	K06051	9130	Environmental Information Processing	9132	Signal transduction	4330	Notch signaling pathway [PATH:ko04330]	DLL; delta
Acropora_hyacinthus_SLJPv1___s0141.g9.t1	0.653834	0.285909	0.866934	0.61169	0.471601	0.717416	0.0912816	0.916806	0.970566	7808	K07369	9130	Environmental Information Processing	9132	Signal transduction	4064	NF-kappa B signaling pathway [PATH:ko04064]	MALT1; mucosa-associated lymphoid tissue lymphoma translocation protein 1 [EC:3.4.22.-]
Acropora_hyacinthus_SLJPv1___s0019.g32.t1	0.250383	0.713838	0.946092	-0.165922	0.642573	0.827056	-0.0132028	0.924218	0.975163	26162	K16072	9130	Environmental Information Processing	9132	Signal transduction	4064	NF-kappa B signaling pathway [PATH:ko04064]	ERC1, CAST2, ELKS; ELKS/RAB6-interacting/CAST family member 1
Acropora_hyacinthus_SLJPv1___s0017.g13.t1	-0.101195	0.892951	0.983342	-0.147184	0.217623	0.539868	-0.584697	0.404347	0.751074	11505	K07367	9130	Environmental Information Processing	9132	Signal transduction	4064	NF-kappa B signaling pathway [PATH:ko04064]	CARD11; caspase recruitment domain-containing protein 11
Acropora_hyacinthus_SLJPv1___s0222.g5.t1	0.368891	0.133005	0.866934	0.363011	0.472034	0.717416	0.717627	0.0214537	0.472386	30299	K16186	9130	Environmental Information Processing	9132	Signal transduction	4150	mTOR signaling pathway [PATH:ko04150]	RRAGC_D; Ras-related GTP-binding protein C/D
Acropora_hyacinthus_SLJPv1___s0047.g19.t1	-0.564699	0.483433	0.890232	0.199721	0.290714	0.594468	1.0731	0.327714	0.701176	34235	K04443	9130	Environmental Information Processing	9132	Signal transduction	4010	MAPK signaling pathway [PATH:ko04010]	MAPKAPK2; mitogen-activated protein kinase-activated protein kinase 2 [EC:2.7.11.1]
Acropora_hyacinthus_SLJPv1___s0150.g94.t2	-0.683411	0.362674	0.881799	-0.0203737	0.969594	0.989816	1.07123	0.228532	0.659845	11311	K02187	9130	Environmental Information Processing	9132	Signal transduction	4010	MAPK signaling pathway [PATH:ko04010]	CASP3; caspase 3 [EC:3.4.22.56]
Acropora_hyacinthus_SLJPv1___s0006.g197.t1	1.17564	0.0767892	0.866934	0.204176	0.863441	0.943222	0.608404	0.26688	0.672403	25282	K04729	9130	Environmental Information Processing	9132	Signal transduction	4010	MAPK signaling pathway [PATH:ko04010]	MYD88; myeloid differentiation primary response protein MyD88
Acropora_hyacinthus_SLJPv1___s0020.g302.t2	0.29204	0.513897	0.891882	-0.277589	0.337711	0.619974	0.369953	0.614596	0.854975	14731	K04373	9130	Environmental Information Processing	9132	Signal transduction	4010	MAPK signaling pathway [PATH:ko04010]	RPS6KA; ribosomal protein S6 kinase alpha-1/2/3/6 [EC:2.7.11.1]
Acropora_hyacinthus_SLJPv1___s0016.g10.t1	0.195948	0.753568	0.953954	-0.67685	0.414946	0.680018	0.343934	0.262521	0.672403	35152	K04863	9130	Environmental Information Processing	9132	Signal transduction	4010	MAPK signaling pathway [PATH:ko04010]	CACNB2; voltage-dependent calcium channel beta-2
Acropora_hyacinthus_SLJPv1___s0091.g9.t1	0.288127	0.531656	0.89738	0.161998	0.685271	0.849017	0.303796	0.462598	0.780269	35028	K04457	9130	Environmental Information Processing	9132	Signal transduction	4010	MAPK signaling pathway [PATH:ko04010]	PPM1A, PP2CA; protein phosphatase 1A [EC:3.1.3.16]
Acropora_hyacinthus_SLJPv1___s0208.g17.t1	-0.0831513	0.80841	0.962217	-0.585967	0.32889	0.614305	0.295699	0.345416	0.710099	3136	K04346	9130	Environmental Information Processing	9132	Signal transduction	4010	MAPK signaling pathway [PATH:ko04010]	GNA12; guanine nucleotide-binding protein subunit alpha-12
Acropora_hyacinthus_SLJPv1___s0113.g44.t1	0.492376	0.328666	0.867669	-0.482425	0.325666	0.614305	0.0786699	0.760913	0.90994	21159	K06268	9130	Environmental Information Processing	9132	Signal transduction	4010	MAPK signaling pathway [PATH:ko04010]	PPP3R, CNB; serine/threonine-protein phosphatase 2B regulatory subunit
Acropora_hyacinthus_SLJPv1___s0150.g93.t2	0.0606798	0.880922	0.98104	0.401264	0.194948	0.530538	-0.0418227	0.720616	0.895439	11270	K02187	9130	Environmental Information Processing	9132	Signal transduction	4010	MAPK signaling pathway [PATH:ko04010]	CASP3; caspase 3 [EC:3.4.22.56]
Acropora_hyacinthus_SLJPv1___s0056.g39.t1	0.163153	0.636597	0.921891	-0.55131	0.313117	0.611182	-0.0961091	0.727539	0.895524	9492	K02187	9130	Environmental Information Processing	9132	Signal transduction	4010	MAPK signaling pathway [PATH:ko04010]	CASP3; caspase 3 [EC:3.4.22.56]
Acropora_hyacinthus_SLJPv1___s0057.g6.t2	0.1044	0.43026	0.888098	-0.441126	0.0427829	0.462296	-0.0964851	0.558979	0.826556	22294	K04437	9130	Environmental Information Processing	9132	Signal transduction	4010	MAPK signaling pathway [PATH:ko04010]	FLNA; filamin
Acropora_hyacinthus_SLJPv1___s0061.g18.t1	0.0960257	0.889282	0.982438	-0.557009	0.00517771	0.462296	-0.194103	0.531639	0.811816	831	K04348	9130	Environmental Information Processing	9132	Signal transduction	4010	MAPK signaling pathway [PATH:ko04010]	PPP3C, CNA; serine/threonine-protein phosphatase 2B catalytic subunit [EC:3.1.3.16]
Acropora_hyacinthus_SLJPv1___s0255.g26.t1	-0.155864	0.807685	0.962139	-1.2301	0.0113056	0.462296	-0.359712	0.292461	0.695459	10354	K04437	9130	Environmental Information Processing	9132	Signal transduction	4010	MAPK signaling pathway [PATH:ko04010]	FLNA; filamin
Acropora_hyacinthus_SLJPv1___s0087.g62.t1	-0.503487	0.463815	0.890232	0.343673	0.370568	0.648893	0.362089	0.398263	0.744678	16093	K15174	9130	Environmental Information Processing	9132	Signal transduction	4011	MAPK signaling pathway - yeast [PATH:ko04011]	PAF1; RNA polymerase II-associated factor 1
Acropora_hyacinthus_SLJPv1___s0038.g72.t1	0.684979	0.0935291	0.866934	0.220179	0.309967	0.610032	0.333582	0.203368	0.640131	25759	K06630	9130	Environmental Information Processing	9132	Signal transduction	4011	MAPK signaling pathway - yeast [PATH:ko04011]	YWHAE; 14-3-3 protein epsilon
Acropora_hyacinthus_SLJPv1___s0038.g73.t1	0.411376	0.0627118	0.866934	-0.112541	0.524212	0.749112	0.221247	0.245283	0.671249	25771	K06630	9130	Environmental Information Processing	9132	Signal transduction	4011	MAPK signaling pathway - yeast [PATH:ko04011]	YWHAE; 14-3-3 protein epsilon
Acropora_hyacinthus_SLJPv1___s0038.g76.t1	0.487855	0.0950499	0.866934	-0.336048	0.0647351	0.462296	0.118754	0.529746	0.811816	25796	K06630	9130	Environmental Information Processing	9132	Signal transduction	4011	MAPK signaling pathway - yeast [PATH:ko04011]	YWHAE; 14-3-3 protein epsilon
Acropora_hyacinthus_SLJPv1___s0038.g75.t1	0.268462	0.343176	0.867669	-0.0103388	0.960364	0.987321	-0.227167	0.343584	0.709046	25784	K06630	9130	Environmental Information Processing	9132	Signal transduction	4011	MAPK signaling pathway - yeast [PATH:ko04011]	YWHAE; 14-3-3 protein epsilon
Acropora_hyacinthus_SLJPv1___s0006.g201.t1	-0.07061	0.887993	0.981581	-0.381853	0.283211	0.594081	0.378264	0.769667	0.912583	25334	K04564	9130	Environmental Information Processing	9132	Signal transduction	4013	MAPK signaling pathway - fly [PATH:ko04013]	SOD2; superoxide dismutase, Fe-Mn family [EC:1.15.1.1]
Acropora_hyacinthus_SLJPv1___s0040.g73.t2	-0.361822	0.429999	0.888098	-0.0252125	0.902907	0.962674	0.177189	0.373371	0.729595	13555	K20223	9130	Environmental Information Processing	9132	Signal transduction	4013	MAPK signaling pathway - fly [PATH:ko04013]	IPO7, RANBP7; importin-7
Acropora_hyacinthus_SLJPv1___s0139.g15.t1	0.04813	0.946239	0.99416	0.0128808	0.935561	0.97852	0.14697	0.706136	0.890282	5663	K17608	9130	Environmental Information Processing	9132	Signal transduction	4013	MAPK signaling pathway - fly [PATH:ko04013]	STRN1_3_4; striatin 1/3/4
Acropora_hyacinthus_SLJPv1___s0131.g63.t1	0.927711	0.0959457	0.866934	-0.0555757	0.665207	0.84182	0.0882276	0.655291	0.871957	1319	K16197	9130	Environmental Information Processing	9132	Signal transduction	4013	MAPK signaling pathway - fly [PATH:ko04013]	YWHAB_Q_Z; 14-3-3 protein beta/theta/zeta
Acropora_hyacinthus_SLJPv1___s0131.g62.t1	0.0235314	0.943163	0.99416	-0.202114	0.381436	0.655076	0.0508369	0.63212	0.863898	1307	K16197	9130	Environmental Information Processing	9132	Signal transduction	4013	MAPK signaling pathway - fly [PATH:ko04013]	YWHAB_Q_Z; 14-3-3 protein beta/theta/zeta
Acropora_hyacinthus_SLJPv1___s0041.g15.t1	0.466036	0.0949666	0.866934	-0.273606	0.403955	0.672264	0.038113	0.640503	0.867613	39122	K16197	9130	Environmental Information Processing	9132	Signal transduction	4013	MAPK signaling pathway - fly [PATH:ko04013]	YWHAB_Q_Z; 14-3-3 protein beta/theta/zeta
Acropora_hyacinthus_SLJPv1___s0120.g40.t1	-0.0149396	0.852458	0.975288	-0.48813	0.0360822	0.462296	-0.0763115	0.753026	0.907169	34477	K08892	9130	Environmental Information Processing	9132	Signal transduction	4013	MAPK signaling pathway - fly [PATH:ko04013]	FRK, PTK5; fyn-related kinase [EC:2.7.10.2]
Acropora_hyacinthus_SLJPv1___s0030.g23.t1	0.0359074	0.91032	0.985015	-0.0314064	0.883276	0.950823	0.0211319	0.951444	0.985533	43723	K04705	9130	Environmental Information Processing	9132	Signal transduction	4630	Jak-STAT signaling pathway [PATH:ko04630]	STAM; signal transducing adaptor molecule
Acropora_hyacinthus_SLJPv1___s0043.g33.t2	0.270207	0.34146	0.867669	-0.339834	0.0507527	0.462296	-0.168647	0.573846	0.832811	16287	K16175	9130	Environmental Information Processing	9132	Signal transduction	4390	Hippo signaling pathway [PATH:ko04390]	SCRIB; protein scribble
Acropora_hyacinthus_SLJPv1___s0001.g787.t2	0.353419	0.109717	0.866934	-0.644922	0.0437245	0.462296	-0.246698	0.177123	0.611068	20587	K12076	9130	Environmental Information Processing	9132	Signal transduction	4390	Hippo signaling pathway [PATH:ko04390]	DLG1; disks large protein 1
Acropora_hyacinthus_SLJPv1___s0068.g65.t2	0.323556	0.443712	0.890232	-0.617389	0.0170082	0.462296	-0.259669	0.295443	0.695459	23282	K05691	9130	Environmental Information Processing	9132	Signal transduction	4390	Hippo signaling pathway [PATH:ko04390]	CTNNA; catenin alpha
Acropora_hyacinthus_SLJPv1___s0145.g55.t2	0.131405	0.595904	0.91234	-0.466695	0.0718843	0.462296	-0.28658	0.108591	0.55671	42410	K06094	9130	Environmental Information Processing	9132	Signal transduction	4390	Hippo signaling pathway [PATH:ko04390]	LLGL; lethal(2) giant larvae protein
Acropora_hyacinthus_SLJPv1___s0100.g22.t1	-0.339417	0.38648	0.886592	0.0590454	0.901932	0.962406	-0.0700004	0.810886	0.928197	34885	K06095	9130	Environmental Information Processing	9132	Signal transduction	4391	Hippo signaling pathway - fly [PATH:ko04391]	MPDZ, MUPP1, Patj; multiple PDZ domain protein
Acropora_hyacinthus_SLJPv1___s0105.g43.t1	0.133284	0.751626	0.953954	0.027048	0.88378	0.950823	0.055343	0.660146	0.872918	7741	K09097	9130	Environmental Information Processing	9132	Signal transduction	4066	HIF-1 signaling pathway [PATH:ko04066]	ARNT; aryl hydrocarbon receptor nuclear translocator
Acropora_hyacinthus_SLJPv1___s0080.g40.t1	1.0973	0.243753	0.866934	0.0984052	0.73159	0.875372	-2.08763	0.0651484	0.526378	37433	K21421	9130	Environmental Information Processing	9132	Signal transduction	4066	HIF-1 signaling pathway [PATH:ko04066]	NOX2, GP91, CYBB; NADPH oxidase 2 [EC:1.-.-.-]
Acropora_hyacinthus_SLJPv1___s0001.g454.t1	0.298519	0.772113	0.956456	-0.422566	0.459528	0.710237	-0.524309	0.444272	0.774214	19853	K00910	9130	Environmental Information Processing	9132	Signal transduction	4340	Hedgehog signaling pathway [PATH:ko04340]	ADRBK, GRK; beta-adrenergic-receptor kinase [EC:2.7.11.15]
Acropora_hyacinthus_SLJPv1___s0142.g28.t1	0.197445	0.716474	0.946092	-0.20695	0.553959	0.765224	0.328267	0.443525	0.774214	30177	K08291	9130	Environmental Information Processing	9132	Signal transduction	4341	Hedgehog signaling pathway - fly [PATH:ko04341]	GRK4_5_6; G protein-coupled receptor kinase [EC:2.7.11.16]
Acropora_hyacinthus_SLJPv1___s0076.g62.t2	-0.11005	0.75169	0.953954	-0.118668	0.702236	0.860621	0.247974	0.225921	0.657994	24884	K11838	9130	Environmental Information Processing	9132	Signal transduction	4068	FoxO signaling pathway [PATH:ko04068]	USP7, UBP15; ubiquitin carboxyl-terminal hydrolase 7 [EC:3.4.19.12]
Acropora_hyacinthus_SLJPv1___s0145.g39.t1	0.209261	0.749787	0.953954	-0.0874642	0.671798	0.845371	0.00732181	0.981918	0.992036	42354	K08336	9130	Environmental Information Processing	9132	Signal transduction	4068	FoxO signaling pathway [PATH:ko04068]	ATG12; ubiquitin-like protein ATG12
Acropora_hyacinthus_SLJPv1___s0106.g47.t1	1.30584	0.194831	0.866934	-0.812967	0.0886327	0.474053	-0.00200845	0.996496	0.997535	12156	K11434	9130	Environmental Information Processing	9132	Signal transduction	4068	FoxO signaling pathway [PATH:ko04068]	PRMT1; type I protein arginine methyltransferase [EC:2.1.1.319]
Acropora_hyacinthus_SLJPv1___s0105.g40.t1	0.235711	0.414225	0.886592	-0.0978049	0.682429	0.849017	-0.112595	0.540374	0.817267	7736	K15010	9130	Environmental Information Processing	9132	Signal transduction	4068	FoxO signaling pathway [PATH:ko04068]	HOMER; homer
Acropora_hyacinthus_SLJPv1___s0111.g2.t1	-0.0887802	0.553483	0.905079	-0.545955	0.0654686	0.462296	-0.1398	0.0591092	0.525157	26325	K13304	9130	Environmental Information Processing	9132	Signal transduction	4068	FoxO signaling pathway [PATH:ko04068]	SGK3; serum/glucocorticoid-regulated kinase 3 [EC:2.7.11.1]
Acropora_hyacinthus_SLJPv1___s0076.g63.t1	0.258358	0.679232	0.935664	0.380618	0.222588	0.544122	-0.377586	0.173519	0.608634	24889	K11838	9130	Environmental Information Processing	9132	Signal transduction	4068	FoxO signaling pathway [PATH:ko04068]	USP7, UBP15; ubiquitin carboxyl-terminal hydrolase 7 [EC:3.4.19.12]
Acropora_hyacinthus_SLJPv1___s0226.g35.t2	-1.15859	0.0943075	0.866934	-0.890831	0.174957	0.51635	0.757947	0.357144	0.717789	1501	K11224	9130	Environmental Information Processing	9132	Signal transduction	4012	ErbB signaling pathway [PATH:ko04012]	STAT5B; signal transducer and activator of transcription 5B
Acropora_hyacinthus_SLJPv1___s0001.g773.t1	0.218423	0.785728	0.956456	-0.31461	0.177992	0.51635	0.405034	0.369696	0.729595	20511	K03083	9130	Environmental Information Processing	9132	Signal transduction	4012	ErbB signaling pathway [PATH:ko04012]	GSK3B; glycogen synthase kinase 3 beta [EC:2.7.11.26]
Acropora_hyacinthus_SLJPv1___s0071.g70.t1	0.0560147	0.775485	0.956456	0.315834	0.356816	0.637388	0.218972	0.256402	0.672403	31577	K19862	9130	Environmental Information Processing	9132	Signal transduction	4012	ErbB signaling pathway [PATH:ko04012]	NCK2, GRB4; NCK adaptor protein 2
Acropora_hyacinthus_SLJPv1___s0044.g109.t1	-0.114224	0.731691	0.951286	-0.137495	0.393524	0.66296	-0.0608343	0.675776	0.877303	12568	K04515	9130	Environmental Information Processing	9132	Signal transduction	4012	ErbB signaling pathway [PATH:ko04012]	CAMK2; calcium/calmodulin-dependent protein kinase (CaM kinase) II [EC:2.7.11.17]
Acropora_hyacinthus_SLJPv1___s0136.g34.t3	0.525777	0.192984	0.866934	-1.31634	0.0418496	0.462296	-0.278191	0.13922	0.574925	26802	K04515	9130	Environmental Information Processing	9132	Signal transduction	4012	ErbB signaling pathway [PATH:ko04012]	CAMK2; calcium/calmodulin-dependent protein kinase (CaM kinase) II [EC:2.7.11.17]
Acropora_hyacinthus_SLJPv1___s0155.g35.t2	0.0512749	0.811989	0.964719	-0.502783	0.0250093	0.462296	0.0465354	0.631173	0.863898	35707	K07376	9130	Environmental Information Processing	9132	Signal transduction	4022	cGMP-PKG signaling pathway [PATH:ko04022]	PRKG1; cGMP-dependent protein kinase 1 [EC:2.7.11.12]
Acropora_hyacinthus_SLJPv1___s0161.g23.t1	0.396404	0.163889	0.866934	-0.662918	0.245035	0.562823	-0.316582	0.38179	0.733917	27385	K17751	9130	Environmental Information Processing	9132	Signal transduction	4022	cGMP-PKG signaling pathway [PATH:ko04022]	MYH6_7; myosin heavy chain 6/7
Acropora_hyacinthus_SLJPv1___s0005.g87.t1	0.183942	0.353845	0.872045	-0.258184	0.177792	0.51635	-0.166173	0.215425	0.649193	1679	K12755	9130	Environmental Information Processing	9132	Signal transduction	4024	cAMP signaling pathway [PATH:ko04024]	MYL9; myosin regulatory light chain 9
Acropora_hyacinthus_SLJPv1___s0122.g13.t1	0.182557	0.308427	0.867669	-0.0906873	0.697529	0.858116	-0.175154	0.0797696	0.533936	8024	K01539	9130	Environmental Information Processing	9132	Signal transduction	4024	cAMP signaling pathway [PATH:ko04024]	ATP1A; sodium/potassium-transporting ATPase subunit alpha [EC:7.2.2.13]
Acropora_hyacinthus_SLJPv1___s0122.g12.t1	0.235739	0.120752	0.866934	-0.629054	0.0143715	0.462296	-0.304689	0.217602	0.649582	8005	K01539	9130	Environmental Information Processing	9132	Signal transduction	4024	cAMP signaling pathway [PATH:ko04024]	ATP1A; sodium/potassium-transporting ATPase subunit alpha [EC:7.2.2.13]
Acropora_hyacinthus_SLJPv1___s0122.g15.t1	0.121133	0.748321	0.953954	-0.900717	0.0586878	0.462296	-0.383282	0.0807698	0.533936	8062	K01539	9130	Environmental Information Processing	9132	Signal transduction	4024	cAMP signaling pathway [PATH:ko04024]	ATP1A; sodium/potassium-transporting ATPase subunit alpha [EC:7.2.2.13]
Acropora_hyacinthus_SLJPv1___s0001.g714.t1	0.606726	0.264257	0.866934	-0.133362	0.631502	0.820298	-0.484277	0.261326	0.672403	20399	K01540	9130	Environmental Information Processing	9132	Signal transduction	4024	cAMP signaling pathway [PATH:ko04024]	ATP1B, CD298; sodium/potassium-transporting ATPase subunit beta
Acropora_hyacinthus_SLJPv1___s0068.g78.t1	0.0594002	0.760428	0.953954	-0.689969	0.0672315	0.462296	-0.552052	0.14409	0.583186	23307	K12755	9130	Environmental Information Processing	9132	Signal transduction	4024	cAMP signaling pathway [PATH:ko04024]	MYL9; myosin regulatory light chain 9
Acropora_hyacinthus_SLJPv1___s0136.g38.t1	0.494729	0.373028	0.885064	0.190475	0.640242	0.826414	-0.643675	0.405302	0.751608	26838	K06270	9130	Environmental Information Processing	9132	Signal transduction	4024	cAMP signaling pathway [PATH:ko04024]	PPP1R12A, MYPT1; protein phosphatase 1 regulatory subunit 12A
Acropora_hyacinthus_SLJPv1___s0001.g134.t1	0.462483	0.211723	0.866934	-0.0718064	0.734459	0.875372	0.54159	0.0526792	0.523311	19225	K05853	9130	Environmental Information Processing	9132	Signal transduction	4020	Calcium signaling pathway [PATH:ko04020]	ATP2A; P-type Ca2+ transporter type 2A [EC:7.2.2.10]
Acropora_hyacinthus_SLJPv1___s0029.g56.t2	-0.266364	0.107914	0.866934	-0.0917296	0.784413	0.903045	0.311323	0.280964	0.685685	28306	K00476	9130	Environmental Information Processing	9132	Signal transduction	4020	Calcium signaling pathway [PATH:ko04020]	ASPH; aspartate beta-hydroxylase [EC:1.14.11.16]
Acropora_hyacinthus_SLJPv1___s0158.g18.t1	0.142247	0.0988382	0.866934	-0.352859	0.277535	0.594081	0.121788	0.462054	0.780269	14959	K05863	9130	Environmental Information Processing	9132	Signal transduction	4020	Calcium signaling pathway [PATH:ko04020]	SLC25A4S, ANT; solute carrier family 25 (mitochondrial adenine nucleotide translocator), member 4/5/6/31
Acropora_hyacinthus_SLJPv1___s0002.g45.t1	-0.00549703	0.988734	0.997119	0.126956	0.876899	0.950823	-0.12174	0.589999	0.841523	40362	K15040	9130	Environmental Information Processing	9132	Signal transduction	4020	Calcium signaling pathway [PATH:ko04020]	VDAC2; voltage-dependent anion channel protein 2
Acropora_hyacinthus_SLJPv1___s0049.g6.t1	0.21043	0.178204	0.866934	0.515747	0.438874	0.694011	-0.276453	0.376161	0.73066	26462	K20858	9130	Environmental Information Processing	9132	Signal transduction	4020	Calcium signaling pathway [PATH:ko04020]	MCU; calcium uniporter protein, mitochondrial
Acropora_hyacinthus_SLJPv1___s0019.g66.t1	0.448495	0.132166	0.866934	-0.550355	0.0114908	0.462296	-0.382144	0.0736118	0.533936	26233	K05850	9130	Environmental Information Processing	9132	Signal transduction	4020	Calcium signaling pathway [PATH:ko04020]	ATP2B; P-type Ca2+ transporter type 2B [EC:7.2.2.10]
Acropora_hyacinthus_SLJPv1___s0269.g20.t1	0.675192	0.325109	0.867669	-0.436357	0.202386	0.53364	-0.510908	0.199002	0.632281	9183	K08794	9130	Environmental Information Processing	9132	Signal transduction	4020	Calcium signaling pathway [PATH:ko04020]	CAMK1; calcium/calmodulin-dependent protein kinase I [EC:2.7.11.17]
Acropora_hyacinthus_SLJPv1___s0019.g64.t1	0.801977	0.239088	0.866934	-1.099	0.0474051	0.462296	-1.2501	0.405839	0.751741	26223	K05850	9130	Environmental Information Processing	9132	Signal transduction	4020	Calcium signaling pathway [PATH:ko04020]	ATP2B; P-type Ca2+ transporter type 2B [EC:7.2.2.10]
Acropora_hyacinthus_SLJPv1___s0051.g13.t1	0.0329633	0.893829	0.983342	0.208065	0.526275	0.751052	-0.47783	0.34576	0.710099	36291	K05849	9130	Environmental Information Processing	9132	Signal transduction	4371	Apelin signaling pathway [PATH:ko04371]	SLC8A, NCX; solute carrier family 8 (sodium/calcium exchanger)
Acropora_hyacinthus_SLJPv1___s0009.g35.t1	0.595428	0.302582	0.867669	-1.33553	0.324253	0.614305	-1.05213	0.175381	0.611068	31703	K05869	9130	Environmental Information Processing	9132	Signal transduction	4371	Apelin signaling pathway [PATH:ko04371]	CAMK4; calcium/calmodulin-dependent protein kinase IV [EC:2.7.11.17]
Acropora_hyacinthus_SLJPv1___s0038.g21.t1	-0.214412	0.526358	0.897156	-0.793326	0.0921018	0.474053	0.12762	0.753489	0.907169	25645	K07903	9130	Environmental Information Processing	9132	Signal transduction	4152	AMPK signaling pathway [PATH:ko04152]	RAB10; Ras-related protein Rab-10
Acropora_hyacinthus_SLJPv1___s0001.g702.t1	0.770295	0.259967	0.866934	-2.28958	0.322397	0.614305	0.0624134	0.926096	0.975163	20377	K08272	9130	Environmental Information Processing	9132	Signal transduction	4152	AMPK signaling pathway [PATH:ko04152]	CAB39, MO25; calcium binding protein 39
Acropora_hyacinthus_SLJPv1___s0141.g12.t1	0.33081	0.0488099	0.866934	-0.293558	0.297658	0.600912	-0.0115908	0.821277	0.932496	7817	K03234	9130	Environmental Information Processing	9132	Signal transduction	4152	AMPK signaling pathway [PATH:ko04152]	EEF2; elongation factor 2
Acropora_hyacinthus_SLJPv1___s0003.g125.t1	0.161023	0.564595	0.909862	-0.894669	0.145046	0.494772	-0.113488	0.256645	0.672403	6961	K07877	9130	Environmental Information Processing	9132	Signal transduction	4152	AMPK signaling pathway [PATH:ko04152]	RAB2A; Ras-related protein Rab-2A
Acropora_hyacinthus_SLJPv1___s0044.g195.t1	-0.203163	0.613983	0.91623	-0.752163	0.0148988	0.462296	-0.19414	0.529288	0.811816	12770	K07901	9130	Environmental Information Processing	9132	Signal transduction	4152	AMPK signaling pathway [PATH:ko04152]	RAB8A, MEL; Ras-related protein Rab-8A
Acropora_hyacinthus_SLJPv1___s0197.g13.t1	-0.149925	0.846245	0.975288	-0.505506	0.104542	0.476102	-0.284797	0.0563311	0.525157	34617	K07881	9130	Environmental Information Processing	9132	Signal transduction	4152	AMPK signaling pathway [PATH:ko04152]	RAB14; Ras-related protein Rab-14
Acropora_hyacinthus_SLJPv1___s0054.g64.t2	1.31959	0.0112637	0.738921	1.81559	0.104873	0.476102	-0.776652	0.0753008	0.533936	23754	K07903	9130	Environmental Information Processing	9132	Signal transduction	4152	AMPK signaling pathway [PATH:ko04152]	RAB10; Ras-related protein Rab-10
Acropora_hyacinthus_SLJPv1___s0011.g195.t2	0.443905	0.524762	0.89579	-3.31889	0.100585	0.476102	-1.66222	0.282773	0.687126	42996	K04984	9150	Organismal Systems	9157	Sensory system	4750	Inflammatory mediator regulation of TRP channels [PATH:ko04750]	TRPA1, ANKTM1; transient receptor potential cation channel subfamily A member 1
Acropora_hyacinthus_SLJPv1___s0011.g196.t1	0.928703	0.139179	0.866934	-0.793821	0.086831	0.474053	-2.7756	0.0271821	0.472386	42998	K04984	9150	Organismal Systems	9157	Sensory system	4750	Inflammatory mediator regulation of TRP channels [PATH:ko04750]	TRPA1, ANKTM1; transient receptor potential cation channel subfamily A member 1
Acropora_hyacinthus_SLJPv1___s0017.g128.t1	0.514089	0.517726	0.891882	-0.28371	0.285232	0.594081	-0.173946	0.565527	0.831248	11686	K10885	9120	Genetic Information Processing	9124	Replication and repair	3450	Non-homologous end-joining [PATH:ko03450]	XRCC5, KU80, G22P2; ATP-dependent DNA helicase 2 subunit 2
Acropora_hyacinthus_SLJPv1___s0015.g84.t1	0.333789	0.257009	0.866934	-0.685789	0.0768681	0.462296	0.676662	0.244864	0.671249	22779	K04802	9120	Genetic Information Processing	9124	Replication and repair	3030	DNA replication [PATH:ko03030]	PCNA; proliferating cell nuclear antigen
Acropora_hyacinthus_SLJPv1___s0001.g69.t1	1.04417	0.400782	0.886592	-0.27606	0.272013	0.589268	-0.508905	0.247389	0.671249	19097	K07466	9120	Genetic Information Processing	9124	Replication and repair	3030	DNA replication [PATH:ko03030]	RFA1, RPA1, rpa; replication factor A1
Acropora_hyacinthus_SLJPv1___s0107.g79.t1	0.495244	0.144285	0.866934	-0.342365	0.150914	0.502185	-0.663105	0.0489614	0.506458	15563	K02326	9120	Genetic Information Processing	9124	Replication and repair	3030	DNA replication [PATH:ko03030]	POLE3; DNA polymerase epsilon subunit 3 [EC:2.7.7.7]
Acropora_hyacinthus_SLJPv1___s0060.g83.t2	-0.943084	0.0957412	0.866934	-0.183872	0.834855	0.929678	1.00166	0.127606	0.567282	41386	K06580	9180	Brite Hierarchies	9183	Protein families: signaling and cellular processes	2000	Transporters [BR:ko02000]	SLC42A, RHAG, RHBG, RHCG, CD241; ammonium transporter Rh
Acropora_hyacinthus_SLJPv1___s0002.g103.t1	-0.920512	0.318336	0.867669	-0.321138	0.114033	0.485454	0.343417	0.546757	0.82111	40518	K15103	9180	Brite Hierarchies	9183	Protein families: signaling and cellular processes	2000	Transporters [BR:ko02000]	UCP2_3, SLC25A8_9; solute carrier family 25 (mitochondrial uncoupling protein), member 8/9
Acropora_hyacinthus_SLJPv1___s0859.g2.t1	0.66951	0.238443	0.866934	0.24797	0.41826	0.682967	0.247585	0.459048	0.780269	10101	K11536	9180	Brite Hierarchies	9183	Protein families: signaling and cellular processes	2000	Transporters [BR:ko02000]	SLC28A; pyrimidine nucleoside transport protein
Acropora_hyacinthus_SLJPv1___s0040.g83.t2	0.18308	0.580849	0.912024	-0.283521	0.246344	0.562823	-0.00201391	0.994202	0.997425	13567	K13861	9180	Brite Hierarchies	9183	Protein families: signaling and cellular processes	2000	Transporters [BR:ko02000]	SLC4A10, NCBE; solute carrier family 4 (sodium bicarbonate transporter), member 10
Acropora_hyacinthus_SLJPv1___s0197.g36.t1	-0.0270674	0.946579	0.99416	-0.0958388	0.728132	0.874966	-0.0149274	0.959876	0.985955	34653	K14713	9180	Brite Hierarchies	9183	Protein families: signaling and cellular processes	2000	Transporters [BR:ko02000]	SLC39A7, KE4, ZIP7; solute carrier family 39 (zinc transporter), member 7
Acropora_hyacinthus_SLJPv1___s0269.g24.t1	0.0628454	0.846798	0.975288	-0.428049	0.0433907	0.462296	-0.117626	0.648198	0.869596	9194	K15102	9180	Brite Hierarchies	9183	Protein families: signaling and cellular processes	2000	Transporters [BR:ko02000]	SLC25A3, PHC, PIC; solute carrier family 25 (mitochondrial phosphate transporter), member 3
Acropora_hyacinthus_SLJPv1___s0083.g62.t1	1.52353	0.382123	0.886592	-0.0961724	0.837157	0.930863	-0.330887	0.556428	0.825814	7518	K19478	9180	Brite Hierarchies	9183	Protein families: signaling and cellular processes	2000	Transporters [BR:ko02000]	MAGT1; magnesium transporter 1
Acropora_hyacinthus_SLJPv1___s0097.g99.t1	0.19029	0.413011	0.886592	-0.678559	0.0474034	0.462296	-0.376837	0.475367	0.785598	35983	K15100	9180	Brite Hierarchies	9183	Protein families: signaling and cellular processes	2000	Transporters [BR:ko02000]	SLC25A1, CTP; solute carrier family 25 (mitochondrial citrate transporter), member 1
Acropora_hyacinthus_SLJPv1___s0027.g36.t2	0.366499	0.696892	0.943273	-0.0568132	0.784926	0.903045	-0.559608	0.0987622	0.546689	33969	K14684	9180	Brite Hierarchies	9183	Protein families: signaling and cellular processes	2000	Transporters [BR:ko02000]	SLC25A23S; solute carrier family 25 (mitochondrial phosphate transporter), member 23/24/25/41
Acropora_hyacinthus_SLJPv1___s0269.g23.t1	-0.385032	0.5954	0.91234	-0.477154	0.67371	0.845972	-0.610626	0.72389	0.895439	9192	K15102	9180	Brite Hierarchies	9183	Protein families: signaling and cellular processes	2000	Transporters [BR:ko02000]	SLC25A3, PHC, PIC; solute carrier family 25 (mitochondrial phosphate transporter), member 3
Acropora_hyacinthus_SLJPv1___s0079.g32.t1	0.357439	0.156239	0.866934	-0.590456	0.042113	0.462296	-0.623036	0.104629	0.55671	1958	K21989	9180	Brite Hierarchies	9183	Protein families: signaling and cellular processes	2000	Transporters [BR:ko02000]	TMEM63; calcium permeable stress-gated cation channel
Acropora_hyacinthus_SLJPv1___s0292.g7.t1	0.336055	0.621742	0.920276	-0.392111	0.0257286	0.462296	-0.696598	0.0103207	0.414691	30698	K15104	9180	Brite Hierarchies	9183	Protein families: signaling and cellular processes	2000	Transporters [BR:ko02000]	SLC25A11, OGC; solute carrier family 25 (mitochondrial oxoglutarate transporter), member 11
Acropora_hyacinthus_SLJPv1___s0006.g181.t1	-0.169885	0.760003	0.953954	-1.09583	0.0981071	0.475477	-0.858602	0.0195438	0.472386	25254	K15105	9180	Brite Hierarchies	9183	Protein families: signaling and cellular processes	2000	Transporters [BR:ko02000]	SLC25A12_13, AGC; solute carrier family 25 (mitochondrial aspartate/glutamate transporter), member 12/13
Acropora_hyacinthus_SLJPv1___s0016.g143.t1	0.192126	0.738433	0.953272	-0.565616	0.175515	0.51635	-0.880286	0.0405985	0.498465	35488	K21989	9180	Brite Hierarchies	9183	Protein families: signaling and cellular processes	2000	Transporters [BR:ko02000]	TMEM63; calcium permeable stress-gated cation channel
Acropora_hyacinthus_SLJPv1___s0064.g31.t1	0.687972	0.0222592	0.757225	-1.37651	0.0712269	0.462296	0.16761	0.477307	0.785598	337	K17095	9180	Brite Hierarchies	9183	Protein families: signaling and cellular processes	2044	Secretion system [BR:ko02044]	ANXA7_11; annexin A7/11
Acropora_hyacinthus_SLJPv1___s0003.g19.t1	-0.18714	0.865954	0.980284	-1.31766	0.307375	0.609685	0.152039	0.67083	0.875924	6768	K23902	9180	Brite Hierarchies	9183	Protein families: signaling and cellular processes	2044	Secretion system [BR:ko02044]	PDCD6; programmed cell death protein 6
Acropora_hyacinthus_SLJPv1___s0037.g167.t3	-0.197025	0.66216	0.9288	-0.42813	0.0260115	0.462296	0.0345197	0.89799	0.962576	37287	K17095	9180	Brite Hierarchies	9183	Protein families: signaling and cellular processes	2044	Secretion system [BR:ko02044]	ANXA7_11; annexin A7/11
Acropora_hyacinthus_SLJPv1___s0145.g16.t1	0.610955	0.0265026	0.78636	-0.134519	0.647231	0.831627	0.238867	0.515613	0.804322	42327	K19499	9180	Brite Hierarchies	9183	Protein families: signaling and cellular processes	4040	Ion channels [BR:ko04040]	ANO4, TMEM16D; anoctamin-4
Acropora_hyacinthus_SLJPv1___s0004.g38.t1	0.0977566	0.78485	0.956456	-0.438213	0.3238	0.614305	0.100653	0.78934	0.922301	43466	K19501	9180	Brite Hierarchies	9183	Protein families: signaling and cellular processes	4040	Ion channels [BR:ko04040]	ANO7, NGEP, TMEM16G; anoctamin-7
Acropora_hyacinthus_SLJPv1___s0145.g15.t1	0.739071	0.118005	0.866934	-0.820117	0.230488	0.550136	0.0067057	0.971324	0.989543	42326	K19499	9180	Brite Hierarchies	9183	Protein families: signaling and cellular processes	4040	Ion channels [BR:ko04040]	ANO4, TMEM16D; anoctamin-4
Acropora_hyacinthus_SLJPv1___s0003.g14.t1	0.0382186	0.940243	0.99416	0.0170434	0.942392	0.980981	-0.27616	0.387199	0.736496	6763	K19327	9180	Brite Hierarchies	9183	Protein families: signaling and cellular processes	4040	Ion channels [BR:ko04040]	ANO10, TMEM16K; anoctamin-10
Acropora_hyacinthus_SLJPv1___s0069.g39.t2	-0.622591	0.515151	0.891882	0.855537	0.328866	0.614305	-0.638109	0.0751839	0.533936	31351	K19502	9180	Brite Hierarchies	9183	Protein families: signaling and cellular processes	4040	Ion channels [BR:ko04040]	ANO8, TMEM16H; anoctamin-8
Acropora_hyacinthus_SLJPv1___s0145.g18.t1	0.248532	0.643998	0.922617	-0.363606	0.519361	0.746437	-1.02952	0.0251537	0.472386	42329	K19499	9180	Brite Hierarchies	9183	Protein families: signaling and cellular processes	4040	Ion channels [BR:ko04040]	ANO4, TMEM16D; anoctamin-4
Acropora_hyacinthus_SLJPv1___s0136.g18.t1	0.281397	0.631296	0.920646	0.204855	0.493786	0.732622	0.271026	0.343396	0.709046	26769	K07931	9180	Brite Hierarchies	9183	Protein families: signaling and cellular processes	4031	GTP-binding proteins [BR:ko04031]	RABL2; Rab-like protein 2
Acropora_hyacinthus_SLJPv1___s0185.g23.t1	0.27281	0.345475	0.867669	-0.335579	0.187411	0.524333	0.20287	0.236179	0.66573	8920	K07922	9180	Brite Hierarchies	9183	Protein families: signaling and cellular processes	4031	GTP-binding proteins [BR:ko04031]	RAB36; Ras-related protein Rab-36
Acropora_hyacinthus_SLJPv1___s0057.g54.t1	0.190792	0.731921	0.951286	0.521758	0.0410734	0.462296	0.965772	0.00476042	0.371138	22479	K19013	9180	Brite Hierarchies	9183	Protein families: signaling and cellular processes	536	Glycosaminoglycan binding proteins [BR:ko00536]	STAB2, HARE; stabilin-2
Acropora_hyacinthus_SLJPv1___s0001.g218.t1	-0.192418	0.458307	0.890232	-0.411399	0.429439	0.690546	0.293213	0.0477161	0.502372	19389	K15414	9180	Brite Hierarchies	9183	Protein families: signaling and cellular processes	536	Glycosaminoglycan binding proteins [BR:ko00536]	C1QBP; complement component 1 Q subcomponent-binding protein, mitochondrial
Acropora_hyacinthus_SLJPv1___s0046.g42.t1	0.814067	0.398931	0.886592	-1.66917	0.394008	0.663051	1.0849	0.585341	0.836997	40146	K18258	9180	Brite Hierarchies	9183	Protein families: signaling and cellular processes	4147	Exosome [BR:ko04147]	CRYM; thiomorpholine-carboxylate dehydrogenase [EC:1.5.1.25]
Acropora_hyacinthus_SLJPv1___s0069.g50.t1	-0.072042	0.743339	0.953954	-0.194265	0.329082	0.614305	0.689199	0.117567	0.56616	31365	K02503	9180	Brite Hierarchies	9183	Protein families: signaling and cellular processes	4147	Exosome [BR:ko04147]	HINT1, hinT, hit; histidine triad (HIT) family protein
Acropora_hyacinthus_SLJPv1___s0103.g66.t1	-0.414419	0.302337	0.867669	0.142707	0.70944	0.865218	0.286726	0.270589	0.672744	29003	K17087	9180	Brite Hierarchies	9183	Protein families: signaling and cellular processes	4147	Exosome [BR:ko04147]	TM9SF3; transmembrane 9 superfamily member 3
Acropora_hyacinthus_SLJPv1___s0001.g354.t1	0.513066	0.259173	0.866934	0.465896	0.193343	0.530538	0.272597	0.355227	0.716424	19608	K17254	9180	Brite Hierarchies	9183	Protein families: signaling and cellular processes	4147	Exosome [BR:ko04147]	SDCBP; syntenin-1
Acropora_hyacinthus_SLJPv1___s0107.g15.t2	-0.854676	0.482951	0.890232	-0.0597635	0.932287	0.976002	0.272035	0.601455	0.848205	15395	K17286	9180	Brite Hierarchies	9183	Protein families: signaling and cellular processes	4147	Exosome [BR:ko04147]	STOM; erythrocyte band 7 integral membrane protein
Acropora_hyacinthus_SLJPv1___s0467.g3.t1	0.509621	0.0515172	0.866934	-0.265028	0.189755	0.529249	0.157734	0.107583	0.55671	903	K03522	9180	Brite Hierarchies	9183	Protein families: signaling and cellular processes	4147	Exosome [BR:ko04147]	fixB, etfA; electron transfer flavoprotein alpha subunit
Acropora_hyacinthus_SLJPv1___s0163.g47.t1	-0.0858855	0.843585	0.975288	-0.850653	0.0976527	0.475477	0.0419849	0.944512	0.980605	1005	K18272	9180	Brite Hierarchies	9183	Protein families: signaling and cellular processes	4147	Exosome [BR:ko04147]	RP2; protein XRP2
Acropora_hyacinthus_SLJPv1___s0492.g3.t1	0.322889	0.172802	0.866934	-0.500537	0.239497	0.55757	-0.25385	0.287422	0.692454	16412	K17255	9180	Brite Hierarchies	9183	Protein families: signaling and cellular processes	4147	Exosome [BR:ko04147]	GDI1_2; Rab GDP dissociation inhibitor
Acropora_hyacinthus_SLJPv1___s0022.g69.t1	0.864021	0.222836	0.866934	-0.356369	0.177711	0.51635	-0.33316	0.220278	0.653589	43343	K01482	9180	Brite Hierarchies	9183	Protein families: signaling and cellular processes	4147	Exosome [BR:ko04147]	DDAH, ddaH; dimethylargininase [EC:3.5.3.18]
Acropora_hyacinthus_SLJPv1___s0124.g33.t1	1.09305	0.11729	0.866934	0.077639	0.867592	0.945588	-0.383197	0.162299	0.601869	23546	K17290	9180	Brite Hierarchies	9183	Protein families: signaling and cellular processes	4147	Exosome [BR:ko04147]	HTATIP2; oxidoreductase [EC:1.1.1.-]
Acropora_hyacinthus_SLJPv1___s0079.g53.t1	0.409944	0.750146	0.953954	-0.892852	0.161204	0.507417	-0.385558	0.020404	0.472386	1984	K17278	9180	Brite Hierarchies	9183	Protein families: signaling and cellular processes	4147	Exosome [BR:ko04147]	PGRMC1_2; membrane-associated progesterone receptor component
Acropora_hyacinthus_SLJPv1___s0107.g20.t2	0.218577	0.20792	0.866934	-0.611902	0.112221	0.483857	-0.386932	0.151208	0.586713	15401	K17286	9180	Brite Hierarchies	9183	Protein families: signaling and cellular processes	4147	Exosome [BR:ko04147]	STOM; erythrocyte band 7 integral membrane protein
Acropora_hyacinthus_SLJPv1___s0192.g34.t1	-0.493781	0.348041	0.871069	-0.17177	0.73054	0.875328	-0.393257	0.0556571	0.525157	2475	K16506	9180	Brite Hierarchies	9183	Protein families: signaling and cellular processes	4147	Exosome [BR:ko04147]	FAT1_2_3; protocadherin Fat 1/2/3
Acropora_hyacinthus_SLJPv1___s0002.g370.t1	-0.270583	0.649602	0.922617	-3.03546	0.171417	0.513502	-0.426261	0.428568	0.766111	41065	K01045	9180	Brite Hierarchies	9183	Protein families: signaling and cellular processes	4147	Exosome [BR:ko04147]	PON; arylesterase / paraoxonase [EC:3.1.1.2 3.1.8.1]
Acropora_hyacinthus_SLJPv1___s0107.g21.t1	-0.149443	0.619083	0.919653	-0.716029	0.0716922	0.462296	-0.572353	0.396669	0.74293	15402	K17286	9180	Brite Hierarchies	9183	Protein families: signaling and cellular processes	4147	Exosome [BR:ko04147]	STOM; erythrocyte band 7 integral membrane protein
Acropora_hyacinthus_SLJPv1___s0223.g22.t1	0.136538	0.88377	0.98104	-0.323675	0.704632	0.861982	-0.574493	0.426675	0.764703	17501	K17266	9180	Brite Hierarchies	9183	Protein families: signaling and cellular processes	4147	Exosome [BR:ko04147]	MVP; major vault protein
Acropora_hyacinthus_SLJPv1___s0104.g19.t1	0.670037	0.194628	0.866934	-0.665107	0.0218864	0.462296	-0.786881	0.00264281	0.371138	38703	K17266	9180	Brite Hierarchies	9183	Protein families: signaling and cellular processes	4147	Exosome [BR:ko04147]	MVP; major vault protein
Acropora_hyacinthus_SLJPv1___s0107.g26.t2	0.358407	0.355688	0.872814	-1.36816	0.0768792	0.462296	-0.848257	0.0594797	0.525157	15407	K17286	9180	Brite Hierarchies	9183	Protein families: signaling and cellular processes	4147	Exosome [BR:ko04147]	STOM; erythrocyte band 7 integral membrane protein
Acropora_hyacinthus_SLJPv1___s0123.g21.t1	-1.00006	0.397351	0.886592	0.257503	0.581263	0.781603	-2.20075	0.0149057	0.448164	13687	K17279	9180	Brite Hierarchies	9183	Protein families: signaling and cellular processes	4147	Exosome [BR:ko04147]	REEP5_6; receptor expression-enhancing protein 5/6
Acropora_hyacinthus_SLJPv1___s0015.g88.t2	0.650801	0.206818	0.866934	0.277806	0.65129	0.831832	0.95158	0.0415241	0.498465	22792	K23026	9180	Brite Hierarchies	9183	Protein families: signaling and cellular processes	4812	Cytoskeleton proteins [BR:ko04812]	LIMA1, EPLIN; LIM domain and actin-binding protein 1
Acropora_hyacinthus_SLJPv1___s0161.g41.t1	1.28414	0.185064	0.866934	0.275512	0.499169	0.734263	0.700677	0.10539	0.55671	27412	K10361	9180	Brite Hierarchies	9183	Protein families: signaling and cellular processes	4812	Cytoskeleton proteins [BR:ko04812]	MYO15; myosin XV
Acropora_hyacinthus_SLJPv1___s0030.g56.t1	-0.789946	0.115312	0.866934	-0.0165114	0.97246	0.990469	0.616065	0.0659808	0.526378	43822	K17914	9180	Brite Hierarchies	9183	Protein families: signaling and cellular processes	4812	Cytoskeleton proteins [BR:ko04812]	KIF13; kinesin family member 13
Acropora_hyacinthus_SLJPv1___s0026.g112.t1	0.167576	0.838108	0.975288	-0.119549	0.462973	0.71364	0.225043	0.505435	0.80039	33358	K17916	9180	Brite Hierarchies	9183	Protein families: signaling and cellular processes	4812	Cytoskeleton proteins [BR:ko04812]	KIF16B, SNX23; kinesin family member 16B
Acropora_hyacinthus_SLJPv1___s0002.g302.t1	0.696296	0.0320706	0.834925	-0.00433599	0.985096	0.992744	0.121573	0.830413	0.9356	40920	K19199	9180	Brite Hierarchies	9183	Protein families: signaling and cellular processes	4812	Cytoskeleton proteins [BR:ko04812]	SETD3; protein-histidine N-methyltransferase [EC:2.1.1.85]
Acropora_hyacinthus_SLJPv1___s0139.g9.t1	0.0947079	0.927412	0.991144	-0.0286192	0.896259	0.960282	-0.127387	0.710585	0.890282	5656	K17262	9180	Brite Hierarchies	9183	Protein families: signaling and cellular processes	4812	Cytoskeleton proteins [BR:ko04812]	TBCB, CKAP1, ALF1; tubulin-specific chaperone B
Acropora_hyacinthus_SLJPv1___s0001.g117.t1	-0.1575	0.538409	0.901646	-0.418172	0.197603	0.531752	-0.15819	0.488043	0.788331	19207	K13886	9180	Brite Hierarchies	9183	Protein families: signaling and cellular processes	4812	Cytoskeleton proteins [BR:ko04812]	CORO1B_1C_6; coronin-1B/1C/6
Acropora_hyacinthus_SLJPv1___s0085.g32.t2	0.328226	0.0747015	0.866934	-0.283583	0.21195	0.534542	-0.163555	0.238442	0.668764	4474	K19827	9180	Brite Hierarchies	9183	Protein families: signaling and cellular processes	4812	Cytoskeleton proteins [BR:ko04812]	MACF1; microtuble-actin crosslinking factor 1
Acropora_hyacinthus_SLJPv1___s0044.g168.t1	0.505624	0.102054	0.866934	-1.14897	0.0485084	0.462296	-0.176238	0.0879767	0.535375	12716	K10370	9180	Brite Hierarchies	9183	Protein families: signaling and cellular processes	4812	Cytoskeleton proteins [BR:ko04812]	TMOD; tropomodulin
Acropora_hyacinthus_SLJPv1___s1157.g1.t1	0.145633	0.652611	0.922876	-0.686912	0.158686	0.505735	-0.231617	0.385288	0.735219	6028	K17455	9180	Brite Hierarchies	9183	Protein families: signaling and cellular processes	4812	Cytoskeleton proteins [BR:ko04812]	FSCN2; fascin2
Acropora_hyacinthus_SLJPv1___s0135.g7.t1	0.272271	0.108395	0.866934	-0.466707	0.0402476	0.462296	-0.306127	0.0409186	0.498465	32412	K18622	9180	Brite Hierarchies	9183	Protein families: signaling and cellular processes	4812	Cytoskeleton proteins [BR:ko04812]	ADD; adducin
Acropora_hyacinthus_SLJPv1___s0370.g1.t1	1.30663	0.401029	0.886592	-1.48932	0.12771	0.490684	-0.328547	0.155313	0.591605	18346	K13887	9180	Brite Hierarchies	9183	Protein families: signaling and cellular processes	4812	Cytoskeleton proteins [BR:ko04812]	CORO2; coronin-2
Acropora_hyacinthus_SLJPv1___s0125.g17.t1	0.109212	0.682738	0.936838	-0.157031	0.268988	0.589043	-0.405948	0.0273696	0.472386	36212	K18617	9180	Brite Hierarchies	9183	Protein families: signaling and cellular processes	4812	Cytoskeleton proteins [BR:ko04812]	AIF1; allograft inflammatory factor 1
Acropora_hyacinthus_SLJPv1___s0219.g15.t2	0.293975	0.176883	0.866934	-0.73615	0.0545035	0.462296	-0.430694	0.00126591	0.371138	37614	K06115	9180	Brite Hierarchies	9183	Protein families: signaling and cellular processes	4812	Cytoskeleton proteins [BR:ko04812]	SPTB; spectrin beta
Acropora_hyacinthus_SLJPv1___s0008.g14.t1	-0.375759	0.475231	0.890232	0.294122	0.277836	0.594081	-0.481036	0.340066	0.709046	3287	K10369	9180	Brite Hierarchies	9183	Protein families: signaling and cellular processes	4812	Cytoskeleton proteins [BR:ko04812]	SVIL; supervillin
Acropora_hyacinthus_SLJPv1___s0122.g11.t1	1.21858	0.544186	0.901646	0.470335	0.271001	0.589043	-0.484662	0.437301	0.772308	8004	K18628	9180	Brite Hierarchies	9183	Protein families: signaling and cellular processes	4812	Cytoskeleton proteins [BR:ko04812]	TEKT1; tektin-1
Acropora_hyacinthus_SLJPv1___s0051.g90.t1	1.12792	0.10801	0.866934	-0.752598	0.169573	0.512218	-0.49474	0.318493	0.697353	36491	K19757	9180	Brite Hierarchies	9183	Protein families: signaling and cellular processes	4812	Cytoskeleton proteins [BR:ko04812]	RSPH9; radial spoke head protein 9
Acropora_hyacinthus_SLJPv1___s0120.g57.t1	-0.0376522	0.926674	0.990825	-0.0135891	0.962737	0.988075	-0.495275	0.514693	0.803923	34498	K18629	9180	Brite Hierarchies	9183	Protein families: signaling and cellular processes	4812	Cytoskeleton proteins [BR:ko04812]	TEKT2; tektin-2
Acropora_hyacinthus_SLJPv1___s0076.g28.t1	0.11493	0.688212	0.937098	-0.42335	0.0208753	0.462296	-0.596631	0.00906374	0.395376	24816	K08017	9180	Brite Hierarchies	9183	Protein families: signaling and cellular processes	4812	Cytoskeleton proteins [BR:ko04812]	AVIL; advillin
Acropora_hyacinthus_SLJPv1___s0089.g53.t1	0.678045	0.310107	0.867669	-0.672112	0.0598974	0.462296	-0.753344	0.149831	0.586713	38584	K18622	9180	Brite Hierarchies	9183	Protein families: signaling and cellular processes	4812	Cytoskeleton proteins [BR:ko04812]	ADD; adducin
Acropora_hyacinthus_SLJPv1___s0011.g150.t1	0.449513	0.33761	0.867669	-0.653886	0.0911098	0.474053	-0.913618	0.0290966	0.472386	42819	K18619	9180	Brite Hierarchies	9183	Protein families: signaling and cellular processes	4812	Cytoskeleton proteins [BR:ko04812]	CORO7; coronin-7
Acropora_hyacinthus_SLJPv1___s0028.g209.t1	0.0689183	0.780138	0.956456	-0.452776	0.0375591	0.462296	-0.142664	0.394885	0.74293	31034	K22653	9180	Brite Hierarchies	9183	Protein families: signaling and cellular processes	4515	Cell adhesion molecules [BR:ko04515]	NPTN; neuroplastin
Acropora_hyacinthus_SLJPv1___s0106.g66.t1	-0.265235	0.118646	0.866934	-0.0673751	0.833574	0.929169	0.266793	0.857438	0.946876	12185	K06537	9180	Brite Hierarchies	9183	Protein families: signaling and cellular processes	4090	CD molecules [BR:ko04090]	CD151, TSPAN24; CD151 antigen
Acropora_hyacinthus_SLJPv1___s0069.g72.t1	-1.54735	0.290371	0.866934	0.157674	0.742376	0.880999	0.217353	0.890897	0.95903	31400	K06569	9180	Brite Hierarchies	9183	Protein families: signaling and cellular processes	4090	CD molecules [BR:ko04090]	MFI2, CD228; melanoma-associated antigen p97
Acropora_hyacinthus_SLJPv1___s0066.g58.t1	0.0412643	0.948991	0.99416	-0.274704	0.591124	0.789215	-0.0892569	0.845213	0.941164	39391	K06537	9180	Brite Hierarchies	9183	Protein families: signaling and cellular processes	4090	CD molecules [BR:ko04090]	CD151, TSPAN24; CD151 antigen
Acropora_hyacinthus_SLJPv1___s0106.g46.t1	-0.0692984	0.934889	0.993953	-1.05811	0.271039	0.589043	-0.261584	0.665038	0.872918	12155	K06537	9180	Brite Hierarchies	9183	Protein families: signaling and cellular processes	4090	CD molecules [BR:ko04090]	CD151, TSPAN24; CD151 antigen
Acropora_hyacinthus_SLJPv1___s0098.g110.t1	-0.877238	0.596359	0.91234	0.0709851	0.614014	0.805001	-0.963406	0.0431369	0.499861	30662	K06569	9180	Brite Hierarchies	9183	Protein families: signaling and cellular processes	4090	CD molecules [BR:ko04090]	MFI2, CD228; melanoma-associated antigen p97
Acropora_hyacinthus_SLJPv1___s0098.g111.t1	0.113973	0.677265	0.935664	-0.66602	0.382006	0.655076	-1.02963	0.0796413	0.533936	30663	K06569	9180	Brite Hierarchies	9183	Protein families: signaling and cellular processes	4090	CD molecules [BR:ko04090]	MFI2, CD228; melanoma-associated antigen p97
Acropora_hyacinthus_SLJPv1___s0180.g31.t2	1.03635	0.277221	0.866934	-0.403337	0.685614	0.849017	-1.18872	0.450924	0.779285	29464	K06569	9180	Brite Hierarchies	9183	Protein families: signaling and cellular processes	4090	CD molecules [BR:ko04090]	MFI2, CD228; melanoma-associated antigen p97
Acropora_hyacinthus_SLJPv1___s0041.g34.t1	-0.104511	0.896563	0.983342	0.155526	0.840596	0.932205	0.843727	0.277945	0.68201	39202	K17592	9180	Brite Hierarchies	9181	Protein families: metabolism	1009	Protein phosphatases and associated proteins [BR:ko01009]	SACS; sacsin
Acropora_hyacinthus_SLJPv1___s0059.g31.t1	0.828245	0.021399	0.757225	0.193326	0.660365	0.83847	0.808948	0.0438231	0.500665	3232	K09574	9180	Brite Hierarchies	9181	Protein families: metabolism	1009	Protein phosphatases and associated proteins [BR:ko01009]	FKBP8; FK506-binding protein 8 [EC:5.2.1.8]
Acropora_hyacinthus_SLJPv1___s0003.g167.t1	0.616803	0.14621	0.866934	-0.39121	0.410976	0.67835	0.73198	0.169159	0.605948	7075	K17458	9180	Brite Hierarchies	9181	Protein families: metabolism	1009	Protein phosphatases and associated proteins [BR:ko01009]	PPP1R16A, MYPT3; protein phosphatase 1 regulatory subunit 16A
Acropora_hyacinthus_SLJPv1___s0085.g26.t1	-0.103665	0.882197	0.98104	0.37373	0.311169	0.610032	0.728757	0.238871	0.669114	4466	K13099	9180	Brite Hierarchies	9181	Protein families: metabolism	1009	Protein phosphatases and associated proteins [BR:ko01009]	CD2BP2, PPP1R59; CD2 antigen cytoplasmic tail-binding protein 2
Acropora_hyacinthus_SLJPv1___s0076.g22.t1	-0.541997	0.317177	0.867669	0.156871	0.799334	0.909406	0.319205	0.377427	0.73066	24807	K17551	9180	Brite Hierarchies	9181	Protein families: metabolism	1009	Protein phosphatases and associated proteins [BR:ko01009]	PPP1R9; neurabin
Acropora_hyacinthus_SLJPv1___s0038.g83.t1	0.206331	0.0376024	0.861906	-0.449568	0.156167	0.502579	0.216767	0.147874	0.584619	25815	K17609	9180	Brite Hierarchies	9181	Protein families: metabolism	1009	Protein phosphatases and associated proteins [BR:ko01009]	NXN; nucleoredoxin [EC:1.8.1.8]
Acropora_hyacinthus_SLJPv1___s0111.g64.t1	-0.19736	0.369153	0.885064	-0.748266	0.130546	0.490684	0.163382	0.458484	0.780269	26429	K06777	9180	Brite Hierarchies	9181	Protein families: metabolism	1009	Protein phosphatases and associated proteins [BR:ko01009]	PTPRD; receptor-type tyrosine-protein phosphatase delta [EC:3.1.3.48]
Acropora_hyacinthus_SLJPv1___s0111.g45.t1	0.568339	0.4087	0.886592	-1.15778	0.12742	0.490684	0.0563351	0.922962	0.974838	26391	K17503	9180	Brite Hierarchies	9181	Protein families: metabolism	1009	Protein phosphatases and associated proteins [BR:ko01009]	PPM1H, ARHCL1; protein phosphatase 1H [EC:3.1.3.16]
Acropora_hyacinthus_SLJPv1___s0037.g57.t1	-0.064467	0.877264	0.98104	-0.0944069	0.53385	0.752712	0.046598	0.926723	0.975163	37024	K17610	9180	Brite Hierarchies	9181	Protein families: metabolism	1009	Protein phosphatases and associated proteins [BR:ko01009]	CHP, CHP1; calcineurin B homologous protein 1
Acropora_hyacinthus_SLJPv1___s0020.g197.t1	-0.109037	0.90122	0.983924	-0.269794	0.462996	0.71364	-0.00136406	0.997329	0.997771	14515	K13219	9180	Brite Hierarchies	9181	Protein families: metabolism	1009	Protein phosphatases and associated proteins [BR:ko01009]	SFPQ, PSF; splicing factor, proline- and glutamine-rich
Acropora_hyacinthus_SLJPv1___s0120.g45.t1	0.5094	0.630543	0.920646	0.186817	0.472256	0.717416	-0.0314711	0.899873	0.963186	34484	K13216	9180	Brite Hierarchies	9181	Protein families: metabolism	1009	Protein phosphatases and associated proteins [BR:ko01009]	PPP1R8, NIPP1; nuclear inhibitor of protein phosphatase 1 [EC:3.1.4.-]
Acropora_hyacinthus_SLJPv1___s0231.g33.t1	0.140344	0.318522	0.867669	-0.151601	0.325306	0.614305	-0.0344793	0.827141	0.9356	23139	K17478	9180	Brite Hierarchies	9181	Protein families: metabolism	1009	Protein phosphatases and associated proteins [BR:ko01009]	FKBP15, WAFL; FK506-binding protein 15
Acropora_hyacinthus_SLJPv1___s0002.g47.t1	0.0540694	0.896235	0.983342	-0.143642	0.652082	0.831832	-0.0641395	0.80984	0.927489	40377	K15501	9180	Brite Hierarchies	9181	Protein families: metabolism	1009	Protein phosphatases and associated proteins [BR:ko01009]	PPP6R3, SAPS3; serine/threonine-protein phosphatase 6 regulatory subunit 3
Acropora_hyacinthus_SLJPv1___s0016.g154.t2	0.345612	0.612329	0.915739	0.347844	0.736392	0.876288	-0.12678	0.77548	0.916855	35505	K17602	9180	Brite Hierarchies	9181	Protein families: metabolism	1009	Protein phosphatases and associated proteins [BR:ko01009]	YLPM1; YLP motif-containing protein 1
Acropora_hyacinthus_SLJPv1___s0104.g33.t1	-0.116463	0.81726	0.966905	-0.0652099	0.895604	0.960282	-0.153047	0.846915	0.941712	38721	K17592	9180	Brite Hierarchies	9181	Protein families: metabolism	1009	Protein phosphatases and associated proteins [BR:ko01009]	SACS; sacsin
Acropora_hyacinthus_SLJPv1___s0083.g63.t1	-0.502721	0.650415	0.922617	0.38108	0.255951	0.572589	-1.01938	0.563673	0.829689	7519	K13192	9180	Brite Hierarchies	9181	Protein families: metabolism	1009	Protein phosphatases and associated proteins [BR:ko01009]	RBM26; RNA-binding protein 26
Acropora_hyacinthus_SLJPv1___s0116.g28.t1	1.36241	0.502049	0.890232	-0.0228118	0.940903	0.980475	0.938884	0.0839547	0.535375	21901	K08835	9180	Brite Hierarchies	9181	Protein families: metabolism	1001	Protein kinases [BR:ko01001]	OXSR1, STK39; serine/threonine-protein kinase OSR1/STK39 [EC:2.7.11.1]
Acropora_hyacinthus_SLJPv1___s0016.g116.t1	1.02747	0.140785	0.866934	-0.526981	0.0535441	0.462296	0.292577	0.37236	0.729595	35427	K16307	9180	Brite Hierarchies	9181	Protein families: metabolism	1001	Protein kinases [BR:ko01001]	CDC42BP; serine/threonine-protein kinase MRCK [EC:2.7.11.1]
Acropora_hyacinthus_SLJPv1___s0036.g131.t1	0.00648531	0.977329	0.995393	0.130075	0.571795	0.774463	0.190443	0.133438	0.569977	3978	K08818	9180	Brite Hierarchies	9181	Protein families: metabolism	1001	Protein kinases [BR:ko01001]	CDC2L; cell division cycle 2-like [EC:2.7.11.22]
Acropora_hyacinthus_SLJPv1___s0152.g59.t1	0.138133	0.269712	0.866934	-0.223285	0.339334	0.620599	0.00259239	0.992348	0.997359	29679	K16288	9180	Brite Hierarchies	9181	Protein families: metabolism	1001	Protein kinases [BR:ko01001]	DSTYK, RIPK5; dual serine/threonine and tyrosine protein kinase [EC:2.7.12.1]
Acropora_hyacinthus_SLJPv1___s0026.g177.t1	-0.244972	0.621171	0.920276	-0.621017	0.0637136	0.462296	-0.0179891	0.957566	0.985955	33492	K05127	9180	Brite Hierarchies	9181	Protein families: metabolism	1001	Protein kinases [BR:ko01001]	PTK7, CCK4; PTK7 protein tyrosine kinase 7 [EC:2.7.10.1]
Acropora_hyacinthus_SLJPv1___s0152.g58.t1	0.597975	0.276957	0.866934	-0.608592	0.228519	0.550136	-0.170602	0.829788	0.9356	29678	K16288	9180	Brite Hierarchies	9181	Protein families: metabolism	1001	Protein kinases [BR:ko01001]	DSTYK, RIPK5; dual serine/threonine and tyrosine protein kinase [EC:2.7.12.1]
Acropora_hyacinthus_SLJPv1___s0152.g38.t1	0.164193	0.273446	0.866934	-0.555578	0.184151	0.521683	-0.186555	0.589586	0.841466	29633	K06103	9180	Brite Hierarchies	9181	Protein families: metabolism	1001	Protein kinases [BR:ko01001]	CASK; calcium/calmodulin-dependent serine protein kinase [EC:2.7.11.1]
Acropora_hyacinthus_SLJPv1___s0139.g71.t1	0.0624138	0.882541	0.98104	0.157388	0.54131	0.756578	-0.367532	0.123651	0.567282	5779	K08798	9180	Brite Hierarchies	9181	Protein families: metabolism	1001	Protein kinases [BR:ko01001]	MARK; MAP/microtubule affinity-regulating kinase [EC:2.7.11.1]
Acropora_hyacinthus_SLJPv1___s0009.g136.t1	0.727812	0.154741	0.866934	-0.474408	0.679197	0.848996	-1.47431	0.0126054	0.421436	31935	K08805	9180	Brite Hierarchies	9181	Protein families: metabolism	1001	Protein kinases [BR:ko01001]	DCLK1_2; doublecortin-like kinase 1/2 [EC:2.7.11.1]
Acropora_hyacinthus_SLJPv1___s0102.g24.t1	0.62005	0.206051	0.866934	-0.126062	0.842252	0.932848	1.35544	0.0489573	0.506458	10408	K08596	9180	Brite Hierarchies	9181	Protein families: metabolism	1002	Peptidases and inhibitors [BR:ko01002]	SENP7; sentrin-specific protease 7 [EC:3.4.22.68]
Acropora_hyacinthus_SLJPv1___s0060.g55.t1	-0.481114	0.531864	0.89738	0.463354	0.263037	0.580948	1.14095	0.061325	0.525157	41346	K01276	9180	Brite Hierarchies	9181	Protein families: metabolism	1002	Peptidases and inhibitors [BR:ko01002]	DPP7; dipeptidyl-peptidase II [EC:3.4.14.2]
Acropora_hyacinthus_SLJPv1___s0028.g271.t2	-0.266975	0.81468	0.96588	-0.0317054	0.94323	0.981081	0.919984	0.261271	0.672403	31141	K08654	9180	Brite Hierarchies	9181	Protein families: metabolism	1002	Peptidases and inhibitors [BR:ko01002]	PCSK5; proprotein convertase subtilisin/kexin type 5 [EC:3.4.21.-]
Acropora_hyacinthus_SLJPv1___s0006.g29.t1	-0.085916	0.913332	0.986797	0.567952	0.0305155	0.462296	0.676544	0.378013	0.73066	24968	K09640	9180	Brite Hierarchies	9181	Protein families: metabolism	1002	Peptidases and inhibitors [BR:ko01002]	TMPRSS9; transmembrane protease serine 9 [EC:3.4.21.-]
Acropora_hyacinthus_SLJPv1___s0011.g205.t1	0.676336	0.11418	0.866934	1.02	0.10191	0.476102	0.588949	0.475139	0.785598	43010	K11840	9180	Brite Hierarchies	9181	Protein families: metabolism	1002	Peptidases and inhibitors [BR:ko01002]	USP9_24; ubiquitin carboxyl-terminal hydrolase 9/24 [EC:3.4.19.12]
Acropora_hyacinthus_SLJPv1___s0182.g27.t2	-0.442467	0.329229	0.867669	0.133633	0.570833	0.774463	0.521792	0.308703	0.696492	18803	K05609	9180	Brite Hierarchies	9181	Protein families: metabolism	1002	Peptidases and inhibitors [BR:ko01002]	UCHL3, YUH1; ubiquitin carboxyl-terminal hydrolase L3 [EC:3.4.19.12]
Acropora_hyacinthus_SLJPv1___s0054.g60.t1	0.643025	0.154457	0.866934	-0.1061	0.627762	0.81638	0.376005	0.750691	0.906215	23737	K01415	9180	Brite Hierarchies	9181	Protein families: metabolism	1002	Peptidases and inhibitors [BR:ko01002]	ECE; endothelin-converting enzyme [EC:3.4.24.71]
Acropora_hyacinthus_SLJPv1___s0037.g108.t1	1.4925	0.0611963	0.866934	-0.128308	0.639509	0.826266	0.292962	0.259389	0.672403	37121	K01302	9180	Brite Hierarchies	9181	Protein families: metabolism	1002	Peptidases and inhibitors [BR:ko01002]	CPQ; carboxypeptidase Q [EC:3.4.17.-]
Acropora_hyacinthus_SLJPv1___s0098.g76.t1	0.127043	0.630837	0.920646	-0.0733074	0.673498	0.845972	0.167725	0.529692	0.811816	30614	K09595	9180	Brite Hierarchies	9181	Protein families: metabolism	1002	Peptidases and inhibitors [BR:ko01002]	HM13; minor histocompatibility antigen H13 [EC:3.4.23.-]
Acropora_hyacinthus_SLJPv1___s0272.g35.t1	-0.0484719	0.942757	0.99416	-0.204222	0.505137	0.739185	0.151017	0.644049	0.869022	22657	K01412	9180	Brite Hierarchies	9181	Protein families: metabolism	1002	Peptidases and inhibitors [BR:ko01002]	PMPCA, MAS2; mitochondrial-processing peptidase subunit alpha [EC:3.4.24.64]
Acropora_hyacinthus_SLJPv1___s0001.g321.t1	-0.0489079	0.83833	0.975288	-0.605465	0.000174791	0.394154	0.0940736	0.615285	0.855406	19562	K01372	9180	Brite Hierarchies	9181	Protein families: metabolism	1002	Peptidases and inhibitors [BR:ko01002]	BLMH, pepC; bleomycin hydrolase [EC:3.4.22.40]
Acropora_hyacinthus_SLJPv1___s0057.g38.t1	0.524867	0.0321716	0.834925	-0.500112	0.100967	0.476102	0.0684516	0.535333	0.814354	22439	K17732	9180	Brite Hierarchies	9181	Protein families: metabolism	1002	Peptidases and inhibitors [BR:ko01002]	PMPCB, MAS1; mitochondrial-processing peptidase subunit beta [EC:3.4.24.64]
Acropora_hyacinthus_SLJPv1___s0044.g16.t1	-0.0392562	0.91503	0.986797	-0.55388	0.0178227	0.462296	0.0063208	0.98007	0.99172	12389	K06910	9180	Brite Hierarchies	9181	Protein families: metabolism	1002	Peptidases and inhibitors [BR:ko01002]	PEBP1, TFS1; phosphatidylethanolamine-binding protein
Acropora_hyacinthus_SLJPv1___s0229.g5.t1	-0.0380092	0.945453	0.99416	-0.760283	0.00127112	0.462296	0.00215985	0.972521	0.9898	36023	K09611	9180	Brite Hierarchies	9181	Protein families: metabolism	1002	Peptidases and inhibitors [BR:ko01002]	NPEPL1; probable aminopeptidase NPEPL1 [EC:3.4.11.-]
Acropora_hyacinthus_SLJPv1___s0027.g55.t1	-0.264107	0.651399	0.922617	-0.107045	0.0831134	0.466744	-0.0314177	0.935922	0.97679	34000	K05610	9180	Brite Hierarchies	9181	Protein families: metabolism	1002	Peptidases and inhibitors [BR:ko01002]	UCHL5, UCH37; ubiquitin carboxyl-terminal hydrolase L5 [EC:3.4.19.12]
Acropora_hyacinthus_SLJPv1___s0001.g741.t1	1.65139	0.367644	0.885064	-0.842738	0.111121	0.483857	-0.0525798	0.879193	0.956382	20454	K01280	9180	Brite Hierarchies	9181	Protein families: metabolism	1002	Peptidases and inhibitors [BR:ko01002]	TPP2; tripeptidyl-peptidase II [EC:3.4.14.10]
Acropora_hyacinthus_SLJPv1___s0054.g56.t1	-0.470416	0.475512	0.890232	0.14798	0.532059	0.752712	-0.0683779	0.860255	0.947529	23731	K11836	9180	Brite Hierarchies	9181	Protein families: metabolism	1002	Peptidases and inhibitors [BR:ko01002]	USP5_13, UBP14; ubiquitin carboxyl-terminal hydrolase 5/13 [EC:3.4.19.12]
Acropora_hyacinthus_SLJPv1___s0245.g11.t1	0.068551	0.0250449	0.768557	-0.309377	0.0169619	0.462296	-0.118354	0.481279	0.785598	21555	K08776	9180	Brite Hierarchies	9181	Protein families: metabolism	1002	Peptidases and inhibitors [BR:ko01002]	NPEPPS; puromycin-sensitive aminopeptidase [EC:3.4.11.-]
Acropora_hyacinthus_SLJPv1___s0152.g79.t1	0.160246	0.77862	0.956456	-0.88327	0.191828	0.530486	-0.166876	0.265407	0.672403	29701	K08574	9180	Brite Hierarchies	9181	Protein families: metabolism	1002	Peptidases and inhibitors [BR:ko01002]	CAPN5; calpain-5 [EC:3.4.22.-]
Acropora_hyacinthus_SLJPv1___s0012.g7.t1	-0.180921	0.752056	0.953954	0.386797	0.138561	0.490684	-0.170691	0.593792	0.842138	10618	K18263	9180	Brite Hierarchies	9181	Protein families: metabolism	1002	Peptidases and inhibitors [BR:ko01002]	ADGRV1, GPR98, USH2C; adhesion G-protein coupled receptor V1
Acropora_hyacinthus_SLJPv1___s0001.g146.t1	-0.15977	0.593685	0.91234	-1.24384	0.0263874	0.462296	-0.183058	0.482209	0.785598	19266	K11843	9180	Brite Hierarchies	9181	Protein families: metabolism	1002	Peptidases and inhibitors [BR:ko01002]	USP14, UBP6; ubiquitin carboxyl-terminal hydrolase 14 [EC:3.4.19.12]
Acropora_hyacinthus_SLJPv1___s0152.g33.t1	0.27	0.711689	0.946092	-0.462495	0.294248	0.598436	-0.184113	0.72725	0.895524	29627	K11840	9180	Brite Hierarchies	9181	Protein families: metabolism	1002	Peptidases and inhibitors [BR:ko01002]	USP9_24; ubiquitin carboxyl-terminal hydrolase 9/24 [EC:3.4.19.12]
Acropora_hyacinthus_SLJPv1___s0114.g67.t1	0.188191	0.762752	0.953954	-0.995475	0.464941	0.714804	-0.227333	0.174486	0.610026	21084	K01273	9180	Brite Hierarchies	9181	Protein families: metabolism	1002	Peptidases and inhibitors [BR:ko01002]	DPEP; membrane dipeptidase [EC:3.4.13.19]
Acropora_hyacinthus_SLJPv1___s1809.g1.t1	0.32416	0.184437	0.866934	-0.224237	0.729795	0.875328	-0.23271	0.641849	0.868248	39714	K09646	9180	Brite Hierarchies	9181	Protein families: metabolism	1002	Peptidases and inhibitors [BR:ko01002]	SCPEP1; serine carboxypeptidase 1 [EC:3.4.16.-]
Acropora_hyacinthus_SLJPv1___s0129.g57.t1	0.193573	0.535732	0.899535	0.0599182	0.853366	0.939619	-0.299155	0.333756	0.708083	33709	K13907	9180	Brite Hierarchies	9181	Protein families: metabolism	1002	Peptidases and inhibitors [BR:ko01002]	CSTA_B; cystatin-A/B
Acropora_hyacinthus_SLJPv1___s0001.g838.t1	-0.013755	0.975106	0.995393	-0.204294	0.672781	0.845972	-0.333868	0.314261	0.696492	20692	K08621	9180	Brite Hierarchies	9181	Protein families: metabolism	1002	Peptidases and inhibitors [BR:ko01002]	ADAMTS6; a disintegrin and metalloproteinase with thrombospondin motifs 6 [EC:3.4.24.-]
Acropora_hyacinthus_SLJPv1___s0135.g38.t1	0.221398	0.467281	0.890232	0.413887	0.243899	0.562704	-0.364189	0.426015	0.76425	32457	K09640	9180	Brite Hierarchies	9181	Protein families: metabolism	1002	Peptidases and inhibitors [BR:ko01002]	TMPRSS9; transmembrane protease serine 9 [EC:3.4.21.-]
Acropora_hyacinthus_SLJPv1___s0023.g16.t1	0.175297	0.22077	0.866934	-0.236615	0.19504	0.530538	-0.445697	0.0318076	0.472386	9600	K01359	9180	Brite Hierarchies	9181	Protein families: metabolism	1002	Peptidases and inhibitors [BR:ko01002]	PCSK1; proprotein convertase subtilisin/kexin type 1 [EC:3.4.21.93]
Acropora_hyacinthus_SLJPv1___s0114.g66.t1	0.0695209	0.596073	0.91234	0.190953	0.810496	0.914749	-0.486407	0.165487	0.602376	21081	K01273	9180	Brite Hierarchies	9181	Protein families: metabolism	1002	Peptidases and inhibitors [BR:ko01002]	DPEP; membrane dipeptidase [EC:3.4.13.19]
Acropora_hyacinthus_SLJPv1___s0113.g109.t1	0.588828	0.555678	0.906284	-0.365449	0.0813676	0.466744	-0.636566	0.305361	0.696492	21358	K01277	9180	Brite Hierarchies	9181	Protein families: metabolism	1002	Peptidases and inhibitors [BR:ko01002]	DPP3; dipeptidyl-peptidase III [EC:3.4.14.4]
Acropora_hyacinthus_SLJPv1___s0023.g17.t1	0.211299	0.24067	0.866934	-0.329013	0.423354	0.687096	-0.688319	0.0775286	0.533936	9602	K01359	9180	Brite Hierarchies	9181	Protein families: metabolism	1002	Peptidases and inhibitors [BR:ko01002]	PCSK1; proprotein convertase subtilisin/kexin type 1 [EC:3.4.21.93]
Acropora_hyacinthus_SLJPv1___s0108.g7.t1	-0.184144	0.721543	0.946092	0.0996733	0.7328	0.875372	-0.745271	0.0461032	0.502372	14097	K01303	9180	Brite Hierarchies	9181	Protein families: metabolism	1002	Peptidases and inhibitors [BR:ko01002]	APEH; acylaminoacyl-peptidase [EC:3.4.19.1]
Acropora_hyacinthus_SLJPv1___s0108.g4.t1	1.1789	0.241704	0.866934	-0.946225	0.0703901	0.462296	-0.862828	0.137963	0.574719	14094	K01303	9180	Brite Hierarchies	9181	Protein families: metabolism	1002	Peptidases and inhibitors [BR:ko01002]	APEH; acylaminoacyl-peptidase [EC:3.4.19.1]
Acropora_hyacinthus_SLJPv1___s0039.g26.t2	0.640293	0.191046	0.866934	-0.452844	0.315771	0.611448	-1.08415	0.124528	0.567282	13087	K01304	9180	Brite Hierarchies	9181	Protein families: metabolism	1002	Peptidases and inhibitors [BR:ko01002]	pcp; pyroglutamyl-peptidase [EC:3.4.19.3]
Acropora_hyacinthus_SLJPv1___s0127.g37.t1	-0.482712	0.142823	0.866934	-0.537143	0.352313	0.632976	-1.20736	0.312276	0.696492	27229	K01262	9180	Brite Hierarchies	9181	Protein families: metabolism	1002	Peptidases and inhibitors [BR:ko01002]	pepP; Xaa-Pro aminopeptidase [EC:3.4.11.9]
Acropora_hyacinthus_SLJPv1___s0072.g18.t1	1.16111	0.101057	0.866934	-2.24465	0.0476379	0.462296	-1.6	0.334138	0.708083	24355	K13907	9180	Brite Hierarchies	9181	Protein families: metabolism	1002	Peptidases and inhibitors [BR:ko01002]	CSTA_B; cystatin-A/B
Acropora_hyacinthus_SLJPv1___s0018.g120.t3	1.07375	0.130772	0.866934	-0.728105	0.449639	0.701685	-2.59492	0.0812658	0.533936	38148	K08632	9180	Brite Hierarchies	9181	Protein families: metabolism	1002	Peptidases and inhibitors [BR:ko01002]	ADAMTS18; a disintegrin and metalloproteinase with thrombospondin motifs 18 [EC:3.4.24.-]
Acropora_hyacinthus_SLJPv1___s0079.g66.t1	0.104334	0.184531	0.866934	-0.786615	0.130287	0.490684	-0.531328	0.207264	0.644371	2004	K23617	9180	Brite Hierarchies	9181	Protein families: metabolism	1004	Lipid biosynthesis proteins [BR:ko01004]	ACSF2; medium-chain acyl-CoA ligase, mitochondrial [EC:6.2.1.2]
Acropora_hyacinthus_SLJPv1___s0001.g555.t1	0.015795	0.971783	0.994982	0.37499	0.541515	0.756578	0.845405	0.0582424	0.525157	20078	K20804	9180	Brite Hierarchies	9182	Protein families: genetic information processing	4121	Ubiquitin system [BR:ko04121]	RNF34; E3 ubiquitin-protein ligase RNF34 [EC:2.3.2.31]
Acropora_hyacinthus_SLJPv1___s0066.g99.t1	0.189977	0.799241	0.959958	0.148565	0.695218	0.856675	0.800953	0.0107248	0.414691	39472	K22565	9180	Brite Hierarchies	9182	Protein families: genetic information processing	4121	Ubiquitin system [BR:ko04121]	COMMD9; COMM domain containing 9
Acropora_hyacinthus_SLJPv1___s0155.g27.t1	0.0339592	0.904765	0.984201	0.351383	0.376503	0.6535	0.61411	0.107778	0.55671	35693	K12178	9180	Brite Hierarchies	9182	Protein families: genetic information processing	4121	Ubiquitin system [BR:ko04121]	COPS4, CSN4; COP9 signalosome complex subunit 4
Acropora_hyacinthus_SLJPv1___s0014.g89.t1	-0.182116	0.684895	0.937098	0.626639	0.115534	0.485962	0.433547	0.0651379	0.526378	27050	K22566	9180	Brite Hierarchies	9182	Protein families: genetic information processing	4121	Ubiquitin system [BR:ko04121]	COMMD10; COMM domain containing 10
Acropora_hyacinthus_SLJPv1___s0193.g6.t1	0.165481	0.711763	0.946092	-0.172094	0.646599	0.831289	0.343813	0.050752	0.508648	7930	K01309	9180	Brite Hierarchies	9182	Protein families: genetic information processing	4121	Ubiquitin system [BR:ko04121]	MINDY1_2; ubiquitin carboxyl-terminal hydrolase MINDY-1/2 [EC:3.4.19.12]
Acropora_hyacinthus_SLJPv1___s0094.g11.t1	-0.374156	0.46221	0.890232	-0.597978	0.322063	0.614305	0.279175	0.581291	0.834145	8692	K12158	9180	Brite Hierarchies	9182	Protein families: genetic information processing	4121	Ubiquitin system [BR:ko04121]	NEDD8; ubiquitin-like protein Nedd8
Acropora_hyacinthus_SLJPv1___s0037.g45.t1	-0.363665	0.057221	0.866934	0.586765	0.391687	0.66276	0.159891	0.372512	0.729595	36960	K12176	9180	Brite Hierarchies	9182	Protein families: genetic information processing	4121	Ubiquitin system [BR:ko04121]	COPS2, CSN2, TRIP15; COP9 signalosome complex subunit 2
Acropora_hyacinthus_SLJPv1___s0030.g79.t1	0.241035	0.579595	0.912024	-0.533757	0.229206	0.550136	0.113121	0.506993	0.800649	43870	K17263	9180	Brite Hierarchies	9182	Protein families: genetic information processing	4121	Ubiquitin system [BR:ko04121]	CAND1; cullin-associated NEDD8-dissociated protein 1
Acropora_hyacinthus_SLJPv1___s0009.g11.t1	-0.293985	0.533607	0.897974	0.127434	0.285317	0.594081	0.0709659	0.638639	0.867027	31621	K22754	9180	Brite Hierarchies	9182	Protein families: genetic information processing	4121	Ubiquitin system [BR:ko04121]	RNF213; E3 ubiquitin-protein ligase RNF213 [EC:2.3.2.27]
Acropora_hyacinthus_SLJPv1___s0136.g35.t1	0.0955382	0.558827	0.907354	-0.311653	0.465711	0.714804	0.0183775	0.963202	0.985955	26833	K23341	9180	Brite Hierarchies	9182	Protein families: genetic information processing	4121	Ubiquitin system [BR:ko04121]	ERLIN; erlin
Acropora_hyacinthus_SLJPv1___s0011.g17.t2	0.14338	0.925555	0.990825	1.42893	0.29866	0.601436	-0.0910095	0.836032	0.937471	42449	K12175	9180	Brite Hierarchies	9182	Protein families: genetic information processing	4121	Ubiquitin system [BR:ko04121]	GPS1, COPS1, CSN1; COP9 signalosome complex subunit 1
Acropora_hyacinthus_SLJPv1___s0170.g10.t1	0.463664	0.682205	0.936838	-0.370149	0.290775	0.594468	-0.223793	0.581336	0.834145	18702	K10349	9180	Brite Hierarchies	9182	Protein families: genetic information processing	4121	Ubiquitin system [BR:ko04121]	FEM1B; Fem-1 homolog b
Acropora_hyacinthus_SLJPv1___s0001.g572.t1	-0.0465149	0.93587	0.994079	-0.314421	0.331412	0.616505	-0.323843	0.391381	0.739393	20117	K21918	9180	Brite Hierarchies	9182	Protein families: genetic information processing	4121	Ubiquitin system [BR:ko04121]	KCTD8_12_16; BTB/POZ domain-containing protein KCTD8/12/16
Acropora_hyacinthus_SLJPv1___s0032.g65.t1	0.347087	0.031839	0.834925	-0.10148	0.771768	0.896157	0.424795	0.333924	0.708083	11920	K15410	9180	Brite Hierarchies	9182	Protein families: genetic information processing	3012	Translation factors [BR:ko03012]	EEF1D; elongation factor 1-delta
Acropora_hyacinthus_SLJPv1___s0040.g37.t1	0.22251	0.194595	0.866934	-0.440827	0.359867	0.640054	0.234766	0.083048	0.535375	13410	K15030	9180	Brite Hierarchies	9182	Protein families: genetic information processing	3012	Translation factors [BR:ko03012]	EIF3M; translation initiation factor 3 subunit M
Acropora_hyacinthus_SLJPv1___s0001.g265.t1	-0.759107	0.308657	0.867669	0.166302	0.626301	0.815268	-0.0591175	0.888409	0.959006	19493	K04794	9180	Brite Hierarchies	9182	Protein families: genetic information processing	3012	Translation factors [BR:ko03012]	PTH2; peptidyl-tRNA hydrolase, PTH2 family [EC:3.1.1.29]
Acropora_hyacinthus_SLJPv1___s0036.g40.t1	0.20204	0.126545	0.866934	-0.279637	0.131542	0.490684	-0.101814	0.415611	0.760088	3730	K03263	9180	Brite Hierarchies	9182	Protein families: genetic information processing	3012	Translation factors [BR:ko03012]	EIF5A; translation initiation factor 5A
Acropora_hyacinthus_SLJPv1___s0042.g75.t1	0.906985	0.130721	0.866934	-0.916361	0.339108	0.620599	-0.142889	0.477831	0.785598	38985	K03232	9180	Brite Hierarchies	9182	Protein families: genetic information processing	3012	Translation factors [BR:ko03012]	EEF1B; elongation factor 1-beta
Acropora_hyacinthus_SLJPv1___s0226.g18.t1	0.0116296	0.972084	0.994982	-0.00577586	0.9751	0.991117	0.347339	0.294255	0.695459	1484	K07050	9180	Brite Hierarchies	9182	Protein families: genetic information processing	3016	Transfer RNA biogenesis [BR:ko03016]	AARSD1, ALAX; misacylated tRNA(Ala) deacylase [EC:3.1.1.-]
Acropora_hyacinthus_SLJPv1___s0025.g6.t1	-0.11432	0.610083	0.915739	-0.345703	0.165881	0.511258	0.278183	0.0044525	0.371138	32029	K15437	9180	Brite Hierarchies	9182	Protein families: genetic information processing	3016	Transfer RNA biogenesis [BR:ko03016]	AIMP1, ARC1; aminoacyl tRNA synthase complex-interacting multifunctional protein 1
Acropora_hyacinthus_SLJPv1___s0042.g37.t1	0.102018	0.824097	0.968389	0.479726	0.115791	0.485962	1.5726	0.132547	0.569977	38937	K15177	9180	Brite Hierarchies	9182	Protein families: genetic information processing	3021	Transcription machinery [BR:ko03021]	LEO1; RNA polymerase-associated protein LEO1
Acropora_hyacinthus_SLJPv1___s0001.g754.t1	0.242561	0.575724	0.909946	0.0795461	0.699735	0.858956	0.258746	0.462745	0.780269	20478	K17498	9180	Brite Hierarchies	9182	Protein families: genetic information processing	3021	Transcription machinery [BR:ko03021]	SPN1, IWS1; transcription factor SPN1
Acropora_hyacinthus_SLJPv1___s0083.g64.t1	0.0596874	0.882714	0.98104	-0.21727	0.394881	0.663529	0.0716596	0.803628	0.924824	7522	K11654	9180	Brite Hierarchies	9182	Protein families: genetic information processing	3021	Transcription machinery [BR:ko03021]	SMARCA5, SNF2H, ISWI; SWI/SNF-related matrix-associated actin-dependent regulator of chromatin subfamily A member 5 [EC:3.6.4.-]
Acropora_hyacinthus_SLJPv1___s0111.g39.t1	0.757782	0.144607	0.866934	-0.335149	0.277826	0.594081	-0.286966	0.29382	0.695459	26383	K03145	9180	Brite Hierarchies	9182	Protein families: genetic information processing	3021	Transcription machinery [BR:ko03021]	TFIIS; transcription elongation factor S-II
Acropora_hyacinthus_SLJPv1___s0015.g10.t1	1.30434	0.115238	0.866934	-0.850505	0.155498	0.502361	-0.576578	0.181557	0.611139	22673	K15172	9180	Brite Hierarchies	9182	Protein families: genetic information processing	3021	Transcription machinery [BR:ko03021]	SUPT5H, SPT5; transcription elongation factor SPT5
Acropora_hyacinthus_SLJPv1___s0003.g110.t1	-0.0168021	0.949764	0.99416	0.420862	0.180121	0.517	0.999301	0.0855876	0.535375	6940	K09396	9180	Brite Hierarchies	9182	Protein families: genetic information processing	3000	Transcription factors [BR:ko03000]	FOXC; forkhead box protein C
Acropora_hyacinthus_SLJPv1___s0100.g64.t2	0.516285	0.250112	0.866934	0.504082	0.270241	0.589043	0.801437	0.195611	0.631495	34967	K09173	9180	Brite Hierarchies	9182	Protein families: genetic information processing	3000	Transcription factors [BR:ko03000]	RFX1_2_3; regulatory factor X 1/2/3
Acropora_hyacinthus_SLJPv1___s0016.g199.t1	0.511847	0.166617	0.866934	-0.391955	0.32669	0.614305	0.104508	0.726279	0.895439	35576	K09098	9180	Brite Hierarchies	9182	Protein families: genetic information processing	3000	Transcription factors [BR:ko03000]	NPAS1_3; neuronal PAS domain-containing protein 1/3
Acropora_hyacinthus_SLJPv1___s0063.g74.t1	-0.0285364	0.930218	0.99223	0.687831	0.0567151	0.462296	0.0605411	0.88674	0.957796	17819	K09250	9180	Brite Hierarchies	9182	Protein families: genetic information processing	3000	Transcription factors [BR:ko03000]	CNBP; cellular nucleic acid-binding protein
Acropora_hyacinthus_SLJPv1___s0001.g315.t2	-0.154643	0.804164	0.959974	-0.0140457	0.957857	0.987115	0.0121879	0.925319	0.975163	19556	K09272	9180	Brite Hierarchies	9182	Protein families: genetic information processing	3000	Transcription factors [BR:ko03000]	SSRP1; structure-specific recognition protein 1
Acropora_hyacinthus_SLJPv1___s0064.g13.t4	0.261624	0.493968	0.890232	0.0890232	0.853983	0.939839	-0.195103	0.477315	0.785598	298	K15603	9180	Brite Hierarchies	9182	Protein families: genetic information processing	3000	Transcription factors [BR:ko03000]	TCF4_12; transcription factor 4/12
Acropora_hyacinthus_SLJPv1___s0054.g32.t1	-0.348603	0.306894	0.867669	-0.763486	0.357559	0.637388	-0.269693	0.580158	0.834145	23698	K09276	9180	Brite Hierarchies	9182	Protein families: genetic information processing	3000	Transcription factors [BR:ko03000]	YBX1, NSEP1; Y-box-binding protein 1
Acropora_hyacinthus_SLJPv1___s0122.g26.t2	0.427781	0.236537	0.866934	0.666939	0.141004	0.490684	-0.353481	0.274024	0.674679	8098	K09106	9180	Brite Hierarchies	9182	Protein families: genetic information processing	3000	Transcription factors [BR:ko03000]	USF; upstream stimulatory factor
Acropora_hyacinthus_SLJPv1___s0033.g92.t1	0.34646	0.400138	0.886592	-0.740613	0.0515439	0.462296	-0.855636	0.0373357	0.483862	4389	K09365	9180	Brite Hierarchies	9182	Protein families: genetic information processing	3000	Transcription factors [BR:ko03000]	POU3F, OTF; POU domain transcription factor, class 3
Acropora_hyacinthus_SLJPv1___s0045.g73.t1	0.0789956	0.400778	0.886592	-0.82474	0.0723286	0.462296	-1.77587	0.00790005	0.371138	17670	K09282	9180	Brite Hierarchies	9182	Protein families: genetic information processing	3000	Transcription factors [BR:ko03000]	HMGA1; high mobility group AT-hook protein 1
Acropora_hyacinthus_SLJPv1___s0043.g80.t2	0.00371983	0.995244	0.997899	0.278299	0.0932428	0.474053	0.747264	0.06786	0.527985	16371	K13044	9180	Brite Hierarchies	9182	Protein families: genetic information processing	3041	Spliceosome [BR:ko03041]	HNRNPABD; heterogeneous nuclear ribonucleoprotein A/B/D
Acropora_hyacinthus_SLJPv1___s0158.g42.t1	0.287859	0.486869	0.890232	0.122419	0.607248	0.799383	0.304738	0.341878	0.709046	15009	K13109	9180	Brite Hierarchies	9182	Protein families: genetic information processing	3041	Spliceosome [BR:ko03041]	IK, RED, RER; IK cytokine
Acropora_hyacinthus_SLJPv1___s0098.g113.t2	0.771944	0.220517	0.866934	-0.988444	0.103554	0.476102	0.26134	0.178092	0.611068	30666	K14942	9180	Brite Hierarchies	9182	Protein families: genetic information processing	3041	Spliceosome [BR:ko03041]	KHDRBS3, SLM2; KH domain-containing, RNA-binding, signal transduction-associated protein 3
Acropora_hyacinthus_SLJPv1___s0029.g75.t1	0.0685107	0.869137	0.98085	-0.282298	0.174169	0.51635	0.228243	0.511271	0.801904	28339	K13095	9180	Brite Hierarchies	9182	Protein families: genetic information processing	3041	Spliceosome [BR:ko03041]	SF1; splicing factor 1
Acropora_hyacinthus_SLJPv1___s0642.g1.t1	0.765421	0.0497044	0.866934	-1.23145	0.0660045	0.462296	0.22271	0.342026	0.709046	15975	K13089	9180	Brite Hierarchies	9182	Protein families: genetic information processing	3041	Spliceosome [BR:ko03041]	ILF2; interleukin enhancer-binding factor 2
Acropora_hyacinthus_SLJPv1___s0113.g51.t1	0.409638	0.713537	0.946092	-0.228098	0.685491	0.849017	0.166066	0.639077	0.867099	21197	K13187	9180	Brite Hierarchies	9182	Protein families: genetic information processing	3041	Spliceosome [BR:ko03041]	RBM4; RNA-binding protein 4
Acropora_hyacinthus_SLJPv1___s0056.g40.t1	0.374251	0.33167	0.867669	0.361848	0.0193874	0.462296	0.0757077	0.837668	0.937905	9533	K12898	9180	Brite Hierarchies	9182	Protein families: genetic information processing	3041	Spliceosome [BR:ko03041]	HNRNPF_H; heterogeneous nuclear ribonucleoprotein F/H
Acropora_hyacinthus_SLJPv1___s0320.g15.t1	0.126988	0.443793	0.890232	-0.061884	0.662356	0.840052	0.00706149	0.986222	0.993714	15123	K14944	9180	Brite Hierarchies	9182	Protein families: genetic information processing	3041	Spliceosome [BR:ko03041]	NOVA; RNA-binding protein Nova
Acropora_hyacinthus_SLJPv1___s0016.g144.t1	-0.0634765	0.56459	0.909862	-0.329667	0.239595	0.55757	0.0024092	0.996183	0.997535	35489	K09533	9180	Brite Hierarchies	9182	Protein families: genetic information processing	3041	Spliceosome [BR:ko03041]	DNAJC13; DnaJ homolog subfamily C member 13
Acropora_hyacinthus_SLJPv1___s0042.g36.t1	0.128585	0.650152	0.922617	-0.134495	0.592895	0.790643	-0.00142408	0.99374	0.997425	38936	K13194	9180	Brite Hierarchies	9182	Protein families: genetic information processing	3041	Spliceosome [BR:ko03041]	ADARB; double stranded RNA-specific editase B [EC:3.5.-.-]
Acropora_hyacinthus_SLJPv1___s0009.g78.t1	0.272551	0.0590252	0.866934	-0.534888	0.0465613	0.462296	-0.00378712	0.986223	0.993714	31785	K13203	9180	Brite Hierarchies	9182	Protein families: genetic information processing	3041	Spliceosome [BR:ko03041]	ZFR; zinc finger RNA-binding protein
Acropora_hyacinthus_SLJPv1___s0038.g122.t1	0.337333	0.679653	0.935664	0.337775	0.475903	0.72076	-0.0739241	0.679548	0.87846	26019	K22611	9180	Brite Hierarchies	9182	Protein families: genetic information processing	3041	Spliceosome [BR:ko03041]	SART3, TIP110; squamous cell carcinoma antigen recognized by T-cells 3
Acropora_hyacinthus_SLJPv1___s0181.g35.t1	0.124962	0.418106	0.886592	-0.627598	0.0344907	0.462296	-0.209736	0.409158	0.753346	14898	K13161	9180	Brite Hierarchies	9182	Protein families: genetic information processing	3041	Spliceosome [BR:ko03041]	HNRNPR; heterogeneous nuclear ribonucleoprotein R
Acropora_hyacinthus_SLJPv1___s0010.g128.t1	0.9216	0.432113	0.888098	0.147526	0.807497	0.913318	-0.220738	0.726974	0.895524	32898	K13091	9180	Brite Hierarchies	9182	Protein families: genetic information processing	3041	Spliceosome [BR:ko03041]	RBM39, RNPC2; RNA-binding protein 39
Acropora_hyacinthus_SLJPv1___s0026.g159.t1	0.291056	0.763107	0.953954	-0.161546	0.733621	0.875372	-0.478567	0.170345	0.605948	33462	K13159	9180	Brite Hierarchies	9182	Protein families: genetic information processing	3041	Spliceosome [BR:ko03041]	HNRNPL; heterogeneous nuclear ribonucleoprotein L
Acropora_hyacinthus_SLJPv1___s0002.g349.t1	0.949528	0.0137656	0.738921	-0.25411	0.597135	0.794418	-0.589257	0.518842	0.807446	41027	K13111	9180	Brite Hierarchies	9182	Protein families: genetic information processing	3041	Spliceosome [BR:ko03041]	SMU1; WD40 repeat-containing protein SMU1
Acropora_hyacinthus_SLJPv1___s0050.g14.t3	1.31656	0.0151574	0.738921	-0.646852	0.14805	0.498169	-0.766113	0.0403546	0.498465	4022	K14948	9180	Brite Hierarchies	9182	Protein families: genetic information processing	3041	Spliceosome [BR:ko03041]	PTBP2, NPTB; polypyrimidine tract-binding protein 2
Acropora_hyacinthus_SLJPv1___s0102.g32.t1	-0.123976	0.531337	0.89738	-0.504878	0.140723	0.490684	-0.788974	0.420177	0.761656	10418	K13199	9180	Brite Hierarchies	9182	Protein families: genetic information processing	3041	Spliceosome [BR:ko03041]	SERBP1; plasminogen activator inhibitor 1 RNA-binding protein
Acropora_hyacinthus_SLJPv1___s0001.g630.t1	0.887334	0.279782	0.866934	-0.65338	0.0192253	0.462296	-0.0885471	0.763333	0.910144	20192	K20222	9180	Brite Hierarchies	9182	Protein families: genetic information processing	3009	Ribosome biogenesis [BR:ko03009]	IPO5, KPNB3, RANBP5; importin-5
Acropora_hyacinthus_SLJPv1___s0097.g49.t1	0.112307	0.605639	0.915739	0.644747	0.161563	0.507417	0.680258	0.171571	0.606698	35907	K11885	9180	Brite Hierarchies	9182	Protein families: genetic information processing	3051	Proteasome [BR:ko03051]	DDI1; DNA damage-inducible protein 1
Acropora_hyacinthus_SLJPv1___s0020.g327.t1	0.566129	0.0912057	0.866934	-0.425078	0.466604	0.714804	-0.528402	0.265964	0.672403	14787	K11875	9180	Brite Hierarchies	9182	Protein families: genetic information processing	3051	Proteasome [BR:ko03051]	PSMG1, DSCR2, PAC1; proteasome assembly chaperone 1
Acropora_hyacinthus_SLJPv1___s0313.g10.t1	0.499733	0.157475	0.866934	-0.110923	0.283168	0.594081	0.42645	0.0801761	0.533936	39821	K17769	9180	Brite Hierarchies	9182	Protein families: genetic information processing	3029	Mitochondrial biogenesis [BR:ko03029]	TOM22; mitochondrial import receptor subunit TOM22
Acropora_hyacinthus_SLJPv1___s0003.g127.t1	0.386657	0.438426	0.890232	-0.13997	0.345886	0.629559	0.262868	0.406307	0.751741	6966	K23167	9180	Brite Hierarchies	9182	Protein families: genetic information processing	3029	Mitochondrial biogenesis [BR:ko03029]	VAT1; synaptic vesicle membrane protein VAT-1
Acropora_hyacinthus_SLJPv1___s0018.g32.t1	0.526179	0.350611	0.872045	-0.0451179	0.860262	0.94254	0.194507	0.268228	0.672403	37944	K17768	9180	Brite Hierarchies	9182	Protein families: genetic information processing	3029	Mitochondrial biogenesis [BR:ko03029]	TOM70; mitochondrial import receptor subunit TOM70
Acropora_hyacinthus_SLJPv1___s0115.g38.t1	0.291552	0.173598	0.866934	-0.419788	0.155166	0.502185	0.16593	0.513939	0.803698	38819	K17080	9180	Brite Hierarchies	9182	Protein families: genetic information processing	3029	Mitochondrial biogenesis [BR:ko03029]	PHB1; prohibitin 1
Acropora_hyacinthus_SLJPv1___s0147.g49.t1	1.3695	0.0590017	0.866934	-0.106	0.70734	0.86359	0.0584158	0.838332	0.938183	2746	K17081	9180	Brite Hierarchies	9182	Protein families: genetic information processing	3029	Mitochondrial biogenesis [BR:ko03029]	PHB2; prohibitin 2
Acropora_hyacinthus_SLJPv1___s0002.g268.t1	0.166014	0.633698	0.920803	-0.371955	0.192904	0.530486	-0.123925	0.734447	0.899119	40831	K17785	9180	Brite Hierarchies	9182	Protein families: genetic information processing	3029	Mitochondrial biogenesis [BR:ko03029]	IMMT, FCJ1, MNOS2; mitofilin
Acropora_hyacinthus_SLJPv1___s0234.g49.t1	-0.0301584	0.876436	0.98104	0.00340347	0.992161	0.994898	-0.407535	0.418605	0.760573	36825	K17770	9180	Brite Hierarchies	9182	Protein families: genetic information processing	3029	Mitochondrial biogenesis [BR:ko03029]	TOM20; mitochondrial import receptor subunit TOM20
Acropora_hyacinthus_SLJPv1___s0155.g28.t1	0.23944	0.524499	0.89579	-0.691539	0.0502536	0.462296	-0.683444	0.0622224	0.525157	35694	K17885	9180	Brite Hierarchies	9182	Protein families: genetic information processing	3029	Mitochondrial biogenesis [BR:ko03029]	MTCH; mitochondrial carrier
Acropora_hyacinthus_SLJPv1___s0020.g76.t1	-1.18352	0.276563	0.866934	-0.971036	0.31793	0.611999	0.857899	0.3716	0.729595	14293	K14079	9180	Brite Hierarchies	9182	Protein families: genetic information processing	3019	Messenger RNA biogenesis [BR:ko03019]	PAPD4, GLD2; poly(A) RNA polymerase GLD2 [EC:2.7.7.19]
Acropora_hyacinthus_SLJPv1___s0184.g15.t2	0.306152	0.432825	0.888098	-0.643849	0.0881659	0.474053	0.564177	0.047399	0.502372	30345	K18743	9180	Brite Hierarchies	9182	Protein families: genetic information processing	3019	Messenger RNA biogenesis [BR:ko03019]	CAPRIN1, GPIAP1; caprin-1
Acropora_hyacinthus_SLJPv1___s0006.g236.t2	0.221908	0.493096	0.890232	0.877162	0.194781	0.530538	0.368033	0.159803	0.599346	25558	K18412	9180	Brite Hierarchies	9182	Protein families: genetic information processing	3019	Messenger RNA biogenesis [BR:ko03019]	TNRC6, GW182; trinucleotide repeat-containing gene 6 protein
Acropora_hyacinthus_SLJPv1___s0148.g25.t1	0.219142	0.783638	0.956456	0.0492262	0.713463	0.867562	0.321591	0.374308	0.73066	41977	K18752	9180	Brite Hierarchies	9182	Protein families: genetic information processing	3019	Messenger RNA biogenesis [BR:ko03019]	TNPO1, IPO2, KPNB2; transportin-1
Acropora_hyacinthus_SLJPv1___s0036.g8.t1	0.515749	0.437811	0.890232	-0.136092	0.603783	0.799121	0.195301	0.424162	0.762747	3628	K18655	9180	Brite Hierarchies	9182	Protein families: genetic information processing	3019	Messenger RNA biogenesis [BR:ko03019]	DDX19, DBP5; ATP-dependent RNA helicase DDX19/DBP5 [EC:3.6.4.13]
Acropora_hyacinthus_SLJPv1___s0097.g47.t2	0.0189032	0.962358	0.994982	-0.195361	0.356281	0.637124	0.169842	0.356024	0.716817	35905	K18730	9180	Brite Hierarchies	9182	Protein families: genetic information processing	3019	Messenger RNA biogenesis [BR:ko03019]	GIGYF; PERQ amino acid-rich with GYF domain-containing protein
Acropora_hyacinthus_SLJPv1___s0049.g18.t1	0.0816768	0.759833	0.953954	0.65844	0.135539	0.490684	0.0989576	0.805409	0.924824	26482	K18726	9180	Brite Hierarchies	9182	Protein families: genetic information processing	3019	Messenger RNA biogenesis [BR:ko03019]	FAF2, UBXD8; FAS-associated factor 2
Acropora_hyacinthus_SLJPv1___s0370.g6.t1	0.294305	0.384963	0.886592	-0.319318	0.255588	0.572344	-0.0690785	0.593727	0.842138	18400	K18646	9180	Brite Hierarchies	9182	Protein families: genetic information processing	3019	Messenger RNA biogenesis [BR:ko03019]	ANP32A_C_D; acidic leucine-rich nuclear phosphoprotein 32 family member A/C/D
Acropora_hyacinthus_SLJPv1___s0049.g17.t1	0.446124	0.0606132	0.866934	-0.529479	0.0389129	0.462296	-0.107515	0.591605	0.842138	26480	K21772	9180	Brite Hierarchies	9182	Protein families: genetic information processing	3019	Messenger RNA biogenesis [BR:ko03019]	PURA; transcriptional activator protein Pur-alpha
Acropora_hyacinthus_SLJPv1___s0001.g721.t1	1.17601	0.369036	0.885064	-0.156821	0.493095	0.732622	-0.123132	0.506423	0.800649	20427	K15044	9180	Brite Hierarchies	9182	Protein families: genetic information processing	3019	Messenger RNA biogenesis [BR:ko03019]	AGFG1; Arf-GAP domain and FG repeats-containing protein 1
Acropora_hyacinthus_SLJPv1___s0204.g12.t1	-0.275929	0.420241	0.886592	-0.11337	0.677024	0.847469	-0.132877	0.647527	0.869596	6580	K18749	9180	Brite Hierarchies	9182	Protein families: genetic information processing	3019	Messenger RNA biogenesis [BR:ko03019]	LSM14, RAP55, SCD6; protein LSM14
Acropora_hyacinthus_SLJPv1___s0107.g48.t1	0.201608	0.500731	0.890232	-0.694393	0.0426049	0.462296	-0.151071	0.174184	0.609913	15455	K13210	9180	Brite Hierarchies	9182	Protein families: genetic information processing	3019	Messenger RNA biogenesis [BR:ko03019]	FUBP; far upstream element-binding protein
Acropora_hyacinthus_SLJPv1___s0142.g12.t1	-0.0306127	0.971371	0.994982	0.241749	0.77062	0.895873	-0.303283	0.242461	0.670857	30150	K13201	9180	Brite Hierarchies	9182	Protein families: genetic information processing	3019	Messenger RNA biogenesis [BR:ko03019]	TIA1, TIAL1; nucleolysin TIA-1/TIAR
Acropora_hyacinthus_SLJPv1___s0139.g73.t3	-0.112234	0.757569	0.953954	-0.686656	0.0362111	0.462296	-0.475815	0.207055	0.644371	5783	K11493	9180	Brite Hierarchies	9182	Protein families: genetic information processing	3019	Messenger RNA biogenesis [BR:ko03019]	RCC1; regulator of chromosome condensation
Acropora_hyacinthus_SLJPv1___s0147.g22.t1	0.64731	0.607162	0.915739	-1.22859	0.0769229	0.462296	-0.499536	0.213702	0.647903	2710	K18740	9180	Brite Hierarchies	9182	Protein families: genetic information processing	3019	Messenger RNA biogenesis [BR:ko03019]	EXD1, EGL; exonuclease 3'-5' domain-containing protein 1
Acropora_hyacinthus_SLJPv1___s0020.g303.t1	0.0986002	0.8839	0.98104	-0.993915	0.0415969	0.462296	1.45353	0.230445	0.662823	14742	K19525	9180	Brite Hierarchies	9182	Protein families: genetic information processing	4131	Membrane trafficking [BR:ko04131]	VPS13A_C; vacuolar protein sorting-associated protein 13A/C
Acropora_hyacinthus_SLJPv1___s0006.g48.t1	-1.91303	0.141356	0.866934	0.526349	0.433218	0.690882	1.43742	0.127511	0.567282	25018	K22936	9180	Brite Hierarchies	9182	Protein families: genetic information processing	4131	Membrane trafficking [BR:ko04131]	CNPY1_2; protein canopy 1/2
Acropora_hyacinthus_SLJPv1___s0271.g32.t1	-0.252107	0.647073	0.922617	0.132323	0.641025	0.826952	1.13679	0.0439609	0.500665	27566	K23540	9180	Brite Hierarchies	9182	Protein families: genetic information processing	4131	Membrane trafficking [BR:ko04131]	GOLIM4; golgi integral membrane protein 4
Acropora_hyacinthus_SLJPv1___s0001.g546.t2	0.115121	0.867043	0.980532	0.339815	0.64142	0.826988	1.04564	0.0564091	0.525157	20064	K20462	9180	Brite Hierarchies	9182	Protein families: genetic information processing	4131	Membrane trafficking [BR:ko04131]	OSBP2, ORP4; oxysterol-binding protein 2
Acropora_hyacinthus_SLJPv1___s0009.g131.t1	0.239816	0.714631	0.946092	0.263735	0.668226	0.844146	0.696442	0.124815	0.567282	31908	K23343	9180	Brite Hierarchies	9182	Protein families: genetic information processing	4131	Membrane trafficking [BR:ko04131]	CCDC22; coiled-coil domain-containing protein 22
Acropora_hyacinthus_SLJPv1___s0028.g240.t1	-0.11882	0.847113	0.975288	0.0122843	0.986366	0.992744	0.651089	0.0819254	0.533936	31091	K20358	9180	Brite Hierarchies	9182	Protein families: genetic information processing	4131	Membrane trafficking [BR:ko04131]	GOLGA2; golgin subfamily A member 2
Acropora_hyacinthus_SLJPv1___s0029.g96.t1	0.305307	0.728593	0.950123	0.157152	0.68412	0.849017	0.650208	0.120819	0.567282	28367	K20367	9180	Brite Hierarchies	9182	Protein families: genetic information processing	4131	Membrane trafficking [BR:ko04131]	ERGIC3, ERV46; endoplasmic reticulum-Golgi intermediate compartment protein 3
Acropora_hyacinthus_SLJPv1___s0043.g46.t1	0.150399	0.588814	0.91234	0.152252	0.451618	0.703759	0.636169	0.267551	0.672403	16311	K07918	9180	Brite Hierarchies	9182	Protein families: genetic information processing	4131	Membrane trafficking [BR:ko04131]	RAB32; Ras-related protein Rab-32
Acropora_hyacinthus_SLJPv1___s0037.g68.t1	1.5944	0.279924	0.866934	-0.530677	0.477809	0.722158	0.634424	0.160334	0.599346	37045	K19998	9180	Brite Hierarchies	9182	Protein families: genetic information processing	4131	Membrane trafficking [BR:ko04131]	SCFD1, SLY1; sec1 family domain-containing protein 1
Acropora_hyacinthus_SLJPv1___s0128.g26.t1	0.0954578	0.33187	0.867669	0.317549	0.207039	0.534542	0.572613	0.0161885	0.458626	27909	K17264	9180	Brite Hierarchies	9182	Protein families: genetic information processing	4131	Membrane trafficking [BR:ko04131]	ERP44, TXNDC4; endoplasmic reticulum resident protein 44
Acropora_hyacinthus_SLJPv1___s0050.g85.t1	-0.150661	0.794516	0.959119	0.0576401	0.879732	0.950823	0.557241	0.181463	0.611139	4161	K23562	9180	Brite Hierarchies	9182	Protein families: genetic information processing	4131	Membrane trafficking [BR:ko04131]	EMC1; ER membrane protein complex subunit 1
Acropora_hyacinthus_SLJPv1___s0019.g4.t1	-0.645097	0.289879	0.866934	-0.389879	0.4303	0.690624	0.551898	0.169278	0.605948	26103	K20314	9180	Brite Hierarchies	9182	Protein families: genetic information processing	4131	Membrane trafficking [BR:ko04131]	ARFIP; arfaptin
Acropora_hyacinthus_SLJPv1___s0147.g85.t1	0.610799	0.247512	0.866934	-0.74274	0.119749	0.490684	0.544837	0.155818	0.59197	2993	K17302	9180	Brite Hierarchies	9182	Protein families: genetic information processing	4131	Membrane trafficking [BR:ko04131]	COPB2, SEC27; coatomer subunit beta'
Acropora_hyacinthus_SLJPv1___s0269.g14.t1	-0.442463	0.190555	0.866934	0.853131	0.039628	0.462296	0.53047	0.0586791	0.525157	9142	K22556	9180	Brite Hierarchies	9182	Protein families: genetic information processing	4131	Membrane trafficking [BR:ko04131]	MANF, ARMET; mesencephalic astrocyte-derived neurotrophic factor
Acropora_hyacinthus_SLJPv1___s0023.g104.t1	0.628317	0.143363	0.866934	0.35181	0.124967	0.490684	0.509003	0.223878	0.657983	9734	K23568	9180	Brite Hierarchies	9182	Protein families: genetic information processing	4131	Membrane trafficking [BR:ko04131]	EMC7; ER membrane protein complex subunit 7
Acropora_hyacinthus_SLJPv1___s0037.g142.t1	0.633264	0.25117	0.866934	-1.13717	0.160133	0.506453	0.495153	0.0464903	0.502372	37245	K17301	9180	Brite Hierarchies	9182	Protein families: genetic information processing	4131	Membrane trafficking [BR:ko04131]	COPB1, SEC26; coatomer subunit beta
Acropora_hyacinthus_SLJPv1___s0066.g69.t2	0.531616	0.0167054	0.757225	0.13461	0.232195	0.551157	0.469595	0.226432	0.657994	39408	K20371	9180	Brite Hierarchies	9182	Protein families: genetic information processing	4131	Membrane trafficking [BR:ko04131]	NUCB; nucleobindin
Acropora_hyacinthus_SLJPv1___s0245.g19.t1	0.898777	0.335802	0.867669	-0.112548	0.68149	0.849017	0.458945	0.424147	0.762747	21564	K20472	9180	Brite Hierarchies	9182	Protein families: genetic information processing	4131	Membrane trafficking [BR:ko04131]	COPZ, RET3; coatomer subunit zeta
Acropora_hyacinthus_SLJPv1___s0124.g42.t2	0.0443396	0.953953	0.99416	-0.261328	0.461109	0.711705	0.409486	0.336529	0.709046	23558	K20289	9180	Brite Hierarchies	9182	Protein families: genetic information processing	4131	Membrane trafficking [BR:ko04131]	COG2; conserved oligomeric Golgi complex subunit 2
Acropora_hyacinthus_SLJPv1___s0012.g208.t1	0.445617	0.0442231	0.866934	-0.702482	0.0993054	0.476102	0.390375	0.0743306	0.533936	11008	K20346	9180	Brite Hierarchies	9182	Protein families: genetic information processing	4131	Membrane trafficking [BR:ko04131]	TMED4_9_11; p24 family protein alpha
Acropora_hyacinthus_SLJPv1___s0163.g29.t3	0.122909	0.406855	0.886592	0.115418	0.764763	0.893522	0.369965	0.135713	0.572025	972	K20465	9180	Brite Hierarchies	9182	Protein families: genetic information processing	4131	Membrane trafficking [BR:ko04131]	OSBPL9_10_11, ORP9_10_11; oxysterol-binding protein-related protein 9/10/11
Acropora_hyacinthus_SLJPv1___s0021.g71.t2	-0.0576046	0.827523	0.970393	-0.0822043	0.70209	0.860621	0.368031	0.0669293	0.526378	28661	K17267	9180	Brite Hierarchies	9182	Protein families: genetic information processing	4131	Membrane trafficking [BR:ko04131]	COPG; coatomer subunit gamma
Acropora_hyacinthus_SLJPv1___s0002.g297.t1	0.0893214	0.899643	0.983398	-0.36866	0.216331	0.539033	0.335704	0.119905	0.567282	40912	K05236	9180	Brite Hierarchies	9182	Protein families: genetic information processing	4131	Membrane trafficking [BR:ko04131]	COPA, RET1; coatomer subunit alpha
Acropora_hyacinthus_SLJPv1___s0001.g391.t1	0.933396	0.164027	0.866934	0.756187	0.26526	0.584142	0.260437	0.554744	0.825164	19665	K20347	9180	Brite Hierarchies	9182	Protein families: genetic information processing	4131	Membrane trafficking [BR:ko04131]	TMED2, EMP24; p24 family protein beta-1
Acropora_hyacinthus_SLJPv1___s0021.g27.t1	0.517131	0.436009	0.890232	-1.60899	0.271339	0.589043	0.23962	0.198845	0.632281	28596	K07955	9180	Brite Hierarchies	9182	Protein families: genetic information processing	4131	Membrane trafficking [BR:ko04131]	ARL8; ADP-ribosylation factor-like protein 8
Acropora_hyacinthus_SLJPv1___s0088.g56.t2	-0.0107631	0.991172	0.997119	-0.0838406	0.710528	0.866077	0.216254	0.549695	0.821508	5375	K07885	9180	Brite Hierarchies	9182	Protein families: genetic information processing	4131	Membrane trafficking [BR:ko04131]	RAB27A; Ras-related protein Rab-27A
Acropora_hyacinthus_SLJPv1___s0113.g147.t1	0.879559	0.138127	0.866934	-0.481421	0.0266422	0.462296	0.190655	0.42576	0.76425	21448	K17339	9180	Brite Hierarchies	9182	Protein families: genetic information processing	4131	Membrane trafficking [BR:ko04131]	ATL; atlastin [EC:3.6.5.-]
Acropora_hyacinthus_SLJPv1___s0203.g11.t1	2.25584	0.18577	0.866934	2.03926	0.0254786	0.462296	0.172585	0.870867	0.951898	11436	K20478	9180	Brite Hierarchies	9182	Protein families: genetic information processing	4131	Membrane trafficking [BR:ko04131]	GOLGB1; golgin subfamily B member 1
Acropora_hyacinthus_SLJPv1___s0009.g68.t1	0.255419	0.495152	0.890232	-0.179251	0.243943	0.562704	0.167529	0.422733	0.76261	31770	K23563	9180	Brite Hierarchies	9182	Protein families: genetic information processing	4131	Membrane trafficking [BR:ko04131]	EMC2, TTC35; ER membrane protein complex subunit 2
Acropora_hyacinthus_SLJPv1___s0102.g26.t2	0.437531	0.427091	0.886823	-0.0788886	0.821954	0.921875	0.164035	0.574015	0.832811	10411	K20042	9180	Brite Hierarchies	9182	Protein families: genetic information processing	4131	Membrane trafficking [BR:ko04131]	FCHO; F-BAR domain only protein
Acropora_hyacinthus_SLJPv1___s0122.g46.t1	0.160005	0.405704	0.886592	-0.768711	0.0982401	0.475477	0.156292	0.574523	0.832811	8145	K20471	9180	Brite Hierarchies	9182	Protein families: genetic information processing	4131	Membrane trafficking [BR:ko04131]	COPD, ARCN1, RET2; coatomer subunit delta
Acropora_hyacinthus_SLJPv1___s0113.g146.t1	0.30484	0.108647	0.866934	-0.506511	0.210842	0.534542	0.154148	0.464159	0.780269	21445	K07880	9180	Brite Hierarchies	9182	Protein families: genetic information processing	4131	Membrane trafficking [BR:ko04131]	RAB4B; Ras-related protein Rab-4B
Acropora_hyacinthus_SLJPv1___s0012.g227.t1	0.0074559	0.968165	0.994982	-0.96155	0.166528	0.512194	0.147846	0.523214	0.81121	11029	K07939	9180	Brite Hierarchies	9182	Protein families: genetic information processing	4131	Membrane trafficking [BR:ko04131]	ARF4; ADP-ribosylation factor 4
Acropora_hyacinthus_SLJPv1___s0037.g161.t2	0.0248329	0.931157	0.99223	-0.0228374	0.973879	0.991117	0.14085	0.557184	0.826068	37278	K07890	9180	Brite Hierarchies	9182	Protein families: genetic information processing	4131	Membrane trafficking [BR:ko04131]	RAB21; Ras-related protein Rab-21
Acropora_hyacinthus_SLJPv1___s0001.g700.t1	0.12579	0.772766	0.956456	-0.527182	0.0364761	0.462296	0.134038	0.158619	0.597506	20373	K07893	9180	Brite Hierarchies	9182	Protein families: genetic information processing	4131	Membrane trafficking [BR:ko04131]	RAB6A; Ras-related protein Rab-6A
Acropora_hyacinthus_SLJPv1___s0028.g232.t6	0.0561782	0.803978	0.959974	-0.137199	0.539094	0.754129	0.101141	0.761442	0.90994	31083	K19525	9180	Brite Hierarchies	9182	Protein families: genetic information processing	4131	Membrane trafficking [BR:ko04131]	VPS13A_C; vacuolar protein sorting-associated protein 13A/C
Acropora_hyacinthus_SLJPv1___s0154.g41.t1	0.33392	0.722629	0.946092	1.39736	0.104806	0.476102	0.0710969	0.653293	0.871701	14067	K17277	9180	Brite Hierarchies	9182	Protein families: genetic information processing	4131	Membrane trafficking [BR:ko04131]	EPS8; epidermal growth factor receptor kinase substrate 8
Acropora_hyacinthus_SLJPv1___s0028.g233.t2	1.47278	0.11902	0.866934	-0.525587	0.138014	0.490684	0.0693683	0.843139	0.940296	31084	K19525	9180	Brite Hierarchies	9182	Protein families: genetic information processing	4131	Membrane trafficking [BR:ko04131]	VPS13A_C; vacuolar protein sorting-associated protein 13A/C
Acropora_hyacinthus_SLJPv1___s0142.g29.t1	-0.0624832	0.858798	0.977862	0.030026	0.881589	0.950823	0.0652415	0.875356	0.95451	30182	K22125	9180	Brite Hierarchies	9182	Protein families: genetic information processing	4131	Membrane trafficking [BR:ko04131]	MYOF; myoferlin
Acropora_hyacinthus_SLJPv1___s0139.g58.t1	0.859153	0.533332	0.897974	-0.0388244	0.810298	0.914749	-0.0126541	0.97486	0.990066	5762	K20057	9180	Brite Hierarchies	9182	Protein families: genetic information processing	4131	Membrane trafficking [BR:ko04131]	SYNJ2BP, OMP25; synaptojanin-2-binding protein
Acropora_hyacinthus_SLJPv1___s0176.g17.t1	1.33381	0.469493	0.890232	-0.634605	0.0536101	0.462296	-0.0221565	0.90987	0.966573	18232	K23285	9180	Brite Hierarchies	9182	Protein families: genetic information processing	4131	Membrane trafficking [BR:ko04131]	GULP1, CED6; PTB domain-containing engulfment adapter protein 1
Acropora_hyacinthus_SLJPv1___s0107.g90.t2	1.70077	0.101306	0.866934	-0.590859	0.0122526	0.462296	-0.026401	0.95947	0.985955	15587	K20002	9180	Brite Hierarchies	9182	Protein families: genetic information processing	4131	Membrane trafficking [BR:ko04131]	SNAPIN, BLOC1S7; SNARE-associated protein Snapin
Acropora_hyacinthus_SLJPv1___s0006.g23.t2	-0.440226	0.48325	0.890232	-0.120052	0.594091	0.79177	-0.0354684	0.903321	0.963715	24962	K20283	9180	Brite Hierarchies	9182	Protein families: genetic information processing	4131	Membrane trafficking [BR:ko04131]	GOLGA4; golgin subfamily A member 4
Acropora_hyacinthus_SLJPv1___s0038.g104.t1	0.0208451	0.88964	0.982438	0.319609	0.456934	0.708401	-0.059868	0.790089	0.922301	25966	K10362	9180	Brite Hierarchies	9182	Protein families: genetic information processing	4131	Membrane trafficking [BR:ko04131]	MYO18; myosin XVIII
Acropora_hyacinthus_SLJPv1___s0238.g18.t1	0.00852092	0.981758	0.995459	-0.25156	0.131106	0.490684	-0.0629383	0.724521	0.895439	33541	K20493	9180	Brite Hierarchies	9182	Protein families: genetic information processing	4131	Membrane trafficking [BR:ko04131]	LRRC16, CARMIL; leucine-rich repeat-containing protein 16
Acropora_hyacinthus_SLJPv1___s0014.g107.t3	-0.159995	0.700972	0.944442	0.336584	0.470234	0.717166	-0.0738631	0.768427	0.912583	27079	K20288	9180	Brite Hierarchies	9182	Protein families: genetic information processing	4131	Membrane trafficking [BR:ko04131]	COG1; conserved oligomeric Golgi complex subunit 1
Acropora_hyacinthus_SLJPv1___s0020.g334.t1	0.131764	0.686641	0.937098	-0.853775	0.0739593	0.462296	-0.0783501	0.78475	0.921613	14801	K20526	9180	Brite Hierarchies	9182	Protein families: genetic information processing	4131	Membrane trafficking [BR:ko04131]	TAGLN; transgelin
Acropora_hyacinthus_SLJPv1___s0277.g4.t1	-0.115986	0.796963	0.959958	0.0340975	0.862725	0.943222	-0.0995134	0.80213	0.924824	24269	K20285	9180	Brite Hierarchies	9182	Protein families: genetic information processing	4131	Membrane trafficking [BR:ko04131]	RABEPK; Rab9 effector protein with kelch motifs
Acropora_hyacinthus_SLJPv1___s0011.g123.t1	0.65464	0.0698676	0.866934	-1.4076	0.29852	0.601436	-0.106517	0.740633	0.900851	42683	K20642	9180	Brite Hierarchies	9182	Protein families: genetic information processing	4131	Membrane trafficking [BR:ko04131]	ARHGAP22_24_25; Rho GTPase-activating protein 22/24/25
Acropora_hyacinthus_SLJPv1___s0018.g20.t4	-0.0254852	0.978862	0.995393	-0.272183	0.313986	0.611448	-0.111701	0.769636	0.912583	37929	K21853	9180	Brite Hierarchies	9182	Protein families: genetic information processing	4131	Membrane trafficking [BR:ko04131]	DOCK9_10_11; dedicator of cytokinesis protein 9/10/11
Acropora_hyacinthus_SLJPv1___s0038.g17.t1	0.844282	0.0275704	0.799513	-0.480215	0.599494	0.796119	-0.142756	0.654364	0.871957	25616	K06234	9180	Brite Hierarchies	9182	Protein families: genetic information processing	4131	Membrane trafficking [BR:ko04131]	RAB23; Ras-related protein Rab-23
Acropora_hyacinthus_SLJPv1___s0046.g5.t1	0.149301	0.66981	0.932867	-0.541508	0.348181	0.630136	-0.181644	0.379533	0.731494	40094	K17922	9180	Brite Hierarchies	9182	Protein families: genetic information processing	4131	Membrane trafficking [BR:ko04131]	SNX8, MVP1; sorting nexin-8
Acropora_hyacinthus_SLJPv1___s0060.g69.t1	1.01623	0.0107274	0.738921	-1.08315	0.284551	0.594081	-0.22847	0.57559	0.832811	41362	K01551	9180	Brite Hierarchies	9182	Protein families: genetic information processing	4131	Membrane trafficking [BR:ko04131]	arsA, ASNA1, GET3; arsenite/tail-anchored protein-transporting ATPase [EC:7.3.2.7 7.3.-.-]
Acropora_hyacinthus_SLJPv1___s0086.g63.t2	-0.0900647	0.869675	0.98085	0.00436466	0.982594	0.991626	-0.237221	0.465027	0.780269	12914	K20284	9180	Brite Hierarchies	9182	Protein families: genetic information processing	4131	Membrane trafficking [BR:ko04131]	RABGAP1, GAPCENA; Rab GTPase-activating protein 1
Acropora_hyacinthus_SLJPv1___s0018.g127.t3	0.023434	0.95845	0.99416	0.472213	0.186214	0.523879	-0.240728	0.429302	0.766111	38155	K10641	9180	Brite Hierarchies	9182	Protein families: genetic information processing	4131	Membrane trafficking [BR:ko04131]	LRSAM1; E3 ubiquitin-protein ligase LRSAM1 [EC:2.3.2.27]
Acropora_hyacinthus_SLJPv1___s0112.g14.t1	0.587025	0.335339	0.867669	-0.226734	0.56647	0.772676	-0.242466	0.443185	0.774214	5086	K20045	9180	Brite Hierarchies	9182	Protein families: genetic information processing	4131	Membrane trafficking [BR:ko04131]	ITSN; intersectin
Acropora_hyacinthus_SLJPv1___s0133.g12.t1	-0.723667	0.519053	0.892592	-0.271298	0.297443	0.600912	-0.311624	0.437698	0.772308	24132	K20056	9180	Brite Hierarchies	9182	Protein families: genetic information processing	4131	Membrane trafficking [BR:ko04131]	GIPC, SEMCAP; PDZ domain-containing protein GIPC
Acropora_hyacinthus_SLJPv1___s0038.g105.t3	0.114087	0.821296	0.967234	-0.985289	0.0476969	0.462296	-0.356176	0.377563	0.73066	25968	K10362	9180	Brite Hierarchies	9182	Protein families: genetic information processing	4131	Membrane trafficking [BR:ko04131]	MYO18; myosin XVIII
Acropora_hyacinthus_SLJPv1___s0011.g144.t1	-0.00421197	0.988389	0.997119	-0.772341	0.230545	0.550136	-0.367039	0.0637826	0.526378	42735	K20317	9180	Brite Hierarchies	9182	Protein families: genetic information processing	4131	Membrane trafficking [BR:ko04131]	SPAG9, JIP4; c-Jun-amino-terminal kinase-interacting protein 4
Acropora_hyacinthus_SLJPv1___s0020.g335.t1	-0.449927	0.0402144	0.861906	-0.416518	0.0186909	0.462296	-0.372608	0.126532	0.567282	14802	K20526	9180	Brite Hierarchies	9182	Protein families: genetic information processing	4131	Membrane trafficking [BR:ko04131]	TAGLN; transgelin
Acropora_hyacinthus_SLJPv1___s0069.g76.t1	-0.4644	0.372502	0.885064	-1.28394	0.019823	0.462296	-0.388297	0.42182	0.762182	31406	K20369	9180	Brite Hierarchies	9182	Protein families: genetic information processing	4131	Membrane trafficking [BR:ko04131]	ERV29, SURF4; ER-derived vesicles protein
Acropora_hyacinthus_SLJPv1___s0037.g61.t1	0.662613	0.187666	0.866934	0.241538	0.206908	0.534542	-0.398898	0.311353	0.696492	37032	K21407	9180	Brite Hierarchies	9182	Protein families: genetic information processing	4131	Membrane trafficking [BR:ko04131]	APMAP; adipocyte plasma membrane-associated protein
Acropora_hyacinthus_SLJPv1___s0068.g89.t1	0.603991	0.0148907	0.738921	-0.591749	0.156606	0.502579	-0.420055	0.0912467	0.542413	23339	K20520	9180	Brite Hierarchies	9182	Protein families: genetic information processing	4131	Membrane trafficking [BR:ko04131]	DBNL, ABP1; drebrin-like protein
Acropora_hyacinthus_SLJPv1___s0033.g107.t1	0.148888	0.37448	0.885064	-0.569058	0.221253	0.543866	-0.426795	0.0691377	0.528688	4408	K20044	9180	Brite Hierarchies	9182	Protein families: genetic information processing	4131	Membrane trafficking [BR:ko04131]	PICALM; phosphatidylinositol-binding clathrin assembly protein
Acropora_hyacinthus_SLJPv1___s0080.g49.t1	0.17232	0.406695	0.886592	-0.593135	0.0372384	0.462296	-0.433452	0.00241366	0.371138	37451	K17261	9180	Brite Hierarchies	9182	Protein families: genetic information processing	4131	Membrane trafficking [BR:ko04131]	CAP1_2, SRV2; adenylyl cyclase-associated protein
Acropora_hyacinthus_SLJPv1___s0136.g20.t1	0.144161	0.850475	0.975288	0.197395	0.652627	0.831924	-0.484396	0.0773049	0.533936	26771	K20478	9180	Brite Hierarchies	9182	Protein families: genetic information processing	4131	Membrane trafficking [BR:ko04131]	GOLGB1; golgin subfamily B member 1
Acropora_hyacinthus_SLJPv1___s0001.g876.t2	0.767318	0.00248012	0.738921	-0.430514	0.0729504	0.462296	-0.53645	0.171651	0.606698	20755	K20478	9180	Brite Hierarchies	9182	Protein families: genetic information processing	4131	Membrane trafficking [BR:ko04131]	GOLGB1; golgin subfamily B member 1
Acropora_hyacinthus_SLJPv1___s0002.g55.t1	0.58299	0.337568	0.867669	-1.09232	0.146146	0.494772	-0.558251	0.121355	0.567282	40386	K23882	9180	Brite Hierarchies	9182	Protein families: genetic information processing	4131	Membrane trafficking [BR:ko04131]	CISD2; CDGSH iron-sulfur domain-containing protein 2
Acropora_hyacinthus_SLJPv1___s0139.g6.t1	0.679844	0.224425	0.866934	-0.461682	0.0668511	0.462296	-0.559775	0.0295146	0.472386	5651	K20721	9180	Brite Hierarchies	9182	Protein families: genetic information processing	4131	Membrane trafficking [BR:ko04131]	RTN1; reticulon-1
Acropora_hyacinthus_SLJPv1___s0142.g31.t1	0.0597099	0.670193	0.932867	-0.403628	0.0982729	0.475477	-0.56222	0.0246415	0.472386	30184	K22125	9180	Brite Hierarchies	9182	Protein families: genetic information processing	4131	Membrane trafficking [BR:ko04131]	MYOF; myoferlin
Acropora_hyacinthus_SLJPv1___s0147.g11.t1	0.224906	0.28898	0.866934	-0.225576	0.179867	0.517	-0.587935	0.198092	0.632281	2600	K16727	9180	Brite Hierarchies	9182	Protein families: genetic information processing	4131	Membrane trafficking [BR:ko04131]	ARHGEF10; Rho guanine nucleotide exchange factor 10
Acropora_hyacinthus_SLJPv1___s0025.g23.t1	1.34181	0.227439	0.866934	0.0909941	0.912404	0.967077	-0.589866	0.455767	0.780269	32068	K20051	9180	Brite Hierarchies	9182	Protein families: genetic information processing	4131	Membrane trafficking [BR:ko04131]	LRP4, MEGF7; low-density lipoprotein receptor-related protein 4
Acropora_hyacinthus_SLJPv1___s0001.g877.t1	0.627121	0.0666802	0.866934	-0.77431	0.0450663	0.462296	-0.663898	0.0247394	0.472386	20756	K20478	9180	Brite Hierarchies	9182	Protein families: genetic information processing	4131	Membrane trafficking [BR:ko04131]	GOLGB1; golgin subfamily B member 1
Acropora_hyacinthus_SLJPv1___s0047.g59.t1	-0.351301	0.749645	0.953954	0.156945	0.497288	0.733999	-0.898497	0.10206	0.553232	34309	K20393	9180	Brite Hierarchies	9182	Protein families: genetic information processing	4131	Membrane trafficking [BR:ko04131]	ARL6IP5, PRAF3; PRA1 family protein 3
Acropora_hyacinthus_SLJPv1___s0166.g10.t1	0.119631	0.6515	0.922617	-0.676794	0.0760717	0.462296	-0.9267	0.00854771	0.393369	9011	K19941	9180	Brite Hierarchies	9182	Protein families: genetic information processing	4131	Membrane trafficking [BR:ko04131]	SYN; synapsin
Acropora_hyacinthus_SLJPv1___s0043.g64.t1	3.61265	0.226667	0.866934	2.45007	0.165127	0.511258	-0.942744	0.213822	0.647903	16353	K22255	9180	Brite Hierarchies	9182	Protein families: genetic information processing	4131	Membrane trafficking [BR:ko04131]	ATPIF1; ATPase inhibitor, mitochondrial
Acropora_hyacinthus_SLJPv1___s0332.g9.t1	-1.97435	0.498039	0.890232	2.51557	0.0963833	0.475477	-1.13094	0.436275	0.772214	2304	K20280	9180	Brite Hierarchies	9182	Protein families: genetic information processing	4131	Membrane trafficking [BR:ko04131]	TRAPPC5, TRS31; trafficking protein particle complex subunit 5
Acropora_hyacinthus_SLJPv1___s0074.g41.t1	-0.203599	0.477934	0.890232	0.488493	0.202688	0.53364	-1.2261	0.175397	0.611068	6240	K21437	9180	Brite Hierarchies	9182	Protein families: genetic information processing	4131	Membrane trafficking [BR:ko04131]	ANKRD13; ankyrin repeat domain-containing protein 13
Acropora_hyacinthus_SLJPv1___s0001.g279.t2	0.155456	0.815207	0.965997	-0.449559	0.00186463	0.462296	-1.61726	0.308405	0.696492	19511	K19949	9180	Brite Hierarchies	9182	Protein families: genetic information processing	4131	Membrane trafficking [BR:ko04131]	OTOF; otoferlin
Acropora_hyacinthus_SLJPv1___s0001.g875.t1	0.624489	0.0549623	0.866934	-0.740095	0.00318145	0.462296	-2.73704	0.130728	0.569977	20754	K20478	9180	Brite Hierarchies	9182	Protein families: genetic information processing	4131	Membrane trafficking [BR:ko04131]	GOLGB1; golgin subfamily B member 1
Acropora_hyacinthus_SLJPv1___s0072.g19.t1	0.0600117	0.90841	0.984201	0.00957667	0.969479	0.989816	1.003	0.0842534	0.535375	24357	K03163	9180	Brite Hierarchies	9182	Protein families: genetic information processing	3032	DNA replication proteins [BR:ko03032]	TOP1; DNA topoisomerase I [EC:5.6.2.1]
Acropora_hyacinthus_SLJPv1___s0031.g54.t1	0.0992019	0.663621	0.929482	0.302755	0.384013	0.656022	0.0401154	0.621821	0.857246	6442	K23114	9180	Brite Hierarchies	9182	Protein families: genetic information processing	3400	DNA repair and recombination proteins [BR:ko03400]	ARMT1; protein-glutamate O-methyltransferase [EC:2.1.1.-]
Acropora_hyacinthus_SLJPv1___s0197.g7.t1	0.120268	0.756423	0.953954	-0.0524458	0.849211	0.937421	-0.0354352	0.799651	0.924725	34609	K23390	9180	Brite Hierarchies	9182	Protein families: genetic information processing	3400	DNA repair and recombination proteins [BR:ko03400]	BAG6; large proline-rich protein BAG6
Acropora_hyacinthus_SLJPv1___s0154.g44.t1	0.225151	0.333821	0.867669	-0.3426	0.132326	0.490684	-0.0425336	0.700574	0.88816	14071	K17336	9180	Brite Hierarchies	9182	Protein families: genetic information processing	3400	DNA repair and recombination proteins [BR:ko03400]	PLS3; plastin-3
Acropora_hyacinthus_SLJPv1___s0253.g20.t2	0.439454	0.338235	0.867669	0.0517739	0.933152	0.976454	1.16731	0.258122	0.672403	30259	K19868	9180	Brite Hierarchies	9182	Protein families: genetic information processing	3036	Chromosome and associated proteins [BR:ko03036]	NME8, TXNDC3; thioredoxin domain-containing protein 3
Acropora_hyacinthus_SLJPv1___s0061.g27.t2	-0.201023	0.751656	0.953954	0.400946	0.379171	0.654212	0.706119	0.173266	0.608634	870	K19870	9180	Brite Hierarchies	9182	Protein families: genetic information processing	3036	Chromosome and associated proteins [BR:ko03036]	SPAG1; sperm-associated antigen 1
Acropora_hyacinthus_SLJPv1___s0169.g70.t1	-0.175651	0.913942	0.986797	-0.310591	0.424847	0.687672	0.689646	0.283543	0.688255	15358	K11275	9180	Brite Hierarchies	9182	Protein families: genetic information processing	3036	Chromosome and associated proteins [BR:ko03036]	H1_5; histone H1/5
Acropora_hyacinthus_SLJPv1___s0166.g16.t1	0.198386	0.613058	0.916134	-0.0466521	0.858359	0.94254	0.631403	0.0965105	0.546046	9029	K04986	9180	Brite Hierarchies	9182	Protein families: genetic information processing	3036	Chromosome and associated proteins [BR:ko03036]	PKD2; polycystin 2
Acropora_hyacinthus_SLJPv1___s0064.g87.t1	0.917753	0.454653	0.890232	0.0612587	0.91441	0.967618	0.467526	0.266257	0.672403	526	K19677	9180	Brite Hierarchies	9182	Protein families: genetic information processing	3036	Chromosome and associated proteins [BR:ko03036]	IFT81; intraflagellar transport protein 81
Acropora_hyacinthus_SLJPv1___s0068.g52.t1	0.0507542	0.803041	0.959958	-0.288495	0.218422	0.540231	0.433882	0.16731	0.604621	23252	K11276	9180	Brite Hierarchies	9182	Protein families: genetic information processing	3036	Chromosome and associated proteins [BR:ko03036]	NPM1; nucleophosmin 1
Acropora_hyacinthus_SLJPv1___s0046.g90.t1	-1.05274	0.227592	0.866934	0.295148	0.659608	0.838453	0.41634	0.107875	0.55671	40243	K16739	9180	Brite Hierarchies	9182	Protein families: genetic information processing	3036	Chromosome and associated proteins [BR:ko03036]	NDEL1; nuclear distribution protein NudE-like 1
Acropora_hyacinthus_SLJPv1___s0291.g25.t1	-0.673924	0.335686	0.867669	0.319367	0.092525	0.474053	0.400084	0.0852872	0.535375	5524	K13982	9180	Brite Hierarchies	9182	Protein families: genetic information processing	3036	Chromosome and associated proteins [BR:ko03036]	DDX4, VASA; probable ATP-dependent RNA helicase DDX4 [EC:3.6.4.13]
Acropora_hyacinthus_SLJPv1___s0029.g111.t2	0.41307	0.648857	0.922617	0.120742	0.0589119	0.462296	0.370672	0.167765	0.605297	28386	K23113	9180	Brite Hierarchies	9182	Protein families: genetic information processing	3036	Chromosome and associated proteins [BR:ko03036]	SMCHD1; structural maintenance of chromosomes flexible hinge domain-containing protein 1
Acropora_hyacinthus_SLJPv1___s0369.g2.t1	0.803371	0.442435	0.890232	0.649132	0.134684	0.490684	0.352534	0.351669	0.715336	626	K16575	9180	Brite Hierarchies	9182	Protein families: genetic information processing	3036	Chromosome and associated proteins [BR:ko03036]	ACTR1, ARP1; centractin
Acropora_hyacinthus_SLJPv1___s0035.g112.t1	0.54502	0.106835	0.866934	0.15529	0.492458	0.732622	0.351885	0.409214	0.753346	8536	K16536	9180	Brite Hierarchies	9182	Protein families: genetic information processing	3036	Chromosome and associated proteins [BR:ko03036]	HOOK3; protein HOOK3
Acropora_hyacinthus_SLJPv1___s0029.g94.t1	0.456493	0.426458	0.886823	-0.838584	0.0566091	0.462296	0.348085	0.411103	0.755532	28364	K18405	9180	Brite Hierarchies	9182	Protein families: genetic information processing	3036	Chromosome and associated proteins [BR:ko03036]	TDRD1_4_6_7; tudor domain-containing protein 1/4/6/7
Acropora_hyacinthus_SLJPv1___s0003.g267.t1	0.662406	0.37402	0.885064	0.392557	0.516561	0.744702	0.32204	0.710459	0.890282	7268	K18405	9180	Brite Hierarchies	9182	Protein families: genetic information processing	3036	Chromosome and associated proteins [BR:ko03036]	TDRD1_4_6_7; tudor domain-containing protein 1/4/6/7
Acropora_hyacinthus_SLJPv1___s0133.g41.t1	0.995651	0.0709866	0.866934	0.219227	0.404517	0.672565	0.312604	0.581984	0.834145	24174	K11291	9180	Brite Hierarchies	9182	Protein families: genetic information processing	3036	Chromosome and associated proteins [BR:ko03036]	NASP; nuclear autoantigenic sperm protein
Acropora_hyacinthus_SLJPv1___s0051.g39.t2	0.649655	0.489898	0.890232	0.502798	0.4099	0.677658	0.21995	0.377671	0.73066	36335	K19636	9180	Brite Hierarchies	9182	Protein families: genetic information processing	3036	Chromosome and associated proteins [BR:ko03036]	USH2A; usherin
Acropora_hyacinthus_SLJPv1___s0142.g7.t1	0.344976	0.267005	0.866934	-0.976746	0.0247958	0.462296	0.118009	0.740546	0.900851	30137	K07944	9180	Brite Hierarchies	9182	Protein families: genetic information processing	3036	Chromosome and associated proteins [BR:ko03036]	ARL3; ADP-ribosylation factor-like protein 3
Acropora_hyacinthus_SLJPv1___s0042.g74.t5	0.131889	0.797925	0.959958	-0.867344	0.281783	0.594081	0.0729128	0.869627	0.951898	38983	K16578	9180	Brite Hierarchies	9182	Protein families: genetic information processing	3036	Chromosome and associated proteins [BR:ko03036]	CLASP1_2; CLIP-associating protein 1/2
Acropora_hyacinthus_SLJPv1___s0017.g79.t1	-0.503884	0.38147	0.886592	-0.78712	0.0531364	0.462296	0.0728854	0.87335	0.952784	11628	K11275	9180	Brite Hierarchies	9182	Protein families: genetic information processing	3036	Chromosome and associated proteins [BR:ko03036]	H1_5; histone H1/5
Acropora_hyacinthus_SLJPv1___s0046.g98.t1	0.330531	0.35505	0.872814	-0.446047	0.291964	0.596358	0.0154081	0.962203	0.985955	40252	K23113	9180	Brite Hierarchies	9182	Protein families: genetic information processing	3036	Chromosome and associated proteins [BR:ko03036]	SMCHD1; structural maintenance of chromosomes flexible hinge domain-containing protein 1
Acropora_hyacinthus_SLJPv1___s0082.g35.t1	0.00872959	0.96354	0.994982	-0.457738	0.118187	0.490684	0.0134877	0.964215	0.985955	15898	K16469	9180	Brite Hierarchies	9182	Protein families: genetic information processing	3036	Chromosome and associated proteins [BR:ko03036]	CROCC; rootletin
Acropora_hyacinthus_SLJPv1___s0001.g108.t2	0.133246	0.542266	0.901646	0.0995824	0.515618	0.744702	-0.0112773	0.894801	0.961304	19189	K10436	9180	Brite Hierarchies	9182	Protein families: genetic information processing	3036	Chromosome and associated proteins [BR:ko03036]	MAPRE; microtubule-associated protein, RP/EB family
Acropora_hyacinthus_SLJPv1___s0010.g84.t1	0.554232	0.400921	0.886592	-0.0735665	0.767356	0.895062	-0.0131006	0.95203	0.985688	32792	K16759	9180	Brite Hierarchies	9182	Protein families: genetic information processing	3036	Chromosome and associated proteins [BR:ko03036]	CCDC102A; coiled-coil domain-containing protein 102A
Acropora_hyacinthus_SLJPv1___s0002.g354.t2	-0.0295922	0.897754	0.983398	-1.19829	0.120581	0.490684	-0.0327764	0.880709	0.957168	41032	K18406	9180	Brite Hierarchies	9182	Protein families: genetic information processing	3036	Chromosome and associated proteins [BR:ko03036]	TDRKH, TDRD2; tudor domain-containing protein 2
Acropora_hyacinthus_SLJPv1___s0066.g102.t1	-0.0245853	0.780904	0.956456	-0.871319	0.0267607	0.462296	-0.0518323	0.776557	0.916855	39475	K11338	9180	Brite Hierarchies	9182	Protein families: genetic information processing	3036	Chromosome and associated proteins [BR:ko03036]	RUVBL2, RVB2, INO80J; RuvB-like protein 2 [EC:3.6.4.12]
Acropora_hyacinthus_SLJPv1___s0106.g42.t1	0.498586	0.116494	0.866934	-0.176125	0.508161	0.74209	-0.0763735	0.729225	0.896621	12151	K11279	9180	Brite Hierarchies	9182	Protein families: genetic information processing	3036	Chromosome and associated proteins [BR:ko03036]	NAP1L1, NRP; nucleosome assembly protein 1-like 1
Acropora_hyacinthus_SLJPv1___s0018.g8.t1	0.445819	0.542857	0.901646	-0.03723	0.751636	0.885085	-0.124858	0.698665	0.8871	37903	K20793	9180	Brite Hierarchies	9182	Protein families: genetic information processing	3036	Chromosome and associated proteins [BR:ko03036]	NAA50, NAT5; N-alpha-acetyltransferase 50 [EC:2.3.1.258]
Acropora_hyacinthus_SLJPv1___s0028.g24.t1	0.16584	0.359991	0.880151	-0.212555	0.332927	0.617901	-0.143191	0.443377	0.774214	30773	K14965	9180	Brite Hierarchies	9182	Protein families: genetic information processing	3036	Chromosome and associated proteins [BR:ko03036]	DPY30; protein dpy-30
Acropora_hyacinthus_SLJPv1___s0040.g18.t1	0.23367	0.573063	0.909946	0.024462	0.938617	0.978993	-0.146964	0.7679	0.912583	13390	K16803	9180	Brite Hierarchies	9182	Protein families: genetic information processing	3036	Chromosome and associated proteins [BR:ko03036]	CKAP5, XMAP215; cytoskeleton-associated protein 5
Acropora_hyacinthus_SLJPv1___s0131.g114.t1	0.398738	0.102117	0.866934	-0.638051	0.131591	0.490684	-0.223597	0.253154	0.672403	1407	K19400	9180	Brite Hierarchies	9182	Protein families: genetic information processing	3036	Chromosome and associated proteins [BR:ko03036]	LZTFL1; leucine zipper transcription factor-like protein 1
Acropora_hyacinthus_SLJPv1___s0111.g63.t1	0.530093	0.465698	0.890232	-0.439485	0.507028	0.74099	-0.279962	0.328257	0.70163	26428	K16465	9180	Brite Hierarchies	9182	Protein families: genetic information processing	3036	Chromosome and associated proteins [BR:ko03036]	CETN1; centrin-1
Acropora_hyacinthus_SLJPv1___s0038.g4.t1	0.580122	0.505715	0.890232	-0.25127	0.213784	0.536387	-0.324753	0.348784	0.71299	25589	K17046	9180	Brite Hierarchies	9182	Protein families: genetic information processing	3036	Chromosome and associated proteins [BR:ko03036]	DEK; protein DEK
Acropora_hyacinthus_SLJPv1___s0082.g48.t1	-0.115333	0.76336	0.953954	0.402332	0.490153	0.731016	-0.462944	0.75031	0.906215	15915	K20792	9180	Brite Hierarchies	9182	Protein families: genetic information processing	3036	Chromosome and associated proteins [BR:ko03036]	NAA15_16; N-alpha-acetyltransferase 15/16, NatA auxiliary subunit
Acropora_hyacinthus_SLJPv1___s0050.g77.t1	-1.17103	0.440812	0.890232	-0.506231	0.499119	0.734263	-0.667633	0.149969	0.586713	4147	K11275	9180	Brite Hierarchies	9182	Protein families: genetic information processing	3036	Chromosome and associated proteins [BR:ko03036]	H1_5; histone H1/5
Acropora_hyacinthus_SLJPv1___s0001.g603.t2	0.141964	0.622287	0.920276	-0.149375	0.375947	0.6535	-0.780189	0.254803	0.672403	20154	K16537	9180	Brite Hierarchies	9182	Protein families: genetic information processing	3036	Chromosome and associated proteins [BR:ko03036]	PCM1; pericentriolar material 1 protein
Acropora_hyacinthus_SLJPv1___s0310.g3.t1	-0.0920158	0.907059	0.984201	-0.502326	0.0250565	0.462296	-0.795695	0.0271683	0.472386	5814	K21870	9180	Brite Hierarchies	9182	Protein families: genetic information processing	3036	Chromosome and associated proteins [BR:ko03036]	BANF1; barrier-to-autointegration factor
Acropora_hyacinthus_SLJPv1___s0141.g7.t1	-0.612952	0.307296	0.867669	-1.79267	0.197386	0.531752	-1.26589	0.095997	0.546046	7800	K11275	9180	Brite Hierarchies	9182	Protein families: genetic information processing	3036	Chromosome and associated proteins [BR:ko03036]	H1_5; histone H1/5
Acropora_hyacinthus_SLJPv1___s0189.g8.t1	-0.311499	0.592979	0.91234	0.25159	0.633458	0.822147	1.04588	0.0605169	0.525157	37825	K03768	9180	Brite Hierarchies	9182	Protein families: genetic information processing	3110	Chaperones and folding catalysts [BR:ko03110]	PPIB, ppiB; peptidyl-prolyl cis-trans isomerase B (cyclophilin B) [EC:5.2.1.8]
Acropora_hyacinthus_SLJPv1___s0001.g38.t1	0.427577	0.037056	0.861906	-0.439355	0.228733	0.550136	0.974273	0.00578595	0.371138	19038	K03687	9180	Brite Hierarchies	9182	Protein families: genetic information processing	3110	Chaperones and folding catalysts [BR:ko03110]	GRPE; molecular chaperone GrpE
Acropora_hyacinthus_SLJPv1___s0092.g5.t1	0.396334	0.336898	0.867669	-0.156474	0.822911	0.921875	0.774595	0.284646	0.688709	29827	K09488	9180	Brite Hierarchies	9182	Protein families: genetic information processing	3110	Chaperones and folding catalysts [BR:ko03110]	TRAP1, HSP75; TNF receptor-associated protein 1
Acropora_hyacinthus_SLJPv1___s0197.g34.t1	-0.0654053	0.719825	0.946092	-0.528457	0.0057997	0.462296	0.599175	0.212101	0.647903	34651	K04798	9180	Brite Hierarchies	9182	Protein families: genetic information processing	3110	Chaperones and folding catalysts [BR:ko03110]	pfdB, PFDN6; prefoldin beta subunit
Acropora_hyacinthus_SLJPv1___s0189.g11.t1	0.0376965	0.886462	0.98104	-0.460596	0.260515	0.577073	0.563535	0.117628	0.56616	37828	K03768	9180	Brite Hierarchies	9182	Protein families: genetic information processing	3110	Chaperones and folding catalysts [BR:ko03110]	PPIB, ppiB; peptidyl-prolyl cis-trans isomerase B (cyclophilin B) [EC:5.2.1.8]
Acropora_hyacinthus_SLJPv1___s0030.g133.t2	0.588883	0.402876	0.886592	0.232421	0.569699	0.773933	0.551469	0.133594	0.569977	43959	K21991	9180	Brite Hierarchies	9182	Protein families: genetic information processing	3110	Chaperones and folding catalysts [BR:ko03110]	UNC45; protein unc-45
Acropora_hyacinthus_SLJPv1___s0131.g52.t1	0.566935	0.280601	0.866934	0.0593273	0.745259	0.882647	0.446321	0.0810187	0.533936	1275	K04078	9180	Brite Hierarchies	9182	Protein families: genetic information processing	3110	Chaperones and folding catalysts [BR:ko03110]	groES, HSPE1; chaperonin GroES
Acropora_hyacinthus_SLJPv1___s0031.g59.t1	0.785287	0.00405398	0.738921	0.108365	0.548944	0.762234	0.315093	0.145258	0.584237	6448	K09496	9180	Brite Hierarchies	9182	Protein families: genetic information processing	3110	Chaperones and folding catalysts [BR:ko03110]	CCT4; T-complex protein 1 subunit delta
Acropora_hyacinthus_SLJPv1___s0006.g34.t1	0.442824	0.0852109	0.866934	-0.0206276	0.920531	0.969546	0.28569	0.0135359	0.442369	24985	K09497	9180	Brite Hierarchies	9182	Protein families: genetic information processing	3110	Chaperones and folding catalysts [BR:ko03110]	CCT5; T-complex protein 1 subunit epsilon
Acropora_hyacinthus_SLJPv1___s0037.g160.t1	0.428346	0.0173413	0.757225	-0.361185	0.132071	0.490684	0.189467	0.096524	0.546046	37275	K09494	9180	Brite Hierarchies	9182	Protein families: genetic information processing	3110	Chaperones and folding catalysts [BR:ko03110]	CCT2; T-complex protein 1 subunit beta
Acropora_hyacinthus_SLJPv1___s0014.g61.t1	0.381146	0.380958	0.886592	-0.0652642	0.781532	0.902384	0.182066	0.387856	0.736496	27010	K09495	9180	Brite Hierarchies	9182	Protein families: genetic information processing	3110	Chaperones and folding catalysts [BR:ko03110]	CCT3, TRIC5; T-complex protein 1 subunit gamma
Acropora_hyacinthus_SLJPv1___s0012.g175.t1	0.371482	0.122072	0.866934	-0.432567	0.314583	0.611448	0.173526	0.47968	0.785598	10952	K09499	9180	Brite Hierarchies	9182	Protein families: genetic information processing	3110	Chaperones and folding catalysts [BR:ko03110]	CCT7; T-complex protein 1 subunit eta
Acropora_hyacinthus_SLJPv1___s0130.g51.t1	0.0981347	0.524096	0.89579	0.119709	0.599302	0.796119	0.123353	0.438884	0.772587	17321	K09583	9180	Brite Hierarchies	9182	Protein families: genetic information processing	3110	Chaperones and folding catalysts [BR:ko03110]	PDIA5; protein disulfide-isomerase A5 [EC:5.3.4.1]
Acropora_hyacinthus_SLJPv1___s0033.g95.t1	0.18192	0.155313	0.866934	-0.286213	0.0552094	0.462296	0.116549	0.378825	0.730752	4392	K09500	9180	Brite Hierarchies	9182	Protein families: genetic information processing	3110	Chaperones and folding catalysts [BR:ko03110]	CCT8; T-complex protein 1 subunit theta
Acropora_hyacinthus_SLJPv1___s0130.g53.t1	1.10669	0.0212075	0.757225	-0.507511	0.0129011	0.462296	0.0993607	0.599317	0.84572	17324	K04797	9180	Brite Hierarchies	9182	Protein families: genetic information processing	3110	Chaperones and folding catalysts [BR:ko03110]	pfdA, PFDN5; prefoldin alpha subunit
Acropora_hyacinthus_SLJPv1___s0104.g16.t1	0.540927	0.248236	0.866934	-0.628565	0.131575	0.490684	0.0310881	0.708321	0.890282	38698	K09498	9180	Brite Hierarchies	9182	Protein families: genetic information processing	3110	Chaperones and folding catalysts [BR:ko03110]	CCT6; T-complex protein 1 subunit zeta
Acropora_hyacinthus_SLJPv1___s0012.g146.t1	0.0373365	0.96614	0.994982	0.572634	0.237309	0.55757	0.00476302	0.990603	0.996563	10897	K22816	9180	Brite Hierarchies	9182	Protein families: genetic information processing	3110	Chaperones and folding catalysts [BR:ko03110]	CNPY3_4; protein canopy 3/4
Acropora_hyacinthus_SLJPv1___s0029.g101.t1	0.39596	0.136363	0.866934	-0.422598	0.0789554	0.465509	-0.0413787	0.793302	0.922399	28372	K09493	9180	Brite Hierarchies	9182	Protein families: genetic information processing	3110	Chaperones and folding catalysts [BR:ko03110]	CCT1, TCP1; T-complex protein 1 subunit alpha
Acropora_hyacinthus_SLJPv1___s0113.g135.t1	0.25286	0.301323	0.867669	-0.473542	0.225814	0.546364	-0.0742541	0.524219	0.81121	21402	K09569	9180	Brite Hierarchies	9182	Protein families: genetic information processing	3110	Chaperones and folding catalysts [BR:ko03110]	FKBP2; FK506-binding protein 2 [EC:5.2.1.8]
Acropora_hyacinthus_SLJPv1___s0067.g44.t1	-0.323069	0.412923	0.886592	-0.938228	0.0216496	0.462296	-0.119834	0.351193	0.715336	22053	K09548	9180	Brite Hierarchies	9182	Protein families: genetic information processing	3110	Chaperones and folding catalysts [BR:ko03110]	PFDN1; prefoldin subunit 1
Acropora_hyacinthus_SLJPv1___s0157.g21.t1	0.0462021	0.850132	0.975288	-0.413455	0.261299	0.578242	-0.214545	0.235799	0.665491	3057	K09577	9180	Brite Hierarchies	9182	Protein families: genetic information processing	3110	Chaperones and folding catalysts [BR:ko03110]	FKBP14; FK506-binding protein 14 [EC:5.2.1.8]
Acropora_hyacinthus_SLJPv1___s0080.g82.t1	0.446318	0.0467148	0.866934	-0.469544	0.220509	0.543866	-0.375444	0.068332	0.527985	37517	K09560	9180	Brite Hierarchies	9182	Protein families: genetic information processing	3110	Chaperones and folding catalysts [BR:ko03110]	ST13; suppressor of tumorigenicity protein 13
Acropora_hyacinthus_SLJPv1___s0038.g53.t1	0.522179	0.244291	0.866934	-0.0592913	0.861394	0.94254	-0.383854	0.0649466	0.526378	25698	K09568	9180	Brite Hierarchies	9182	Protein families: genetic information processing	3110	Chaperones and folding catalysts [BR:ko03110]	FKBP1; FK506-binding protein 1 [EC:5.2.1.8]
Acropora_hyacinthus_SLJPv1___s0285.g5.t1	0.273363	0.779361	0.956456	-0.583512	0.362974	0.642975	-0.501551	0.508955	0.800649	34751	K03676	9180	Brite Hierarchies	9182	Protein families: genetic information processing	3110	Chaperones and folding catalysts [BR:ko03110]	grxC, GLRX, GLRX2; glutaredoxin 3
Acropora_hyacinthus_SLJPv1___s0245.g6.t1	0.103464	0.707327	0.946092	-0.035471	0.879178	0.950823	-0.711629	0.01085	0.414691	21550	K09577	9180	Brite Hierarchies	9182	Protein families: genetic information processing	3110	Chaperones and folding catalysts [BR:ko03110]	FKBP14; FK506-binding protein 14 [EC:5.2.1.8]
Acropora_hyacinthus_SLJPv1___s0014.g114.t1	-0.306723	0.56821	0.909946	-1.02569	0.0961236	0.475477	-0.883325	0.1279	0.567282	27086	K03768	9180	Brite Hierarchies	9182	Protein families: genetic information processing	3110	Chaperones and folding catalysts [BR:ko03110]	PPIB, ppiB; peptidyl-prolyl cis-trans isomerase B (cyclophilin B) [EC:5.2.1.8]
Acropora_hyacinthus_SLJPv1___s0001.g531.t1	0.420091	0.389485	0.886592	0.425281	0.163902	0.509389	0.963515	0.110776	0.558835	20039	K06944	9190	Not Included in Pathway or Brite	9194	Poorly characterized	99997	Function unknown	K06944; uncharacterized protein
Acropora_hyacinthus_SLJPv1___s0074.g12.t1	0.824865	0.0355747	0.861906	-0.427899	0.210043	0.534542	1.49083	0.0454721	0.502372	6198	K11540	9100	Metabolism	9104	Nucleotide metabolism	240	Pyrimidine metabolism [PATH:ko00240]	CAD; carbamoyl-phosphate synthase / aspartate carbamoyltransferase / dihydroorotase [EC:6.3.5.5 2.1.3.2 3.5.2.3]
Acropora_hyacinthus_SLJPv1___s0156.g5.t1	0.202658	0.494029	0.890232	-0.122052	0.675791	0.846616	0.313278	0.160423	0.599346	17190	K13800	9100	Metabolism	9104	Nucleotide metabolism	240	Pyrimidine metabolism [PATH:ko00240]	CMPK1, UMPK; UMP-CMP kinase [EC:2.7.4.14]
Acropora_hyacinthus_SLJPv1___s0183.g32.t1	0.0856223	0.818585	0.967234	-1.17696	0.363992	0.643261	-0.0551896	0.866521	0.951317	37712	K00207	9100	Metabolism	9104	Nucleotide metabolism	240	Pyrimidine metabolism [PATH:ko00240]	DPYD; dihydropyrimidine dehydrogenase (NADP+) [EC:1.3.1.2]
Acropora_hyacinthus_SLJPv1___s0221.g24.t1	1.17428	0.105424	0.866934	0.0135909	0.944844	0.981855	-0.0668485	0.651131	0.871395	41445	K00876	9100	Metabolism	9104	Nucleotide metabolism	240	Pyrimidine metabolism [PATH:ko00240]	udk, UCK; uridine kinase [EC:2.7.1.48]
Acropora_hyacinthus_SLJPv1___s0235.g16.t1	-0.0676215	0.864166	0.979736	-0.697776	0.19143	0.530486	-0.142444	0.234538	0.664427	35796	K01464	9100	Metabolism	9104	Nucleotide metabolism	240	Pyrimidine metabolism [PATH:ko00240]	DPYS, dht, hydA; dihydropyrimidinase [EC:3.5.2.2]
Acropora_hyacinthus_SLJPv1___s0020.g166.t1	0.0532227	0.95587	0.99416	-0.347264	0.0553528	0.462296	-0.154889	0.725934	0.895439	14453	K01937	9100	Metabolism	9104	Nucleotide metabolism	240	Pyrimidine metabolism [PATH:ko00240]	pyrG, CTPS; CTP synthase [EC:6.3.4.2]
Acropora_hyacinthus_SLJPv1___s0001.g140.t1	-0.089843	0.678128	0.935664	-0.952374	0.0457576	0.462296	-0.306807	0.176983	0.611068	19255	K01431	9100	Metabolism	9104	Nucleotide metabolism	240	Pyrimidine metabolism [PATH:ko00240]	UPB1, pydC; beta-ureidopropionase [EC:3.5.1.6]
Acropora_hyacinthus_SLJPv1___s0002.g293.t1	1.28394	0.191005	0.866934	-1.27825	0.212185	0.534542	-0.594356	0.33948	0.709046	40904	K00758	9100	Metabolism	9104	Nucleotide metabolism	240	Pyrimidine metabolism [PATH:ko00240]	deoA, TYMP; thymidine phosphorylase [EC:2.4.2.4]
Acropora_hyacinthus_SLJPv1___s0129.g2.t1	0.213977	0.628456	0.920646	0.392709	0.0713036	0.462296	0.740078	0.130979	0.569977	33574	K11787	9100	Metabolism	9104	Nucleotide metabolism	230	Purine metabolism [PATH:ko00230]	GART; phosphoribosylamine--glycine ligase / phosphoribosylglycinamide formyltransferase / phosphoribosylformylglycinamidine cyclo-ligase [EC:6.3.4.13 2.1.2.2 6.3.3.1]
Acropora_hyacinthus_SLJPv1___s0259.g29.t2	0.78819	0.412034	0.886592	-0.304142	0.569785	0.773933	0.681375	0.180746	0.611068	10043	K00088	9100	Metabolism	9104	Nucleotide metabolism	230	Purine metabolism [PATH:ko00230]	IMPDH, guaB; IMP dehydrogenase [EC:1.1.1.205]
Acropora_hyacinthus_SLJPv1___s0027.g21.t1	0.364531	0.263373	0.866934	-0.066677	0.759896	0.890626	0.604771	0.0419745	0.498465	33926	K00365	9100	Metabolism	9104	Nucleotide metabolism	230	Purine metabolism [PATH:ko00230]	uaZ; urate oxidase [EC:1.7.3.3]
Acropora_hyacinthus_SLJPv1___s0117.g31.t1	-0.259336	0.559442	0.907585	0.0777917	0.683666	0.849017	0.421137	0.0853804	0.535375	39764	K13298	9100	Metabolism	9104	Nucleotide metabolism	230	Purine metabolism [PATH:ko00230]	PDE11; dual 3',5'-cyclic-AMP and -GMP phosphodiesterase 11 [EC:3.1.4.17 3.1.4.35]
Acropora_hyacinthus_SLJPv1___s0001.g696.t1	-0.205535	0.789689	0.957392	-1.01277	0.0665102	0.462296	0.413426	0.0500979	0.508648	20356	K00940	9100	Metabolism	9104	Nucleotide metabolism	230	Purine metabolism [PATH:ko00230]	ndk, NME; nucleoside-diphosphate kinase [EC:2.7.4.6]
Acropora_hyacinthus_SLJPv1___s0086.g115.t2	0.233805	0.371388	0.885064	-0.048511	0.805776	0.913042	0.39959	0.0342766	0.472386	13012	K18437	9100	Metabolism	9104	Nucleotide metabolism	230	Purine metabolism [PATH:ko00230]	PDE8; high affinity cAMP-specific and IBMX-insensitive 3',5'-cyclic phosphodiesterase 8 [EC:3.1.4.53]
Acropora_hyacinthus_SLJPv1___s0083.g28.t1	-0.241343	0.6515	0.922617	0.586771	0.120293	0.490684	0.33501	0.091724	0.542881	7470	K01952	9100	Metabolism	9104	Nucleotide metabolism	230	Purine metabolism [PATH:ko00230]	PFAS, purL; phosphoribosylformylglycinamidine synthase [EC:6.3.5.3]
Acropora_hyacinthus_SLJPv1___s0027.g117.t1	0.321199	0.360533	0.880151	0.0290573	0.830039	0.927062	0.245942	0.247133	0.671249	34179	K00602	9100	Metabolism	9104	Nucleotide metabolism	230	Purine metabolism [PATH:ko00230]	purH; phosphoribosylaminoimidazolecarboxamide formyltransferase / IMP cyclohydrolase [EC:2.1.2.3 3.5.4.10]
Acropora_hyacinthus_SLJPv1___s0020.g298.t1	0.243406	0.66821	0.932434	0.141096	0.767718	0.895062	0.220022	0.397603	0.744062	14722	K19970	9100	Metabolism	9104	Nucleotide metabolism	230	Purine metabolism [PATH:ko00230]	NT5E, CD73; 5'-nucleotidase [EC:3.1.3.5]
Acropora_hyacinthus_SLJPv1___s0030.g143.t1	0.256371	0.181874	0.866934	-0.216589	0.498651	0.734263	0.185704	0.553907	0.825006	43976	K00939	9100	Metabolism	9104	Nucleotide metabolism	230	Purine metabolism [PATH:ko00230]	adk, AK; adenylate kinase [EC:2.7.4.3]
Acropora_hyacinthus_SLJPv1___s0253.g11.t1	0.100668	0.468434	0.890232	-0.387054	0.0878591	0.474053	0.101806	0.6648	0.872918	30241	K00942	9100	Metabolism	9104	Nucleotide metabolism	230	Purine metabolism [PATH:ko00230]	E2.7.4.8, gmk; guanylate kinase [EC:2.7.4.8]
Acropora_hyacinthus_SLJPv1___s0023.g36.t1	0.131324	0.897595	0.983398	-0.484471	0.348753	0.630664	0.0854744	0.899513	0.963186	9640	K13485	9100	Metabolism	9104	Nucleotide metabolism	230	Purine metabolism [PATH:ko00230]	PRHOXNB, URAD; 2-oxo-4-hydroxy-4-carboxy-5-ureidoimidazoline decarboxylase [EC:4.1.1.97]
Acropora_hyacinthus_SLJPv1___s0009.g139.t1	0.717352	0.0106151	0.738921	-0.64612	0.103688	0.476102	0.0301301	0.872875	0.952727	31940	K01587	9100	Metabolism	9104	Nucleotide metabolism	230	Purine metabolism [PATH:ko00230]	PAICS; phosphoribosylaminoimidazole carboxylase / phosphoribosylaminoimidazole-succinocarboxamide synthase [EC:4.1.1.21 6.3.2.6]
Acropora_hyacinthus_SLJPv1___s0204.g40.t1	-0.421587	0.48316	0.890232	-0.28133	0.330534	0.615808	-0.0508499	0.89798	0.962576	6637	K00364	9100	Metabolism	9104	Nucleotide metabolism	230	Purine metabolism [PATH:ko00230]	E1.7.1.7, guaC; GMP reductase [EC:1.7.1.7]
Acropora_hyacinthus_SLJPv1___s0010.g138.t1	0.957259	0.421672	0.886592	-0.972566	0.0401655	0.462296	-0.123541	0.67127	0.875992	32970	K00759	9100	Metabolism	9104	Nucleotide metabolism	230	Purine metabolism [PATH:ko00230]	APRT, apt; adenine phosphoribosyltransferase [EC:2.4.2.7]
Acropora_hyacinthus_SLJPv1___s0180.g41.t1	0.37397	0.579322	0.912024	-1.07697	0.0863269	0.473643	-0.152107	0.542007	0.81809	29478	K03783	9100	Metabolism	9104	Nucleotide metabolism	230	Purine metabolism [PATH:ko00230]	punA, PNP; purine-nucleoside phosphorylase [EC:2.4.2.1]
Acropora_hyacinthus_SLJPv1___s0097.g38.t1	-0.231194	0.592924	0.91234	0.0837144	0.778521	0.900751	-0.2388	0.414948	0.760009	35892	K01951	9100	Metabolism	9104	Nucleotide metabolism	230	Purine metabolism [PATH:ko00230]	guaA, GMPS; GMP synthase (glutamine-hydrolysing) [EC:6.3.5.2]
Acropora_hyacinthus_SLJPv1___s0103.g24.t1	-0.145236	0.753002	0.953954	-0.619268	0.207702	0.534542	-0.247334	0.509149	0.800649	28912	K00940	9100	Metabolism	9104	Nucleotide metabolism	230	Purine metabolism [PATH:ko00230]	ndk, NME; nucleoside-diphosphate kinase [EC:2.7.4.6]
Acropora_hyacinthus_SLJPv1___s0103.g23.t1	-0.385186	0.0530166	0.866934	-0.898283	0.085102	0.472181	-0.306465	0.151652	0.586713	28907	K00940	9100	Metabolism	9104	Nucleotide metabolism	230	Purine metabolism [PATH:ko00230]	ndk, NME; nucleoside-diphosphate kinase [EC:2.7.4.6]
Acropora_hyacinthus_SLJPv1___s0036.g79.t2	0.129548	0.710324	0.946092	-0.310018	0.258502	0.573852	-0.683356	0.00770546	0.371138	3860	K13758	9100	Metabolism	9104	Nucleotide metabolism	230	Purine metabolism [PATH:ko00230]	PDE6D; retinal rod rhodopsin-sensitive cGMP 3',5'-cyclic phosphodiesterase subunit delta
Acropora_hyacinthus_SLJPv1___s0100.g60.t1	-0.125674	0.57491	0.909946	-0.371955	0.0569989	0.462296	-0.845989	0.0664737	0.526378	34962	K00944	9100	Metabolism	9104	Nucleotide metabolism	230	Purine metabolism [PATH:ko00230]	AK3; nucleoside-triphosphate--adenylate kinase [EC:2.7.4.10]
Acropora_hyacinthus_SLJPv1___s0001.g386.t1	0.00487767	0.989877	0.997119	-0.88823	0.182472	0.518883	-0.886141	0.0281644	0.472386	19657	K13988	9100	Metabolism	9104	Nucleotide metabolism	230	Purine metabolism [PATH:ko00230]	NUDT9; ADP-ribose pyrophosphatase [EC:3.6.1.13]
Acropora_hyacinthus_SLJPv1___s0248.g3.t2	1.39378	0.160407	0.866934	-1.03529	0.162969	0.508803	-0.986701	0.072977	0.533936	38742	K01939	9100	Metabolism	9104	Nucleotide metabolism	230	Purine metabolism [PATH:ko00230]	purA, ADSS; adenylosuccinate synthase [EC:6.3.4.4]
Acropora_hyacinthus_SLJPv1___s0097.g42.t1	0.273233	0.27307	0.866934	-1.11287	0.00553081	0.462296	-1.01093	0.0077127	0.371138	35898	K01427	9100	Metabolism	9104	Nucleotide metabolism	230	Purine metabolism [PATH:ko00230]	URE; urease [EC:3.5.1.5]
Acropora_hyacinthus_SLJPv1___s0228.g10.t1	2.04386	0.198007	0.866934	1.10822	0.500391	0.735101	-1.54328	0.324635	0.698748	130	K01510	9100	Metabolism	9104	Nucleotide metabolism	230	Purine metabolism [PATH:ko00230]	ENTPD1_3_8, CD39; apyrase [EC:3.6.1.5]
Acropora_hyacinthus_SLJPv1___s0036.g60.t2	0.27814	0.143218	0.866934	-0.233576	0.287706	0.594461	0.0128413	0.9528	0.985955	3825	K17079	9160	Human Diseases	9164	Neurodegenerative disease	5017	Spinocerebellar ataxia [PATH:ko05017]	OPA1; optic atrophy protein 1 [EC:3.6.5.5]
Acropora_hyacinthus_SLJPv1___s0139.g68.t1	0.633596	0.0151796	0.738921	-0.102199	0.66922	0.844443	0.0937829	0.655363	0.871957	5775	K09553	9160	Human Diseases	9164	Neurodegenerative disease	5020	Prion diseases [PATH:ko05020]	STIP1; stress-induced-phosphoprotein 1
Acropora_hyacinthus_SLJPv1___s0175.g10.t1	0.101393	0.718731	0.946092	0.0506964	0.94933	0.983647	0.130439	0.789971	0.922301	6002	K05687	9160	Human Diseases	9164	Neurodegenerative disease	5012	Parkinson disease [PATH:ko05012]	PARK7; protein DJ-1 [EC:3.5.1.124]
Acropora_hyacinthus_SLJPv1___s0026.g55.t1	0.273267	0.164187	0.866934	0.00576155	0.959537	0.987115	0.772362	0.246212	0.671249	33271	K10411	9160	Human Diseases	9164	Neurodegenerative disease	5016	Huntington disease [PATH:ko05016]	DNAL1; dynein light chain 1, axonemal
Acropora_hyacinthus_SLJPv1___s0085.g36.t1	0.25392	0.591711	0.91234	-0.35519	0.466497	0.714804	0.0493159	0.916622	0.970566	4478	K04559	9160	Human Diseases	9164	Neurodegenerative disease	5016	Huntington disease [PATH:ko05016]	HIP1; huntingtin interacting protein 1
Acropora_hyacinthus_SLJPv1___s0106.g40.t1	0.136892	0.515939	0.891882	0.17315	0.509788	0.743097	0.0241474	0.927007	0.975163	12148	K11143	9160	Human Diseases	9164	Neurodegenerative disease	5016	Huntington disease [PATH:ko05016]	DNAI2; dynein intermediate chain 2, axonemal
Acropora_hyacinthus_SLJPv1___s0093.g27.t1	0.832431	0.323666	0.867669	0.39129	0.477678	0.722158	0.00714012	0.973005	0.9898	44173	K10410	9160	Human Diseases	9164	Neurodegenerative disease	5016	Huntington disease [PATH:ko05016]	DNALI; dynein light intermediate chain, axonemal
Acropora_hyacinthus_SLJPv1___s0152.g89.t1	-0.164139	0.743991	0.953954	0.0539462	0.684502	0.849017	0.123042	0.430204	0.766111	29715	K11518	9160	Human Diseases	9164	Neurodegenerative disease	5014	Amyotrophic lateral sclerosis (ALS) [PATH:ko05014]	TOM40; mitochondrial import receptor subunit TOM40
Acropora_hyacinthus_SLJPv1___s0013.g58.t2	0.297166	0.634026	0.920803	0.683186	0.235989	0.55625	-0.0661955	0.804354	0.924824	4759	K04572	9160	Human Diseases	9164	Neurodegenerative disease	5014	Amyotrophic lateral sclerosis (ALS) [PATH:ko05014]	NEFL, NF-L; neurofilament light polypeptide
Acropora_hyacinthus_SLJPv1___s0025.g61.t1	0.374751	0.135708	0.866934	-1.296	0.126778	0.490684	0.516297	0.108165	0.55671	32205	K15292	9150	Organismal Systems	9156	Nervous system	4721	Synaptic vesicle cycle [PATH:ko04721]	STXBP1, MUNC18-1; syntaxin-binding protein 1
Acropora_hyacinthus_SLJPv1___s0002.g264.t1	-0.336794	0.71859	0.946092	0.280294	0.730474	0.875328	-0.0951864	0.890984	0.95903	40819	K12302	9150	Organismal Systems	9156	Nervous system	4724	Glutamatergic synapse [PATH:ko04724]	SLC17A6_7_8; MFS transporter, ACS family, solute carrier family 17 (sodium-dependent inorganic phosphate cotransporter), member 6/7/8
Acropora_hyacinthus_SLJPv1___s0263.g7.t1	1.30686	0.154371	0.866934	-1.16987	0.385992	0.657644	-0.107312	0.658414	0.872918	17891	K05614	9150	Organismal Systems	9156	Nervous system	4724	Glutamatergic synapse [PATH:ko04724]	SLC1A3, EAAT1; solute carrier family 1 (glial high affinity glutamate transporter), member 3
Acropora_hyacinthus_SLJPv1___s0279.g3.t1	1.60012	0.0119987	0.738921	-1.58992	0.0244958	0.462296	-1.10568	0.0198449	0.472386	7893	K05614	9150	Organismal Systems	9156	Nervous system	4724	Glutamatergic synapse [PATH:ko04724]	SLC1A3, EAAT1; solute carrier family 1 (glial high affinity glutamate transporter), member 3
Acropora_hyacinthus_SLJPv1___s0133.g23.t1	0.334677	0.371737	0.885064	-1.49781	0.0485784	0.462296	-1.60993	0.154439	0.590272	24143	K05617	9150	Organismal Systems	9156	Nervous system	4724	Glutamatergic synapse [PATH:ko04724]	SLC1A6, EAAT4; solute carrier family 1 (high affinity glutamate/aspartate transporter), member 6
Acropora_hyacinthus_SLJPv1___s0397.g12.t2	0.408076	0.255181	0.866934	-0.990932	0.0658864	0.462296	0.109427	0.628477	0.863104	6342	K22182	9100	Metabolism	9106	Metabolism of other amino acids	450	Selenocompound metabolism [PATH:ko00450]	TXNRD; thioredoxin reductase (NADPH) [EC:1.8.1.9]
Acropora_hyacinthus_SLJPv1___s0006.g120.t1	0.395791	0.495626	0.890232	-0.0471809	0.969624	0.989816	-0.423146	0.539597	0.816638	25137	K01874	9100	Metabolism	9106	Metabolism of other amino acids	450	Selenocompound metabolism [PATH:ko00450]	MARS, metG; methionyl-tRNA synthetase [EC:6.1.1.10]
Acropora_hyacinthus_SLJPv1___s0071.g72.t1	1.36763	0.244356	0.866934	0.20559	0.352838	0.632976	0.450492	0.23275	0.664427	31583	K00383	9100	Metabolism	9106	Metabolism of other amino acids	480	Glutathione metabolism [PATH:ko00480]	GSR, gor; glutathione reductase (NADPH) [EC:1.8.1.7]
Acropora_hyacinthus_SLJPv1___s0181.g29.t1	0.217533	0.211184	0.866934	-0.367844	0.210136	0.534542	0.0222718	0.902905	0.963715	14872	K00799	9100	Metabolism	9106	Metabolism of other amino acids	480	Glutathione metabolism [PATH:ko00480]	GST, gst; glutathione S-transferase [EC:2.5.1.18]
Acropora_hyacinthus_SLJPv1___s0823.g1.t1	0.574607	0.167798	0.866934	-0.531532	0.140499	0.490684	0.0119428	0.945476	0.981154	180	K00383	9100	Metabolism	9106	Metabolism of other amino acids	480	Glutathione metabolism [PATH:ko00480]	GSR, gor; glutathione reductase (NADPH) [EC:1.8.1.7]
Acropora_hyacinthus_SLJPv1___s0089.g37.t1	-0.0627082	0.872109	0.98085	-0.615483	0.186552	0.523879	-0.356241	0.516478	0.804322	38555	K01255	9100	Metabolism	9106	Metabolism of other amino acids	480	Glutathione metabolism [PATH:ko00480]	CARP, pepA; leucyl aminopeptidase [EC:3.4.11.1]
Acropora_hyacinthus_SLJPv1___s0057.g94.t1	0.511272	0.237589	0.866934	-0.528699	0.0984744	0.475477	-0.407503	0.0452333	0.502372	22521	K00799	9100	Metabolism	9106	Metabolism of other amino acids	480	Glutathione metabolism [PATH:ko00480]	GST, gst; glutathione S-transferase [EC:2.5.1.18]
Acropora_hyacinthus_SLJPv1___s0089.g38.t1	-0.299111	0.478076	0.890232	-0.823968	0.0378529	0.462296	-0.445294	0.262671	0.672403	38557	K01255	9100	Metabolism	9106	Metabolism of other amino acids	480	Glutathione metabolism [PATH:ko00480]	CARP, pepA; leucyl aminopeptidase [EC:3.4.11.1]
Acropora_hyacinthus_SLJPv1___s0156.g18.t1	0.19386	0.58165	0.912024	-0.234774	0.242314	0.562014	-0.503899	0.0314246	0.472386	17209	K23790	9100	Metabolism	9106	Metabolism of other amino acids	480	Glutathione metabolism [PATH:ko00480]	GSTP; glutathione S-transferase P [EC:2.5.1.18]
Acropora_hyacinthus_SLJPv1___s0181.g30.t1	0.407835	0.483542	0.890232	-0.045101	0.960761	0.987321	-0.863579	0.0105008	0.414691	14883	K00799	9100	Metabolism	9106	Metabolism of other amino acids	480	Glutathione metabolism [PATH:ko00480]	GST, gst; glutathione S-transferase [EC:2.5.1.18]
Acropora_hyacinthus_SLJPv1___s0001.g411.t1	-0.0327041	0.957767	0.99416	0.128009	0.680597	0.849017	0.266035	0.474443	0.785598	19692	K06215	9100	Metabolism	9108	Metabolism of cofactors and vitamins	750	Vitamin B6 metabolism [PATH:ko00750]	pdxS, pdx1; pyridoxal 5'-phosphate synthase pdxS subunit [EC:4.3.3.6]
Acropora_hyacinthus_SLJPv1___s0112.g56.t3	0.0993798	0.742078	0.953954	-0.961969	0.081583	0.466744	0.206557	0.372319	0.729595	5220	K00868	9100	Metabolism	9108	Metabolism of cofactors and vitamins	750	Vitamin B6 metabolism [PATH:ko00750]	pdxK, pdxY; pyridoxine kinase [EC:2.7.1.35]
Acropora_hyacinthus_SLJPv1___s0097.g119.t1	-0.0924386	0.729088	0.950123	-0.430804	0.0629738	0.462296	-0.639973	0.0367493	0.479861	36011	K00275	9100	Metabolism	9108	Metabolism of cofactors and vitamins	750	Vitamin B6 metabolism [PATH:ko00750]	pdxH, PNPO; pyridoxamine 5'-phosphate oxidase [EC:1.4.3.5]
Acropora_hyacinthus_SLJPv1___s0031.g56.t1	-0.139464	0.548678	0.90431	0.239179	0.451904	0.703759	0.366715	0.161514	0.601014	6444	K06126	9100	Metabolism	9108	Metabolism of cofactors and vitamins	130	Ubiquinone and other terpenoid-quinone biosynthesis [PATH:ko00130]	COQ6; ubiquinone biosynthesis monooxygenase Coq6 [EC:1.14.13.-]
Acropora_hyacinthus_SLJPv1___s0130.g78.t1	-0.127903	0.811117	0.964699	0.403903	0.538532	0.753819	1.03594	0.177031	0.611068	17376	K00949	9100	Metabolism	9108	Metabolism of cofactors and vitamins	730	Thiamine metabolism [PATH:ko00730]	thiN, TPK1, THI80; thiamine pyrophosphokinase [EC:2.7.6.2]
Acropora_hyacinthus_SLJPv1___s0329.g13.t1	0.367046	0.461493	0.890232	0.184532	0.43519	0.691482	0.5682	0.0862539	0.535375	18458	K04487	9100	Metabolism	9108	Metabolism of cofactors and vitamins	730	Thiamine metabolism [PATH:ko00730]	iscS, NFS1; cysteine desulfurase [EC:2.8.1.7]
Acropora_hyacinthus_SLJPv1___s0033.g61.t1	-0.450321	0.745344	0.953954	0.138536	0.883654	0.950823	0.282341	0.722937	0.895439	4311	K01077	9100	Metabolism	9108	Metabolism of cofactors and vitamins	730	Thiamine metabolism [PATH:ko00730]	E3.1.3.1, phoA, phoB; alkaline phosphatase [EC:3.1.3.1]
Acropora_hyacinthus_SLJPv1___s0130.g98.t1	0.477005	0.6317	0.920646	-0.121621	0.71363	0.867562	-0.639691	0.132838	0.569977	17404	K14394	9100	Metabolism	9108	Metabolism of cofactors and vitamins	730	Thiamine metabolism [PATH:ko00730]	ACP1; low molecular weight phosphotyrosine protein phosphatase [EC:3.1.3.2 3.1.3.48]
Acropora_hyacinthus_SLJPv1___s0004.g4.t1	-2.42194	0.182084	0.866934	-1.74621	0.380052	0.654212	0.198856	0.89154	0.959171	43420	K14410	9100	Metabolism	9108	Metabolism of cofactors and vitamins	740	Riboflavin metabolism [PATH:ko00740]	ACP2; lysosomal acid phosphatase [EC:3.1.3.2]
Acropora_hyacinthus_SLJPv1___s0028.g279.t1	0.301764	0.0138278	0.738921	-0.47037	0.0391634	0.462296	0.0487205	0.688895	0.881052	31151	K07249	9100	Metabolism	9108	Metabolism of cofactors and vitamins	830	Retinol metabolism [PATH:ko00830]	ALDH1A; retinal dehydrogenase [EC:1.2.1.36]
Acropora_hyacinthus_SLJPv1___s0148.g39.t1	0.775718	0.0511498	0.866934	-0.49167	0.00447588	0.462296	-0.0826623	0.800301	0.924824	41995	K11150	9100	Metabolism	9108	Metabolism of cofactors and vitamins	830	Retinol metabolism [PATH:ko00830]	RDH8; retinol dehydrogenase 8 [EC:1.1.1.-]
Acropora_hyacinthus_SLJPv1___s0080.g60.t1	-0.023876	0.979911	0.995459	-0.44118	0.531318	0.752712	-0.156359	0.849789	0.943513	37486	K15734	9100	Metabolism	9108	Metabolism of cofactors and vitamins	830	Retinol metabolism [PATH:ko00830]	SDR16C5; all-trans-retinol dehydrogenase (NAD+) [EC:1.1.1.105]
Acropora_hyacinthus_SLJPv1___s0284.g21.t1	0.46789	0.378745	0.886592	-1.84531	0.102019	0.476102	-0.455195	0.260221	0.672403	12006	K11153	9100	Metabolism	9108	Metabolism of cofactors and vitamins	830	Retinol metabolism [PATH:ko00830]	RDH12; retinol dehydrogenase 12 [EC:1.1.1.300]
Acropora_hyacinthus_SLJPv1___s0113.g110.t1	0.623864	0.0855422	0.866934	-1.27008	0.0672544	0.462296	-0.643799	0.0304679	0.472386	21359	K11153	9100	Metabolism	9108	Metabolism of cofactors and vitamins	830	Retinol metabolism [PATH:ko00830]	RDH12; retinol dehydrogenase 12 [EC:1.1.1.300]
Acropora_hyacinthus_SLJPv1___s0211.g27.t1	0.415035	0.0800495	0.866934	-0.55564	0.160701	0.507013	-0.935623	0.00684131	0.371138	32624	K11150	9100	Metabolism	9108	Metabolism of cofactors and vitamins	830	Retinol metabolism [PATH:ko00830]	RDH8; retinol dehydrogenase 8 [EC:1.1.1.-]
Acropora_hyacinthus_SLJPv1___s0043.g42.t1	1.00158	0.262039	0.866934	-0.771916	0.0708629	0.462296	-0.978297	0.194569	0.630999	16303	K15734	9100	Metabolism	9108	Metabolism of cofactors and vitamins	830	Retinol metabolism [PATH:ko00830]	SDR16C5; all-trans-retinol dehydrogenase (NAD+) [EC:1.1.1.105]
Acropora_hyacinthus_SLJPv1___s0653.g2.t1	0.285015	0.0944248	0.866934	-0.46544	0.23049	0.550136	0.475082	0.00677351	0.371138	34825	K14735	9100	Metabolism	9108	Metabolism of cofactors and vitamins	860	Porphyrin and chlorophyll metabolism [PATH:ko00860]	HEPH; hephaestin [EC:1.16.3.1]
Acropora_hyacinthus_SLJPv1___s0117.g35.t1	0.0987364	0.630836	0.920646	-0.24632	0.335055	0.617923	0.353668	0.134523	0.571279	39770	K14735	9100	Metabolism	9108	Metabolism of cofactors and vitamins	860	Porphyrin and chlorophyll metabolism [PATH:ko00860]	HEPH; hephaestin [EC:1.16.3.1]
Acropora_hyacinthus_SLJPv1___s0090.g42.t2	0.0128881	0.971242	0.994982	-0.866255	0.0209901	0.462296	0.127551	0.636181	0.865431	21821	K00214	9100	Metabolism	9108	Metabolism of cofactors and vitamins	860	Porphyrin and chlorophyll metabolism [PATH:ko00860]	BLVRA, bvdR; biliverdin reductase [EC:1.3.1.24]
Acropora_hyacinthus_SLJPv1___s0038.g78.t1	0.753846	0.0334045	0.85599	-0.356612	0.379161	0.654212	0.0342939	0.866178	0.951317	25810	K00228	9100	Metabolism	9108	Metabolism of cofactors and vitamins	860	Porphyrin and chlorophyll metabolism [PATH:ko00860]	CPOX, hemF; coproporphyrinogen III oxidase [EC:1.3.3.3]
Acropora_hyacinthus_SLJPv1___s0016.g132.t4	-0.201714	0.51465	0.891882	-0.835142	0.133854	0.490684	0.0214829	0.936072	0.97679	35463	K14163	9100	Metabolism	9108	Metabolism of cofactors and vitamins	860	Porphyrin and chlorophyll metabolism [PATH:ko00860]	EPRS; bifunctional glutamyl/prolyl-tRNA synthetase [EC:6.1.1.17 6.1.1.15]
Acropora_hyacinthus_SLJPv1___s0107.g34.t1	1.05179	0.414754	0.886592	-1.14349	0.0621563	0.462296	-1.48033	0.0814571	0.533936	15415	K14735	9100	Metabolism	9108	Metabolism of cofactors and vitamins	860	Porphyrin and chlorophyll metabolism [PATH:ko00860]	HEPH; hephaestin [EC:1.16.3.1]
Acropora_hyacinthus_SLJPv1___s0002.g48.t1	-0.308895	0.647152	0.922617	-0.549461	0.27902	0.594081	0.778791	0.164318	0.601869	40379	K08069	9100	Metabolism	9108	Metabolism of cofactors and vitamins	770	Pantothenate and CoA biosynthesis [PATH:ko00770]	VNN; pantetheine hydrolase [EC:3.5.1.92]
Acropora_hyacinthus_SLJPv1___s0057.g52.t1	-0.346771	0.502532	0.890232	-0.774591	0.523199	0.748139	0.677156	0.139937	0.575835	22475	K00289	9100	Metabolism	9108	Metabolism of cofactors and vitamins	670	One carbon pool by folate [PATH:ko00670]	ALDH1L; formyltetrahydrofolate dehydrogenase [EC:1.5.1.6]
Acropora_hyacinthus_SLJPv1___s0643.g1.t1	0.284922	0.679008	0.935664	-0.467487	0.148236	0.498169	0.0437973	0.829722	0.9356	1027	K00288	9100	Metabolism	9108	Metabolism of cofactors and vitamins	670	One carbon pool by folate [PATH:ko00670]	MTHFD; methylenetetrahydrofolate dehydrogenase (NADP+) / methenyltetrahydrofolate cyclohydrolase / formyltetrahydrofolate synthetase [EC:1.5.1.5 3.5.4.9 6.3.4.3]
Acropora_hyacinthus_SLJPv1___s0003.g137.t1	-0.504223	0.614383	0.91623	-0.62094	0.445206	0.697181	0.372143	0.577289	0.833484	6997	K11415	9100	Metabolism	9108	Metabolism of cofactors and vitamins	760	Nicotinate and nicotinamide metabolism [PATH:ko00760]	SIRT5, SIR2L5; NAD+-dependent protein deacetylase sirtuin 5 [EC:2.3.1.286]
Acropora_hyacinthus_SLJPv1___s0259.g34.t1	0.443009	0.0723187	0.866934	-0.689343	0.16012	0.506453	-0.38609	0.229158	0.660807	10053	K00323	9100	Metabolism	9108	Metabolism of cofactors and vitamins	760	Nicotinate and nicotinamide metabolism [PATH:ko00760]	NNT; H+-translocating NAD(P) transhydrogenase [EC:1.6.1.2 7.1.1.1]
Acropora_hyacinthus_SLJPv1___s0089.g84.t1	0.192463	0.671829	0.932867	-1.07916	0.069078	0.462296	-0.6525	0.376426	0.73066	38635	K06210	9100	Metabolism	9108	Metabolism of cofactors and vitamins	760	Nicotinate and nicotinamide metabolism [PATH:ko00760]	NMNAT; nicotinamide mononucleotide adenylyltransferase [EC:2.7.7.1 2.7.7.18]
Acropora_hyacinthus_SLJPv1___s0066.g21.t1	0.228171	0.852334	0.975288	0.524558	0.277268	0.594081	0.270333	0.625132	0.860081	39327	K01307	9100	Metabolism	9108	Metabolism of cofactors and vitamins	790	Folate biosynthesis [PATH:ko00790]	GGH; gamma-glutamyl hydrolase [EC:3.4.19.9]
Acropora_hyacinthus_SLJPv1___s0046.g64.t2	0.474556	0.680309	0.935995	-1.01823	0.0416498	0.462296	0.214299	0.6738	0.877303	40191	K01307	9100	Metabolism	9108	Metabolism of cofactors and vitamins	790	Folate biosynthesis [PATH:ko00790]	GGH; gamma-glutamyl hydrolase [EC:3.4.19.9]
Acropora_hyacinthus_SLJPv1___s0001.g933.t1	0.427293	0.222175	0.866934	-0.148378	0.60581	0.799121	-0.0999558	0.527421	0.811816	20906	K01724	9100	Metabolism	9108	Metabolism of cofactors and vitamins	790	Folate biosynthesis [PATH:ko00790]	PCBD, phhB; 4a-hydroxytetrahydrobiopterin dehydratase [EC:4.2.1.96]
Acropora_hyacinthus_SLJPv1___s0240.g8.t1	0.465242	0.23308	0.866934	-0.566768	0.105165	0.476102	-0.623953	0.0488661	0.506458	15699	K00357	9100	Metabolism	9108	Metabolism of cofactors and vitamins	790	Folate biosynthesis [PATH:ko00790]	QDPR; dihydropteridine reductase [EC:1.5.1.34]
Acropora_hyacinthus_SLJPv1___s0015.g133.t2	-0.163046	0.688373	0.937098	0.900327	0.0506738	0.462296	1.28307	0.0942071	0.546046	22966	K05643	9130	Environmental Information Processing	9131	Membrane transport	2010	ABC transporters [PATH:ko02010]	ABCA3; ATP-binding cassette, subfamily A (ABC1), member 3
Acropora_hyacinthus_SLJPv1___s0010.g26.t1	-0.249571	0.558355	0.907354	-0.258788	0.611173	0.802676	-0.3376	0.304764	0.696492	32707	K07410	9100	Metabolism	9103	Lipid metabolism	140	Steroid hormone biosynthesis [PATH:ko00140]	CYP1B1; cytochrome P450 family 1 subfamily B polypeptide 1 [EC:1.14.14.1]
Acropora_hyacinthus_SLJPv1___s0113.g49.t1	-0.270849	0.212432	0.866934	-0.00111752	0.997158	0.9976	-0.961968	0.103837	0.55671	21194	K19532	9100	Metabolism	9103	Lipid metabolism	100	Steroid biosynthesis [PATH:ko00100]	LBR; Delta14-sterol reductase (lamin-B receptor) [EC:1.3.1.70]
Acropora_hyacinthus_SLJPv1___s0023.g127.t1	0.967787	0.261283	0.866934	0.0396458	0.946572	0.982744	0.752909	0.0453948	0.502372	9765	K12348	9100	Metabolism	9103	Lipid metabolism	600	Sphingolipid metabolism [PATH:ko00600]	ASAH1; acid ceramidase [EC:3.5.1.23]
Acropora_hyacinthus_SLJPv1___s0176.g12.t1	0.116931	0.542514	0.901646	0.155361	0.726008	0.874871	1.04248	0.0624133	0.525157	18214	K01442	9100	Metabolism	9103	Lipid metabolism	120	Primary bile acid biosynthesis [PATH:ko00120]	E3.5.1.24; choloylglycine hydrolase [EC:3.5.1.24]
Acropora_hyacinthus_SLJPv1___s0074.g89.t1	1.4084	0.342228	0.867669	-1.11895	0.536265	0.753163	-1.36767	0.253267	0.672403	6314	K01442	9100	Metabolism	9103	Lipid metabolism	120	Primary bile acid biosynthesis [PATH:ko00120]	E3.5.1.24; choloylglycine hydrolase [EC:3.5.1.24]
Acropora_hyacinthus_SLJPv1___s0133.g32.t1	-2.03879	0.401084	0.886592	-0.650586	0.345234	0.629347	1.28816	0.387635	0.736496	24164	K01613	9100	Metabolism	9103	Lipid metabolism	564	Glycerophospholipid metabolism [PATH:ko00564]	psd, PISD; phosphatidylserine decarboxylase [EC:4.1.1.65]
Acropora_hyacinthus_SLJPv1___s0100.g54.t1	0.332864	0.0818734	0.866934	0.609276	0.0504857	0.462296	0.966554	0.00201445	0.371138	34953	K16860	9100	Metabolism	9103	Lipid metabolism	564	Glycerophospholipid metabolism [PATH:ko00564]	PLD3_4; phospholipase D3/4 [EC:3.1.4.4]
Acropora_hyacinthus_SLJPv1___s0001.g213.t1	0.312234	0.49611	0.890232	-0.41534	0.139332	0.490684	0.48484	0.0740238	0.533936	19380	K00967	9100	Metabolism	9103	Lipid metabolism	564	Glycerophospholipid metabolism [PATH:ko00564]	PCYT2; ethanolamine-phosphate cytidylyltransferase [EC:2.7.7.14]
Acropora_hyacinthus_SLJPv1___s0299.g8.t2	0.00775402	0.967457	0.994982	-0.343353	0.0833287	0.466744	0.229649	0.491585	0.789548	5987	K00111	9100	Metabolism	9103	Lipid metabolism	564	Glycerophospholipid metabolism [PATH:ko00564]	glpA, glpD; glycerol-3-phosphate dehydrogenase [EC:1.1.5.3]
Acropora_hyacinthus_SLJPv1___s0356.g2.t1	0.738124	0.330721	0.867669	0.200262	0.788571	0.90449	0.104274	0.839491	0.938661	42096	K06129	9100	Metabolism	9103	Lipid metabolism	564	Glycerophospholipid metabolism [PATH:ko00564]	LYPLA3; lysophospholipase III [EC:3.1.1.5]
Acropora_hyacinthus_SLJPv1___s0038.g7.t1	-0.206139	0.661576	0.9288	-0.579323	0.0788583	0.465509	-0.466253	0.340224	0.709046	25603	K06130	9100	Metabolism	9103	Lipid metabolism	564	Glycerophospholipid metabolism [PATH:ko00564]	LYPLA2; lysophospholipase II [EC:3.1.1.5]
Acropora_hyacinthus_SLJPv1___s0042.g30.t1	0.640804	0.213398	0.866934	-0.706015	0.00978827	0.462296	-0.553162	0.520348	0.80835	38924	K00006	9100	Metabolism	9103	Lipid metabolism	564	Glycerophospholipid metabolism [PATH:ko00564]	GPD1; glycerol-3-phosphate dehydrogenase (NAD+) [EC:1.1.1.8]
Acropora_hyacinthus_SLJPv1___s0133.g33.t1	0.305893	0.422918	0.886592	-0.496805	0.413555	0.680018	-0.696963	0.440573	0.774214	24165	K01613	9100	Metabolism	9103	Lipid metabolism	564	Glycerophospholipid metabolism [PATH:ko00564]	psd, PISD; phosphatidylserine decarboxylase [EC:4.1.1.65]
Acropora_hyacinthus_SLJPv1___s0133.g27.t1	0.219047	0.730568	0.951004	-0.451501	0.413804	0.680018	-0.767784	0.320266	0.697353	24156	K01613	9100	Metabolism	9103	Lipid metabolism	564	Glycerophospholipid metabolism [PATH:ko00564]	psd, PISD; phosphatidylserine decarboxylase [EC:4.1.1.65]
Acropora_hyacinthus_SLJPv1___s0044.g47.t1	0.500616	0.0115551	0.738921	-0.14403	0.799537	0.909406	-0.795339	0.403207	0.750364	12437	K01047	9100	Metabolism	9103	Lipid metabolism	564	Glycerophospholipid metabolism [PATH:ko00564]	PLA2G, SPLA2; secretory phospholipase A2 [EC:3.1.1.4]
Acropora_hyacinthus_SLJPv1___s0018.g85.t2	0.642977	0.337	0.867669	-0.464014	0.243779	0.562704	-0.56658	0.211193	0.647903	38031	K00864	9100	Metabolism	9103	Lipid metabolism	561	Glycerolipid metabolism [PATH:ko00561]	glpK, GK; glycerol kinase [EC:2.7.1.30]
Acropora_hyacinthus_SLJPv1___s0269.g10.t1	-0.0217643	0.972459	0.994982	0.108754	0.501197	0.735328	-0.783924	0.0757692	0.533936	9134	K01054	9100	Metabolism	9103	Lipid metabolism	561	Glycerolipid metabolism [PATH:ko00561]	MGLL; acylglycerol lipase [EC:3.1.1.23]
Acropora_hyacinthus_SLJPv1___s0005.g132.t2	1.30489	0.115759	0.866934	-0.748693	0.3016	0.603088	-0.892155	0.354976	0.716424	1787	K00901	9100	Metabolism	9103	Lipid metabolism	561	Glycerolipid metabolism [PATH:ko00561]	dgkA, DGK; diacylglycerol kinase (ATP) [EC:2.7.1.107]
Acropora_hyacinthus_SLJPv1___s0158.g23.t1	-2.06641	0.113993	0.866934	-1.19111	0.0599504	0.462296	-0.95968	0.232215	0.664427	14975	K14073	9100	Metabolism	9103	Lipid metabolism	561	Glycerolipid metabolism [PATH:ko00561]	PNLIP, PL; pancreatic triacylglycerol lipase [EC:3.1.1.3]
Acropora_hyacinthus_SLJPv1___s0049.g61.t1	2.10836	0.0230207	0.757225	-0.341127	0.486773	0.729351	1.38773	0.26944	0.672403	26553	K10251	9100	Metabolism	9103	Lipid metabolism	62	Fatty acid elongation [PATH:ko00062]	HSD17B12, KAR, IFA38; 17beta-estradiol 17-dehydrogenase / very-long-chain 3-oxoacyl-CoA reductase [EC:1.1.1.62 1.1.1.330]
Acropora_hyacinthus_SLJPv1___s0114.g24.t1	0.134132	0.260944	0.866934	-0.187693	0.566743	0.772676	0.261187	0.0634765	0.526378	21000	K07508	9100	Metabolism	9103	Lipid metabolism	62	Fatty acid elongation [PATH:ko00062]	ACAA2; acetyl-CoA acyltransferase 2 [EC:2.3.1.16]
Acropora_hyacinthus_SLJPv1___s0147.g30.t1	0.64553	0.0864754	0.866934	-0.489238	0.373605	0.651569	0.132824	0.532008	0.811816	2722	K17360	9100	Metabolism	9103	Lipid metabolism	62	Fatty acid elongation [PATH:ko00062]	ACOT7; acyl-coenzyme A thioesterase 7 [EC:3.1.2.2]
Acropora_hyacinthus_SLJPv1___s0001.g276.t1	0.22108	0.135585	0.866934	-0.645485	0.297639	0.600912	-0.100743	0.894357	0.961284	19506	K01074	9100	Metabolism	9103	Lipid metabolism	62	Fatty acid elongation [PATH:ko00062]	PPT; palmitoyl-protein thioesterase [EC:3.1.2.22]
Acropora_hyacinthus_SLJPv1___s0003.g266.t1	0.204963	0.0988423	0.866934	-0.378809	0.00197024	0.462296	-0.104028	0.366682	0.728518	7265	K07509	9100	Metabolism	9103	Lipid metabolism	62	Fatty acid elongation [PATH:ko00062]	HADHB; acetyl-CoA acyltransferase [EC:2.3.1.16]
Acropora_hyacinthus_SLJPv1___s0107.g89.t1	0.609924	0.596986	0.91268	-0.115341	0.822508	0.921875	0.664819	0.378453	0.73066	15584	K00249	9100	Metabolism	9103	Lipid metabolism	71	Fatty acid degradation [PATH:ko00071]	ACADM, acd; acyl-CoA dehydrogenase [EC:1.3.8.7]
Acropora_hyacinthus_SLJPv1___s0002.g124.t1	0.769929	0.0690999	0.866934	-0.476842	0.0828188	0.466744	0.459583	0.22486	0.657994	40561	K08765	9100	Metabolism	9103	Lipid metabolism	71	Fatty acid degradation [PATH:ko00071]	CPT1A; carnitine O-palmitoyltransferase 1, liver isoform [EC:2.3.1.21]
Acropora_hyacinthus_SLJPv1___s0152.g74.t1	0.0815647	0.639644	0.922409	-0.907676	0.07989	0.465509	0.228625	0.31608	0.697045	29696	K09479	9100	Metabolism	9103	Lipid metabolism	71	Fatty acid degradation [PATH:ko00071]	ACADVL; very long chain acyl-CoA dehydrogenase [EC:1.3.8.9]
Acropora_hyacinthus_SLJPv1___s0161.g38.t1	0.432701	0.404331	0.886592	-0.00929508	0.971087	0.990412	0.13649	0.315352	0.696492	27409	K13238	9100	Metabolism	9103	Lipid metabolism	71	Fatty acid degradation [PATH:ko00071]	ECI1, DCI; Delta3-Delta2-enoyl-CoA isomerase [EC:5.3.3.8]
Acropora_hyacinthus_SLJPv1___s0021.g93.t1	1.2616	0.136108	0.866934	-0.158962	0.80163	0.909793	-0.036227	0.956088	0.985955	28695	K08766	9100	Metabolism	9103	Lipid metabolism	71	Fatty acid degradation [PATH:ko00071]	CPT2; carnitine O-palmitoyltransferase 2 [EC:2.3.1.21]
Acropora_hyacinthus_SLJPv1___s0204.g43.t1	0.20529	0.403605	0.886592	-0.04868	0.748706	0.884722	-0.128468	0.388008	0.736496	6647	K13239	9100	Metabolism	9103	Lipid metabolism	71	Fatty acid degradation [PATH:ko00071]	ECI2, PECI; Delta3-Delta2-enoyl-CoA isomerase [EC:5.3.3.8]
Acropora_hyacinthus_SLJPv1___s0130.g20.t1	-0.0761777	0.907764	0.984201	-0.189404	0.638759	0.825918	0.125597	0.763214	0.910144	17263	K13370	9100	Metabolism	9103	Lipid metabolism	61	Fatty acid biosynthesis [PATH:ko00061]	HSD17B8; 17beta-estradiol 17-dehydrogenase / 3alpha(17beta)-hydroxysteroid dehydrogenase (NAD+) / 3-oxoacyl-[acyl-carrier protein] reductase alpha subunit [EC:1.1.1.62 1.1.1.239]
Acropora_hyacinthus_SLJPv1___s0041.g65.t1	0.101217	0.785567	0.956456	-0.454261	0.498012	0.733999	0.000198143	0.999649	0.999649	39256	K01897	9100	Metabolism	9103	Lipid metabolism	61	Fatty acid biosynthesis [PATH:ko00061]	ACSL, fadD; long-chain acyl-CoA synthetase [EC:6.2.1.3]
Acropora_hyacinthus_SLJPv1___s0041.g66.t1	0.1071	0.741001	0.953954	-1.06846	0.230263	0.550136	-0.49953	0.447948	0.775825	39266	K01897	9100	Metabolism	9103	Lipid metabolism	61	Fatty acid biosynthesis [PATH:ko00061]	ACSL, fadD; long-chain acyl-CoA synthetase [EC:6.2.1.3]
Acropora_hyacinthus_SLJPv1___s0069.g24.t1	0.360283	0.18085	0.866934	-0.600525	0.0141768	0.462296	-0.618367	0.0335864	0.472386	31306	K15013	9100	Metabolism	9103	Lipid metabolism	61	Fatty acid biosynthesis [PATH:ko00061]	ACSBG; long-chain-fatty-acid--CoA ligase ACSBG [EC:6.2.1.3]
Acropora_hyacinthus_SLJPv1___s0001.g699.t1	-0.400252	0.328	0.867669	-0.408381	0.0407572	0.462296	-0.938541	0.0292934	0.472386	20363	K01897	9100	Metabolism	9103	Lipid metabolism	61	Fatty acid biosynthesis [PATH:ko00061]	ACSL, fadD; long-chain acyl-CoA synthetase [EC:6.2.1.3]
Acropora_hyacinthus_SLJPv1___s0069.g25.t1	-0.436437	0.629104	0.920646	-0.867331	0.0439299	0.462296	-1.02287	0.0467437	0.502372	31311	K15013	9100	Metabolism	9103	Lipid metabolism	61	Fatty acid biosynthesis [PATH:ko00061]	ACSBG; long-chain-fatty-acid--CoA ligase ACSBG [EC:6.2.1.3]
Acropora_hyacinthus_SLJPv1___s0001.g481.t1	0.249891	0.402151	0.886592	-0.252341	0.252125	0.56969	-0.0297115	0.89002	0.95903	19936	K16794	9100	Metabolism	9103	Lipid metabolism	565	Ether lipid metabolism [PATH:ko00565]	PAFAH1B1, LIS1; platelet-activating factor acetylhydrolase IB subunit alpha
Acropora_hyacinthus_SLJPv1___s0038.g100.t1	0.00930489	0.985984	0.997119	0.191986	0.289495	0.594461	0.184691	0.438582	0.772587	25952	K18592	9100	Metabolism	9103	Lipid metabolism	590	Arachidonic acid metabolism [PATH:ko00590]	GGT1_5, CD224; gamma-glutamyltranspeptidase / glutathione hydrolase / leukotriene-C4 hydrolase [EC:2.3.2.2 3.4.19.13 3.4.19.14]
Acropora_hyacinthus_SLJPv1___s0096.g42.t1	0.17484	0.678941	0.935664	-0.531642	0.433212	0.690882	0.131995	0.598847	0.845637	42067	K04097	9100	Metabolism	9103	Lipid metabolism	590	Arachidonic acid metabolism [PATH:ko00590]	HPGDS; prostaglandin-H2 D-isomerase / glutathione transferase [EC:5.3.99.2 2.5.1.18]
Acropora_hyacinthus_SLJPv1___s0227.g13.t4	0.426086	0.023771	0.757225	0.207335	0.66989	0.844443	0.102423	0.837152	0.937905	41569	K04097	9100	Metabolism	9103	Lipid metabolism	590	Arachidonic acid metabolism [PATH:ko00590]	HPGDS; prostaglandin-H2 D-isomerase / glutathione transferase [EC:5.3.99.2 2.5.1.18]
Acropora_hyacinthus_SLJPv1___s0130.g57.t1	0.437645	0.646787	0.922617	-0.502316	0.452542	0.703781	0.0986298	0.854297	0.94526	17333	K00461	9100	Metabolism	9103	Lipid metabolism	590	Arachidonic acid metabolism [PATH:ko00590]	ALOX5; arachidonate 5-lipoxygenase [EC:1.13.11.34]
Acropora_hyacinthus_SLJPv1___s0109.g42.t1	1.46653	0.027655	0.799513	-1.0546	0.144178	0.494772	0.0747266	0.818846	0.932018	17162	K04097	9100	Metabolism	9103	Lipid metabolism	590	Arachidonic acid metabolism [PATH:ko00590]	HPGDS; prostaglandin-H2 D-isomerase / glutathione transferase [EC:5.3.99.2 2.5.1.18]
Acropora_hyacinthus_SLJPv1___s0038.g69.t1	-0.247666	0.18377	0.866934	-0.775784	0.00685979	0.462296	0.052758	0.86097	0.947529	25741	K18592	9100	Metabolism	9103	Lipid metabolism	590	Arachidonic acid metabolism [PATH:ko00590]	GGT1_5, CD224; gamma-glutamyltranspeptidase / glutathione hydrolase / leukotriene-C4 hydrolase [EC:2.3.2.2 3.4.19.13 3.4.19.14]
Acropora_hyacinthus_SLJPv1___s0045.g60.t1	-0.160872	0.382578	0.886592	-0.44708	0.192462	0.530486	-0.0306764	0.446774	0.775825	17654	K15730	9100	Metabolism	9103	Lipid metabolism	590	Arachidonic acid metabolism [PATH:ko00590]	PTGES3; cytosolic prostaglandin-E synthase [EC:5.3.99.3]
Acropora_hyacinthus_SLJPv1___s0038.g101.t1	-0.410124	0.423768	0.886592	-0.288705	0.386799	0.657644	-0.241032	0.54446	0.819597	25958	K18592	9100	Metabolism	9103	Lipid metabolism	590	Arachidonic acid metabolism [PATH:ko00590]	GGT1_5, CD224; gamma-glutamyltranspeptidase / glutathione hydrolase / leukotriene-C4 hydrolase [EC:2.3.2.2 3.4.19.13 3.4.19.14]
Acropora_hyacinthus_SLJPv1___s0038.g70.t1	-0.786843	0.0536175	0.866934	-1.51461	0.0269287	0.462296	-0.26564	0.464263	0.780269	25747	K18592	9100	Metabolism	9103	Lipid metabolism	590	Arachidonic acid metabolism [PATH:ko00590]	GGT1_5, CD224; gamma-glutamyltranspeptidase / glutathione hydrolase / leukotriene-C4 hydrolase [EC:2.3.2.2 3.4.19.13 3.4.19.14]
Acropora_hyacinthus_SLJPv1___s0221.g16.t1	-0.0345334	0.974398	0.99514	-1.55405	0.0274537	0.462296	-0.351354	0.447379	0.775825	41432	K00079	9100	Metabolism	9103	Lipid metabolism	590	Arachidonic acid metabolism [PATH:ko00590]	CBR1; carbonyl reductase 1 [EC:1.1.1.184 1.1.1.189 1.1.1.197]
Acropora_hyacinthus_SLJPv1___s0252.g11.t2	0.358497	0.320374	0.867669	-1.21278	0.180181	0.517	-0.502008	0.147767	0.584619	13777	K00461	9100	Metabolism	9103	Lipid metabolism	590	Arachidonic acid metabolism [PATH:ko00590]	ALOX5; arachidonate 5-lipoxygenase [EC:1.13.11.34]
Acropora_hyacinthus_SLJPv1___s0038.g71.t1	0.561261	0.258663	0.866934	-0.494518	0.223577	0.544122	-0.625858	0.508355	0.800649	25753	K18592	9100	Metabolism	9103	Lipid metabolism	590	Arachidonic acid metabolism [PATH:ko00590]	GGT1_5, CD224; gamma-glutamyltranspeptidase / glutathione hydrolase / leukotriene-C4 hydrolase [EC:2.3.2.2 3.4.19.13 3.4.19.14]
Acropora_hyacinthus_SLJPv1___s0035.g166.t1	0.171037	0.71885	0.946092	-0.408689	0.365793	0.644928	-0.633985	0.0998057	0.546689	8654	K18592	9100	Metabolism	9103	Lipid metabolism	590	Arachidonic acid metabolism [PATH:ko00590]	GGT1_5, CD224; gamma-glutamyltranspeptidase / glutathione hydrolase / leukotriene-C4 hydrolase [EC:2.3.2.2 3.4.19.13 3.4.19.14]
Acropora_hyacinthus_SLJPv1___s0081.g43.t1	0.14363	0.130601	0.866934	-0.657933	0.00712499	0.462296	-0.643776	0.269213	0.672403	27760	K01254	9100	Metabolism	9103	Lipid metabolism	590	Arachidonic acid metabolism [PATH:ko00590]	LTA4H; leukotriene-A4 hydrolase [EC:3.3.2.6]
Acropora_hyacinthus_SLJPv1___s0131.g113.t2	0.794452	0.0746414	0.866934	-0.0667427	0.82316	0.921875	-0.827756	0.0353689	0.474744	1403	K00079	9100	Metabolism	9103	Lipid metabolism	590	Arachidonic acid metabolism [PATH:ko00590]	CBR1; carbonyl reductase 1 [EC:1.1.1.184 1.1.1.189 1.1.1.197]
Acropora_hyacinthus_SLJPv1___s0329.g6.t1	1.14536	0.0433741	0.866934	-0.904785	0.25499	0.572142	-0.828948	0.124451	0.567282	18436	K00432	9100	Metabolism	9103	Lipid metabolism	590	Arachidonic acid metabolism [PATH:ko00590]	gpx, btuE, bsaA; glutathione peroxidase [EC:1.11.1.9]
Acropora_hyacinthus_SLJPv1___s0247.g11.t1	0.680552	0.0193394	0.757225	-0.592218	0.137167	0.490684	-1.49412	0.145003	0.584237	28121	K00461	9100	Metabolism	9103	Lipid metabolism	590	Arachidonic acid metabolism [PATH:ko00590]	ALOX5; arachidonate 5-lipoxygenase [EC:1.13.11.34]
Acropora_hyacinthus_SLJPv1___s0002.g296.t1	0.092927	0.795831	0.959166	-0.305199	0.208009	0.534542	-0.0314414	0.86633	0.951317	40909	K14753	9160	Human Diseases	9172	Infectious disease: viral	5162	Measles [PATH:ko05162]	RACK1; guanine nucleotide-binding protein subunit beta-2-like 1 protein
Acropora_hyacinthus_SLJPv1___s0078.g17.t1	0.247166	0.337957	0.867669	-0.611101	0.0633543	0.462296	-0.254583	0.100862	0.549383	39889	K15047	9160	Human Diseases	9172	Infectious disease: viral	5164	Influenza A [PATH:ko05164]	HNRNPUL1, E1BAP5; heterogeneous nuclear ribonucleoprotein U-like protein 1
Acropora_hyacinthus_SLJPv1___s0148.g41.t2	0.329575	0.489936	0.890232	-0.00919913	0.953114	0.984119	-0.37897	0.125648	0.567282	41997	K15304	9160	Human Diseases	9172	Infectious disease: viral	5166	Human T-cell leukemia virus 1 infection [PATH:ko05166]	RANBP3; Ran-binding protein 3
Acropora_hyacinthus_SLJPv1___s0097.g100.t1	1.00081	0.00466646	0.738921	-0.544428	0.0877935	0.474053	0.167563	0.490862	0.789048	35984	K10389	9160	Human Diseases	9172	Infectious disease: viral	5165	Human papillomavirus infection [PATH:ko05165]	TUBG; tubulin gamma
Acropora_hyacinthus_SLJPv1___s0008.g54.t1	0.289234	0.342706	0.867669	-0.731939	0.316323	0.611757	-0.502038	0.246262	0.671249	3367	K13963	9160	Human Diseases	9174	Infectious disease: parasitic	5146	Amoebiasis [PATH:ko05146]	SERPINB; serpin B
Acropora_hyacinthus_SLJPv1___s0283.g10.t1	-0.410916	0.640784	0.922409	0.0233764	0.928654	0.973203	1.00997	0.286054	0.689896	39079	K23829	9160	Human Diseases	9171	Infectious disease: bacterial	5131	Shigellosis [PATH:ko05131]	TNIP1, ABIN1; TNFAIP3-interacting protein 1
Acropora_hyacinthus_SLJPv1___s0098.g115.t1	0.394224	0.117801	0.866934	-0.592646	0.181202	0.517885	0.671064	0.0611268	0.525157	30668	K16942	9160	Human Diseases	9171	Infectious disease: bacterial	5131	Shigellosis [PATH:ko05131]	SEPT2; septin 2
Acropora_hyacinthus_SLJPv1___s0001.g416.t1	-0.0150115	0.929351	0.99223	-0.187976	0.235536	0.556162	0.292875	0.134959	0.572025	19777	K16942	9160	Human Diseases	9171	Infectious disease: bacterial	5131	Shigellosis [PATH:ko05131]	SEPT2; septin 2
Acropora_hyacinthus_SLJPv1___s0187.g23.t1	0.201853	0.46904	0.890232	-0.350758	0.381989	0.655076	0.124082	0.22833	0.659845	18494	K20121	9160	Human Diseases	9171	Infectious disease: bacterial	5131	Shigellosis [PATH:ko05131]	FNBP1; formin-binding protein 1
Acropora_hyacinthus_SLJPv1___s0186.g9.t1	0.0826344	0.279046	0.866934	-0.0554161	0.846592	0.935816	0.0826156	0.547936	0.82111	9070	K16939	9160	Human Diseases	9171	Infectious disease: bacterial	5131	Shigellosis [PATH:ko05131]	SEPT6_8_11; septin 6/8/11
Acropora_hyacinthus_SLJPv1___s0252.g3.t1	0.392915	0.154518	0.866934	-0.680231	0.194548	0.530538	0.0304594	0.705714	0.890282	13760	K16944	9160	Human Diseases	9171	Infectious disease: bacterial	5131	Shigellosis [PATH:ko05131]	SEPT7, CDC3; septin 7
Acropora_hyacinthus_SLJPv1___s0011.g27.t4	0.726416	0.259485	0.866934	-0.4164	0.571832	0.774463	-0.294965	0.114322	0.565617	42462	K16938	9160	Human Diseases	9171	Infectious disease: bacterial	5131	Shigellosis [PATH:ko05131]	SEPT3_9_12; septin 3/9/12
Acropora_hyacinthus_SLJPv1___s0038.g149.t4	0.431442	0.215948	0.866934	0.638399	0.135482	0.490684	0.503021	0.0254745	0.472386	26057	K18423	9160	Human Diseases	9171	Infectious disease: bacterial	5132	Salmonella infection [PATH:ko05132]	CSE1, CAS, XPO2; exportin-2 (importin alpha re-exporter)
Acropora_hyacinthus_SLJPv1___s0026.g103.t1	-0.137846	0.718236	0.946092	-0.69143	0.379652	0.654212	0.150942	0.707778	0.890282	33347	K23935	9160	Human Diseases	9171	Infectious disease: bacterial	5132	Salmonella infection [PATH:ko05132]	ACBD3; golgi resident protein GCP60
Acropora_hyacinthus_SLJPv1___s0018.g79.t2	-0.37705	0.473221	0.890232	0.129687	0.533161	0.752712	-0.0277263	0.938339	0.978118	38004	K20282	9160	Human Diseases	9171	Infectious disease: bacterial	5132	Salmonella infection [PATH:ko05132]	GCC2; GRIP and coiled-coil domain-containing protein 2
Acropora_hyacinthus_SLJPv1___s0165.g41.t1	0.800986	0.0833694	0.866934	-0.675594	0.186408	0.523879	-0.078926	0.829592	0.9356	26708	K10419	9160	Human Diseases	9171	Infectious disease: bacterial	5132	Salmonella infection [PATH:ko05132]	DYNLRB, DNCL2; dynein light chain roadblock-type
Acropora_hyacinthus_SLJPv1___s0240.g33.t2	-0.264714	0.692971	0.940789	-0.943313	0.122132	0.490684	-0.194582	0.603515	0.84881	15735	K06111	9160	Human Diseases	9171	Infectious disease: bacterial	5132	Salmonella infection [PATH:ko05132]	EXOC4, SEC8; exocyst complex component 4
Acropora_hyacinthus_SLJPv1___s0012.g38.t1	-0.153931	0.41544	0.886592	-0.792943	0.139739	0.490684	-0.796551	0.162807	0.601869	10668	K19984	9160	Human Diseases	9171	Infectious disease: bacterial	5132	Salmonella infection [PATH:ko05132]	EXOC5, SEC10; exocyst complex component 5
Acropora_hyacinthus_SLJPv1___s0037.g82.t1	0.31051	0.0356449	0.861906	-1.05624	0.0683294	0.462296	-1.2181	0.00559894	0.371138	37084	K23934	9160	Human Diseases	9171	Infectious disease: bacterial	5132	Salmonella infection [PATH:ko05132]	AHNAK; neuroblast differentiation-associated protein AHNAK
Acropora_hyacinthus_SLJPv1___s0065.g72.t1	0.718965	0.410019	0.886592	0.290029	0.381719	0.655076	1.85695	0.0184395	0.472386	30062	K06185	9160	Human Diseases	9171	Infectious disease: bacterial	5130	Pathogenic Escherichia coli infection [PATH:ko05130]	ABCF2; ATP-binding cassette, subfamily F, member 2
Acropora_hyacinthus_SLJPv1___s0131.g36.t1	0.324015	0.684734	0.937098	-0.0239424	0.919917	0.969352	0.508601	0.10203	0.553232	1244	K23649	9160	Human Diseases	9171	Infectious disease: bacterial	5130	Pathogenic Escherichia coli infection [PATH:ko05130]	ABI1; abl interactor 1
Acropora_hyacinthus_SLJPv1___s0001.g49.t1	0.103643	0.76772	0.954359	-0.607054	0.0483374	0.462296	0.459146	0.0475199	0.502372	19054	K10356	9160	Human Diseases	9171	Infectious disease: bacterial	5130	Pathogenic Escherichia coli infection [PATH:ko05130]	MYO1; myosin I
Acropora_hyacinthus_SLJPv1___s0070.g13.t1	-0.0464564	0.904773	0.984201	-0.329097	0.308069	0.609685	0.0667649	0.76397	0.910144	42152	K20352	9160	Human Diseases	9171	Infectious disease: bacterial	5130	Pathogenic Escherichia coli infection [PATH:ko05130]	TMED10, ERV25; p24 family protein delta-1
Acropora_hyacinthus_SLJPv1___s0020.g178.t1	-0.285057	0.344245	0.867669	0.0588009	0.681302	0.849017	-0.113384	0.569123	0.832277	14486	K10358	9160	Human Diseases	9171	Infectious disease: bacterial	5130	Pathogenic Escherichia coli infection [PATH:ko05130]	MYO6; myosin VI
Acropora_hyacinthus_SLJPv1___s0028.g1.t1	0.053323	0.87566	0.98104	-0.244032	0.190597	0.529328	-0.0876007	0.395918	0.74293	30733	K03233	9160	Human Diseases	9171	Infectious disease: bacterial	5134	Legionellosis [PATH:ko05134]	EEF1G; elongation factor 1-gamma
Acropora_hyacinthus_SLJPv1___s0001.g54.t1	0.208913	0.518321	0.892223	-1.23651	0.0781201	0.464804	0.743887	0.213423	0.647903	19076	K05728	9160	Human Diseases	9171	Infectious disease: bacterial	5120	Epithelial cell signaling in Helicobacter pylori infection [PATH:ko05120]	CSK; c-src tyrosine kinase [EC:2.7.10.2]
Acropora_hyacinthus_SLJPv1___s0127.g16.t1	-0.77951	0.336283	0.867669	-0.629954	0.0711401	0.462296	-0.179003	0.480563	0.785598	27199	K10704	9150	Organismal Systems	9151	Immune system	4624	Toll and Imd signaling pathway [PATH:ko04624]	UBE2V; ubiquitin-conjugating enzyme E2 variant
Acropora_hyacinthus_SLJPv1___s0029.g74.t1	0.419145	0.00434337	0.738921	-0.397722	0.0256286	0.462296	-0.627417	0.0236689	0.472386	28336	K10380	9150	Organismal Systems	9151	Immune system	4624	Toll and Imd signaling pathway [PATH:ko04624]	ANK; ankyrin
Acropora_hyacinthus_SLJPv1___s0015.g168.t1	-0.487251	0.39583	0.886592	-0.57485	0.171469	0.513502	0.600357	0.422382	0.762587	23043	K09093	9150	Organismal Systems	9151	Immune system	4659	Th17 cell differentiation [PATH:ko04659]	AHR; aryl hydrocarbon receptor
Acropora_hyacinthus_SLJPv1___s0255.g31.t1	0.37612	0.245841	0.866934	-0.313103	0.125757	0.490684	0.641292	0.240644	0.669114	10364	K11594	9150	Organismal Systems	9151	Immune system	4622	RIG-I-like receptor signaling pathway [PATH:ko04622]	DDX3X, bel; ATP-dependent RNA helicase DDX3X [EC:3.6.4.13]
Acropora_hyacinthus_SLJPv1___s0125.g2.t1	-0.682005	0.294937	0.866934	0.860861	0.245295	0.562823	-0.254248	0.507043	0.800649	36187	K12647	9150	Organismal Systems	9151	Immune system	4622	RIG-I-like receptor signaling pathway [PATH:ko04622]	IFIH1, MDA5; interferon-induced helicase C domain-containing protein 1 [EC:3.6.4.13]
Acropora_hyacinthus_SLJPv1___s0107.g80.t1	0.274453	0.573677	0.909946	-0.108958	0.809696	0.914749	-0.534657	0.254798	0.672403	15569	K09578	9150	Organismal Systems	9151	Immune system	4622	RIG-I-like receptor signaling pathway [PATH:ko04622]	PIN1; peptidyl-prolyl cis-trans isomerase NIMA-interacting 1 [EC:5.2.1.8]
Acropora_hyacinthus_SLJPv1___s0012.g130.t1	0.643399	0.277285	0.866934	-0.321154	0.487359	0.729744	0.40337	0.133711	0.569977	10867	K12654	9150	Organismal Systems	9151	Immune system	4621	NOD-like receptor signaling pathway [PATH:ko04621]	TMEM173, MITA; transmembrane protein 173
Acropora_hyacinthus_SLJPv1___s0049.g112.t2	-1.74154	0.270468	0.866934	-1.11273	0.497985	0.733999	0.332446	0.41815	0.760573	26630	K20899	9150	Organismal Systems	9151	Immune system	4621	NOD-like receptor signaling pathway [PATH:ko04621]	GBP1_3_4_7; guanylate-binding protein 1/3/4/7
Acropora_hyacinthus_SLJPv1___s0012.g121.t1	0.304065	0.32074	0.867669	-0.388101	0.516546	0.744702	0.112149	0.871271	0.951898	10830	K12654	9150	Organismal Systems	9151	Immune system	4621	NOD-like receptor signaling pathway [PATH:ko04621]	TMEM173, MITA; transmembrane protein 173
Acropora_hyacinthus_SLJPv1___s0543.g4.t1	-0.357509	0.39883	0.886592	-0.472575	0.130175	0.490684	0.0212138	0.938711	0.978118	13330	K20899	9150	Organismal Systems	9151	Immune system	4621	NOD-like receptor signaling pathway [PATH:ko04621]	GBP1_3_4_7; guanylate-binding protein 1/3/4/7
Acropora_hyacinthus_SLJPv1___s0333.g11.t1	0.287565	0.611274	0.915739	-0.501826	0.436634	0.692411	-0.277877	0.761444	0.90994	5464	K12795	9150	Organismal Systems	9151	Immune system	4621	NOD-like receptor signaling pathway [PATH:ko04621]	SUGT1, SGT1; suppressor of G2 allele of SKP1
Acropora_hyacinthus_SLJPv1___s0035.g127.t1	0.0582597	0.922136	0.990305	-0.135625	0.560974	0.77087	-0.417546	0.0127085	0.421436	8573	K03671	9150	Organismal Systems	9151	Immune system	4621	NOD-like receptor signaling pathway [PATH:ko04621]	trxA; thioredoxin 1
Acropora_hyacinthus_SLJPv1___s0088.g90.t1	0.565508	0.418561	0.886592	-1.43152	0.0353041	0.462296	-1.61907	0.245213	0.671249	5437	K03671	9150	Organismal Systems	9151	Immune system	4621	NOD-like receptor signaling pathway [PATH:ko04621]	trxA; thioredoxin 1
Acropora_hyacinthus_SLJPv1___s0131.g94.t1	0.149115	0.784778	0.956456	-0.560342	0.229802	0.550136	-0.459376	0.157626	0.597391	1366	K12559	9150	Organismal Systems	9151	Immune system	4666	Fc gamma R-mediated phagocytosis [PATH:ko04666]	MYO10; myosin X
Acropora_hyacinthus_SLJPv1___s0271.g11.t1	1.03668	0.223654	0.866934	-0.0202208	0.865769	0.944057	0.374128	0.158695	0.597506	27541	K03992	9150	Organismal Systems	9151	Immune system	4610	Complement and coagulation cascades [PATH:ko04610]	MASP1; mannan-binding lectin serine protease 1 [EC:3.4.21.-]
Acropora_hyacinthus_SLJPv1___s0348.g18.t2	0.202252	0.451193	0.890232	-0.464534	0.0807803	0.4667	-0.278016	0.479926	0.785598	14007	K12229	9150	Organismal Systems	9151	Immune system	4662	B cell receptor signaling pathway [PATH:ko04662]	DAPP1, BAM32; dual adapter for phosphotyrosine and 3-phosphotyrosine and 3-phosphoinositide
Acropora_hyacinthus_SLJPv1___s0010.g48.t1	0.214332	0.843792	0.975288	0.818253	0.0739798	0.462296	0.966616	0.350048	0.714352	32736	K08059	9150	Organismal Systems	9151	Immune system	4612	Antigen processing and presentation [PATH:ko04612]	IFI30, GILT; interferon, gamma-inducible protein 30
Acropora_hyacinthus_SLJPv1___s0086.g84.t3	0.461012	0.263506	0.866934	-0.197339	0.511149	0.74364	-0.0410608	0.793987	0.922399	12948	K11089	9160	Human Diseases	9163	Immune disease	5322	Systemic lupus erythematosus [PATH:ko05322]	TROVE2, SSA2; 60 kDa SS-A/Ro ribonucleoprotein
Acropora_hyacinthus_SLJPv1___s0196.g24.t1	0.67038	0.0554401	0.866934	-0.92104	0.125419	0.490684	-0.0898682	0.585924	0.837299	29194	K11090	9160	Human Diseases	9163	Immune disease	5322	Systemic lupus erythematosus [PATH:ko05322]	LA, SSB; lupus La protein
Acropora_hyacinthus_SLJPv1___s0131.g56.t3	2.20035	0.172661	0.866934	-0.968493	0.363407	0.643236	0.36181	0.288763	0.693461	1284	K03691	9100	Metabolism	9107	Glycan biosynthesis and metabolism	514	Other types of O-glycan biosynthesis [PATH:ko00514]	POFUT; peptide-O-fucosyltransferase [EC:2.4.1.221]
Acropora_hyacinthus_SLJPv1___s0131.g82.t1	0.00176771	0.993838	0.997899	-0.352972	0.290614	0.594468	1.12042	0.0200555	0.472386	1353	K12311	9100	Metabolism	9107	Glycan biosynthesis and metabolism	511	Other glycan degradation [PATH:ko00511]	MAN2B1, LAMAN; lysosomal alpha-mannosidase [EC:3.2.1.24]
Acropora_hyacinthus_SLJPv1___s0011.g18.t1	-0.787696	0.163164	0.866934	-0.200679	0.912612	0.967077	1.0139	0.431128	0.766111	42450	K01206	9100	Metabolism	9107	Glycan biosynthesis and metabolism	511	Other glycan degradation [PATH:ko00511]	FUCA; alpha-L-fucosidase [EC:3.2.1.51]
Acropora_hyacinthus_SLJPv1___s0214.g39.t1	-0.618054	0.290793	0.866934	-0.285458	0.568709	0.773933	0.55737	0.325568	0.699033	38253	K01206	9100	Metabolism	9107	Glycan biosynthesis and metabolism	511	Other glycan degradation [PATH:ko00511]	FUCA; alpha-L-fucosidase [EC:3.2.1.51]
Acropora_hyacinthus_SLJPv1___s0132.g53.t1	0.553574	0.0746256	0.866934	-0.058772	0.734051	0.875372	0.472082	0.154373	0.590272	41237	K01206	9100	Metabolism	9107	Glycan biosynthesis and metabolism	511	Other glycan degradation [PATH:ko00511]	FUCA; alpha-L-fucosidase [EC:3.2.1.51]
Acropora_hyacinthus_SLJPv1___s0271.g5.t1	0.831512	0.0651803	0.866934	-0.968827	0.12888	0.490684	0.463953	0.0960982	0.546046	27484	K01206	9100	Metabolism	9107	Glycan biosynthesis and metabolism	511	Other glycan degradation [PATH:ko00511]	FUCA; alpha-L-fucosidase [EC:3.2.1.51]
Acropora_hyacinthus_SLJPv1___s0259.g32.t1	0.23169	0.179293	0.866934	0.179814	0.368903	0.647559	0.384656	0.30089	0.695579	10050	K01192	9100	Metabolism	9107	Glycan biosynthesis and metabolism	511	Other glycan degradation [PATH:ko00511]	E3.2.1.25, MANBA, manB; beta-mannosidase [EC:3.2.1.25]
Acropora_hyacinthus_SLJPv1___s0132.g51.t1	0.639853	0.441722	0.890232	0.108116	0.74724	0.884065	0.112622	0.710632	0.890282	41233	K01206	9100	Metabolism	9107	Glycan biosynthesis and metabolism	511	Other glycan degradation [PATH:ko00511]	FUCA; alpha-L-fucosidase [EC:3.2.1.51]
Acropora_hyacinthus_SLJPv1___s0023.g40.t2	0.527292	0.388031	0.886592	-0.514829	0.382862	0.655442	-0.50949	0.180138	0.611068	9644	K01191	9100	Metabolism	9107	Glycan biosynthesis and metabolism	511	Other glycan degradation [PATH:ko00511]	MAN2C1; alpha-mannosidase [EC:3.2.1.24]
Acropora_hyacinthus_SLJPv1___s0147.g7.t1	0.398662	0.169295	0.866934	-0.768591	0.404732	0.672565	0.676989	0.183148	0.613075	2590	K12670	9100	Metabolism	9107	Glycan biosynthesis and metabolism	510	N-Glycan biosynthesis [PATH:ko00510]	WBP1; oligosaccharyltransferase complex subunit beta
Acropora_hyacinthus_SLJPv1___s0113.g43.t2	0.34015	0.345479	0.867669	0.125207	0.670864	0.844804	0.589535	0.00760227	0.371138	21157	K05546	9100	Metabolism	9107	Glycan biosynthesis and metabolism	510	N-Glycan biosynthesis [PATH:ko00510]	GANAB; mannosyl-oligosaccharide alpha-1,3-glucosidase [EC:3.2.1.207]
Acropora_hyacinthus_SLJPv1___s0216.g37.t1	-0.282219	0.432673	0.888098	-0.292057	0.284812	0.594081	0.485774	0.234396	0.664427	38389	K01231	9100	Metabolism	9107	Glycan biosynthesis and metabolism	510	N-Glycan biosynthesis [PATH:ko00510]	MAN2; alpha-mannosidase II [EC:3.2.1.114]
Acropora_hyacinthus_SLJPv1___s0029.g47.t1	0.231733	0.60775	0.915739	-1.80867	0.33704	0.619974	0.155614	0.547316	0.82111	28273	K12667	9100	Metabolism	9107	Glycan biosynthesis and metabolism	510	N-Glycan biosynthesis [PATH:ko00510]	SWP1, RPN2; oligosaccharyltransferase complex subunit delta (ribophorin II)
Acropora_hyacinthus_SLJPv1___s0006.g176.t1	0.489957	0.34198	0.867669	-0.236971	0.499554	0.734351	0.136102	0.694482	0.884278	25233	K07151	9100	Metabolism	9107	Glycan biosynthesis and metabolism	510	N-Glycan biosynthesis [PATH:ko00510]	STT3; dolichyl-diphosphooligosaccharide---protein glycosyltransferase [EC:2.4.99.18]
Acropora_hyacinthus_SLJPv1___s0315.g5.t1	0.532764	0.0988092	0.866934	-0.0820984	0.70564	0.861982	-0.00786898	0.956966	0.985955	10603	K12666	9100	Metabolism	9107	Glycan biosynthesis and metabolism	510	N-Glycan biosynthesis [PATH:ko00510]	OST1, RPN1; oligosaccharyltransferase complex subunit alpha (ribophorin I)
Acropora_hyacinthus_SLJPv1___s0447.g2.t1	0.253381	0.52	0.893069	0.0547989	0.823351	0.921875	-0.156408	0.447214	0.775825	37582	K00721	9100	Metabolism	9107	Glycan biosynthesis and metabolism	510	N-Glycan biosynthesis [PATH:ko00510]	DPM1; dolichol-phosphate mannosyltransferase [EC:2.4.1.83]
Acropora_hyacinthus_SLJPv1___s0029.g112.t1	-0.244022	0.610319	0.915739	-0.205988	0.441131	0.696603	-0.217985	0.533324	0.812821	28388	K07151	9100	Metabolism	9107	Glycan biosynthesis and metabolism	510	N-Glycan biosynthesis [PATH:ko00510]	STT3; dolichyl-diphosphooligosaccharide---protein glycosyltransferase [EC:2.4.99.18]
Acropora_hyacinthus_SLJPv1___s0369.g4.t1	-0.260006	0.540118	0.901646	0.198776	0.726672	0.874871	-0.58682	0.324037	0.698748	630	K01228	9100	Metabolism	9107	Glycan biosynthesis and metabolism	510	N-Glycan biosynthesis [PATH:ko00510]	MOGS; mannosyl-oligosaccharide glucosidase [EC:3.2.1.106]
Acropora_hyacinthus_SLJPv1___s0105.g49.t1	0.033057	0.924149	0.990473	-0.261664	0.313316	0.611182	0.577487	0.143542	0.583186	7762	K01204	9100	Metabolism	9107	Glycan biosynthesis and metabolism	603	Glycosphingolipid biosynthesis - globo and isoglobo series [PATH:ko00603]	NAGA; alpha-N-acetylgalactosaminidase [EC:3.2.1.49]
Acropora_hyacinthus_SLJPv1___s0003.g116.t1	0.0460657	0.775183	0.956456	0.325311	0.334477	0.617923	0.600053	0.0403566	0.498465	6950	K01205	9100	Metabolism	9107	Glycan biosynthesis and metabolism	531	Glycosaminoglycan degradation [PATH:ko00531]	NAGLU; alpha-N-acetylglucosaminidase [EC:3.2.1.50]
Acropora_hyacinthus_SLJPv1___s0079.g18.t1	0.957372	0.0196666	0.757225	-1.11636	0.094523	0.474053	0.409238	0.240271	0.669114	1928	K01137	9100	Metabolism	9107	Glycan biosynthesis and metabolism	531	Glycosaminoglycan degradation [PATH:ko00531]	GNS; N-acetylglucosamine-6-sulfatase [EC:3.1.6.14]
Acropora_hyacinthus_SLJPv1___s0066.g144.t1	0.30618	0.29717	0.866934	0.354601	0.749191	0.884722	0.269681	0.355512	0.716424	39629	K01135	9100	Metabolism	9107	Glycan biosynthesis and metabolism	531	Glycosaminoglycan degradation [PATH:ko00531]	ARSB; arylsulfatase B [EC:3.1.6.12]
Acropora_hyacinthus_SLJPv1___s0035.g30.t1	0.627829	0.617385	0.918339	-0.521438	0.438141	0.693826	0.244235	0.648429	0.869596	8401	K01565	9100	Metabolism	9107	Glycan biosynthesis and metabolism	531	Glycosaminoglycan degradation [PATH:ko00531]	SGSH; N-sulfoglucosamine sulfohydrolase [EC:3.10.1.1]
Acropora_hyacinthus_SLJPv1___s0272.g20.t1	-0.370707	0.479859	0.890232	0.403998	0.543098	0.757318	-0.122406	0.899971	0.963186	22613	K01135	9100	Metabolism	9107	Glycan biosynthesis and metabolism	531	Glycosaminoglycan degradation [PATH:ko00531]	ARSB; arylsulfatase B [EC:3.1.6.12]
Acropora_hyacinthus_SLJPv1___s0272.g21.t1	-0.324596	0.385191	0.886592	-0.213991	0.535002	0.753163	-0.203221	0.614085	0.854975	22615	K01135	9100	Metabolism	9107	Glycan biosynthesis and metabolism	531	Glycosaminoglycan degradation [PATH:ko00531]	ARSB; arylsulfatase B [EC:3.1.6.12]
Acropora_hyacinthus_SLJPv1___s0245.g13.t1	2.07923	0.335754	0.867669	-0.121381	0.266787	0.586932	0.186692	0.395304	0.74293	21557	K01794	9100	Metabolism	9107	Glycan biosynthesis and metabolism	532	Glycosaminoglycan biosynthesis - chondroitin sulfate / dermatan sulfate [PATH:ko00532]	DSE; chondroitin-glucuronate 5-epimerase [EC:5.1.3.19]
Acropora_hyacinthus_SLJPv1___s0011.g168.t1	0.495216	0.527331	0.89738	-0.261834	0.315751	0.611448	0.542007	0.180523	0.611068	42847	K04649	9120	Genetic Information Processing	9123	Folding, sorting and degradation	4120	Ubiquitin mediated proteolysis [PATH:ko04120]	HIP2, UBC1; ubiquitin-conjugating enzyme (huntingtin interacting protein 2) [EC:2.3.2.23]
Acropora_hyacinthus_SLJPv1___s0001.g210.t1	0.0673159	0.856931	0.97743	-0.106635	0.392072	0.66276	0.363153	0.0961195	0.546046	19369	K03873	9120	Genetic Information Processing	9123	Folding, sorting and degradation	4120	Ubiquitin mediated proteolysis [PATH:ko04120]	ELOB, TCEB2; elongin-B
Acropora_hyacinthus_SLJPv1___s0040.g9.t1	0.0756332	0.761224	0.953954	-0.645123	0.110878	0.483857	0.345379	0.243544	0.671249	13371	K10579	9120	Genetic Information Processing	9123	Folding, sorting and degradation	4120	Ubiquitin mediated proteolysis [PATH:ko04120]	UBE2M, UBC12; ubiquitin-conjugating enzyme E2 M
Acropora_hyacinthus_SLJPv1___s0152.g30.t2	0.0299064	0.964853	0.994982	0.375841	0.295178	0.598541	0.26536	0.51105	0.801904	29623	K10590	9120	Genetic Information Processing	9123	Folding, sorting and degradation	4120	Ubiquitin mediated proteolysis [PATH:ko04120]	TRIP12; E3 ubiquitin-protein ligase TRIP12 [EC:2.3.2.26]
Acropora_hyacinthus_SLJPv1___s0090.g29.t1	0.367577	0.643916	0.922617	-1.01853	0.252381	0.56969	0.217369	0.626452	0.861372	21793	K04552	9120	Genetic Information Processing	9123	Folding, sorting and degradation	4120	Ubiquitin mediated proteolysis [PATH:ko04120]	UBE2L3, UBCH7; ubiquitin-conjugating enzyme E2 L3 [EC:2.3.2.23]
Acropora_hyacinthus_SLJPv1___s0028.g277.t2	0.55849	0.444429	0.890232	0.349479	0.249599	0.56853	0.209308	0.746507	0.904067	31148	K10699	9120	Genetic Information Processing	9123	Folding, sorting and degradation	4120	Ubiquitin mediated proteolysis [PATH:ko04120]	UBE1L2, UBA6; ubiquitin-activating enzyme E1-like protein 2 [EC:6.2.1.45]
Acropora_hyacinthus_SLJPv1___s0081.g41.t1	0.00373955	0.994385	0.997899	-0.0681736	0.950364	0.983783	0.0303449	0.931872	0.976371	27757	K10592	9120	Genetic Information Processing	9123	Folding, sorting and degradation	4120	Ubiquitin mediated proteolysis [PATH:ko04120]	HUWE1, MULE, ARF-BP1; E3 ubiquitin-protein ligase HUWE1 [EC:2.3.2.26]
Acropora_hyacinthus_SLJPv1___s0082.g78.t1	0.240853	0.412812	0.886592	-0.317199	0.068368	0.462296	-0.0226215	0.858235	0.947044	15969	K03178	9120	Genetic Information Processing	9123	Folding, sorting and degradation	4120	Ubiquitin mediated proteolysis [PATH:ko04120]	UBE1, UBA1; ubiquitin-activating enzyme E1 [EC:6.2.1.45]
Acropora_hyacinthus_SLJPv1___s0003.g36.t1	0.188911	0.588962	0.91234	0.220528	0.790613	0.905409	-0.153827	0.325809	0.699033	6795	K10685	9120	Genetic Information Processing	9123	Folding, sorting and degradation	4120	Ubiquitin mediated proteolysis [PATH:ko04120]	UBLE1B, SAE2, UBA2; ubiquitin-like 1-activating enzyme E1 B [EC:6.2.1.45]
Acropora_hyacinthus_SLJPv1___s0066.g142.t1	0.309227	0.560523	0.908031	-0.494632	0.415945	0.681159	-0.358537	0.575146	0.832811	39621	K10610	9120	Genetic Information Processing	9123	Folding, sorting and degradation	4120	Ubiquitin mediated proteolysis [PATH:ko04120]	DDB1; DNA damage-binding protein 1
Acropora_hyacinthus_SLJPv1___s0003.g314.t1	0.639732	0.0758675	0.866934	-0.212496	0.423531	0.687096	-0.620458	0.0810188	0.533936	7369	K03872	9120	Genetic Information Processing	9123	Folding, sorting and degradation	4120	Ubiquitin mediated proteolysis [PATH:ko04120]	ELOC, TCEB1; elongin-C
Acropora_hyacinthus_SLJPv1___s0108.g8.t1	1.30627	0.567502	0.909946	-1.34584	0.10528	0.476102	-0.689985	0.0313162	0.472386	14098	K10580	9120	Genetic Information Processing	9123	Folding, sorting and degradation	4120	Ubiquitin mediated proteolysis [PATH:ko04120]	UBE2N, BLU, UBC13; ubiquitin-conjugating enzyme E2 N [EC:2.3.2.23]
Acropora_hyacinthus_SLJPv1___s0041.g25.t1	0.0582962	0.847548	0.975288	0.0575085	0.82564	0.923521	0.416889	0.0637203	0.526378	39189	K08493	9120	Genetic Information Processing	9123	Folding, sorting and degradation	4130	SNARE interactions in vesicular transport [PATH:ko04130]	VTI1; vesicle transport through interaction with t-SNAREs 1
Acropora_hyacinthus_SLJPv1___s0203.g46.t1	0.8336	0.437754	0.890232	0.0925704	0.772286	0.896297	0.257317	0.0189487	0.472386	11478	K08495	9120	Genetic Information Processing	9123	Folding, sorting and degradation	4130	SNARE interactions in vesicular transport [PATH:ko04130]	GOSR1, GOS1; golgi SNAP receptor complex member 1
Acropora_hyacinthus_SLJPv1___s0099.g20.t1	-0.142811	0.296007	0.866934	0.382918	0.133775	0.490684	0.178812	0.343675	0.709046	21640	K08516	9120	Genetic Information Processing	9123	Folding, sorting and degradation	4130	SNARE interactions in vesicular transport [PATH:ko04130]	YKT6; synaptobrevin homolog YKT6
Acropora_hyacinthus_SLJPv1___s0086.g27.t2	0.153014	0.732885	0.951675	-0.142948	0.479749	0.723635	0.174984	0.299463	0.695459	12857	K08517	9120	Genetic Information Processing	9123	Folding, sorting and degradation	4130	SNARE interactions in vesicular transport [PATH:ko04130]	SEC22; vesicle transport protein SEC22
Acropora_hyacinthus_SLJPv1___s0023.g21.t1	0.0304338	0.96126	0.994982	0.245152	0.561879	0.771173	-0.243669	0.742741	0.901731	9612	K08515	9120	Genetic Information Processing	9123	Folding, sorting and degradation	4130	SNARE interactions in vesicular transport [PATH:ko04130]	VAMP7; vesicle-associated membrane protein 7
Acropora_hyacinthus_SLJPv1___s0329.g7.t1	0.0182695	0.969921	0.994982	0.400584	0.28672	0.594461	0.435418	0.339671	0.709046	18441	K12604	9120	Genetic Information Processing	9123	Folding, sorting and degradation	3018	RNA degradation [PATH:ko03018]	CNOT1, NOT1; CCR4-NOT transcription complex subunit 1
Acropora_hyacinthus_SLJPv1___s0017.g78.t2	-0.330631	0.62236	0.920276	0.125224	0.567402	0.773107	0.349771	0.0274217	0.472386	11626	K12580	9120	Genetic Information Processing	9123	Folding, sorting and degradation	3018	RNA degradation [PATH:ko03018]	CNOT3, NOT3; CCR4-NOT transcription complex subunit 3
Acropora_hyacinthus_SLJPv1___s0001.g866.t1	0.0734866	0.930888	0.99223	-0.243874	0.424872	0.687672	0.297657	0.455462	0.780269	20740	K12614	9120	Genetic Information Processing	9123	Folding, sorting and degradation	3018	RNA degradation [PATH:ko03018]	DDX6, RCK, DHH1; ATP-dependent RNA helicase DDX6/DHH1 [EC:3.6.4.13]
Acropora_hyacinthus_SLJPv1___s0003.g99.t1	0.724917	0.232142	0.866934	-1.00106	0.0475836	0.462296	0.208554	0.609918	0.852675	6922	K12616	9120	Genetic Information Processing	9123	Folding, sorting and degradation	3018	RNA degradation [PATH:ko03018]	EDC4; enhancer of mRNA-decapping protein 4
Acropora_hyacinthus_SLJPv1___s0131.g51.t1	0.589365	0.0252209	0.768557	-0.374271	0.200879	0.53364	0.183304	0.337405	0.709046	1266	K04077	9120	Genetic Information Processing	9123	Folding, sorting and degradation	3018	RNA degradation [PATH:ko03018]	groEL, HSPD1; chaperonin GroEL
Acropora_hyacinthus_SLJPv1___s0269.g16.t1	0.557739	0.182614	0.866934	0.399906	0.172266	0.514515	0.0932202	0.492631	0.790102	9177	K12611	9120	Genetic Information Processing	9123	Folding, sorting and degradation	3018	RNA degradation [PATH:ko03018]	DCP1B; mRNA-decapping enzyme 1B [EC:3.-.-.-]
Acropora_hyacinthus_SLJPv1___s0040.g110.t1	1.24773	0.069615	0.866934	-1.17126	0.177406	0.51635	0.0697087	0.881304	0.957168	13594	K12602	9120	Genetic Information Processing	9123	Folding, sorting and degradation	3018	RNA degradation [PATH:ko03018]	WDR61, REC14, SKI8; WD repeat-containing protein 61
Acropora_hyacinthus_SLJPv1___s0068.g83.t1	0.594672	0.277725	0.866934	-0.508233	0.283536	0.594081	0.0531328	0.844526	0.941164	23325	K04043	9120	Genetic Information Processing	9123	Folding, sorting and degradation	3018	RNA degradation [PATH:ko03018]	dnaK, HSPA9; molecular chaperone DnaK
Acropora_hyacinthus_SLJPv1___s0001.g623.t1	0.639416	0.264219	0.866934	-0.365643	0.289376	0.594461	-0.0836458	0.917196	0.970566	20181	K12620	9120	Genetic Information Processing	9123	Folding, sorting and degradation	3018	RNA degradation [PATH:ko03018]	LSM1; U6 snRNA-associated Sm-like protein LSm1
Acropora_hyacinthus_SLJPv1___s0227.g9.t1	0.17657	0.607233	0.915739	0.0327425	0.93738	0.978883	-0.58734	0.405232	0.751608	41564	K12584	9120	Genetic Information Processing	9123	Folding, sorting and degradation	3018	RNA degradation [PATH:ko03018]	DCPS, DCS; m7GpppX diphosphatase [EC:3.6.1.59]
Acropora_hyacinthus_SLJPv1___s1698.g1.t1	0.523679	0.424443	0.886592	-0.530368	0.0410468	0.462296	-0.906889	0.153791	0.589793	36114	K12616	9120	Genetic Information Processing	9123	Folding, sorting and degradation	3018	RNA degradation [PATH:ko03018]	EDC4; enhancer of mRNA-decapping protein 4
Acropora_hyacinthus_SLJPv1___s0122.g23.t1	-0.591842	0.322543	0.867669	0.431504	0.157302	0.503859	1.31976	0.0338494	0.472386	8094	K09486	9120	Genetic Information Processing	9123	Folding, sorting and degradation	4141	Protein processing in endoplasmic reticulum [PATH:ko04141]	HYOU1; hypoxia up-regulated 1
Acropora_hyacinthus_SLJPv1___s0177.g21.t1	-0.203045	0.584083	0.91234	0.3042	0.28069	0.594081	1.16661	0.186375	0.620792	18867	K09503	9120	Genetic Information Processing	9123	Folding, sorting and degradation	4141	Protein processing in endoplasmic reticulum [PATH:ko04141]	DNAJA2; DnaJ homolog subfamily A member 2
Acropora_hyacinthus_SLJPv1___s0071.g32.t1	0.167221	0.648651	0.922617	0.303884	0.18909	0.528374	1.07114	0.0165604	0.458626	31525	K09523	9120	Genetic Information Processing	9123	Folding, sorting and degradation	4141	Protein processing in endoplasmic reticulum [PATH:ko04141]	DNAJC3; DnaJ homolog subfamily C member 3
Acropora_hyacinthus_SLJPv1___s0150.g39.t1	0.0623256	0.720078	0.946092	0.377773	0.122465	0.490684	1.0138	0.000866367	0.371138	11167	K09487	9120	Genetic Information Processing	9123	Folding, sorting and degradation	4141	Protein processing in endoplasmic reticulum [PATH:ko04141]	HSP90B, TRA1; heat shock protein 90kDa beta
Acropora_hyacinthus_SLJPv1___s0317.g9.t1	0.202462	0.516024	0.891882	0.283782	0.347369	0.630111	0.866582	0.00169157	0.371138	8989	K09582	9120	Genetic Information Processing	9123	Folding, sorting and degradation	4141	Protein processing in endoplasmic reticulum [PATH:ko04141]	PDIA4, ERP72; protein disulfide-isomerase A4 [EC:5.3.4.1]
Acropora_hyacinthus_SLJPv1___s0317.g8.t1	-0.18036	0.332069	0.867669	0.120173	0.681458	0.849017	0.844025	0.00505622	0.371138	8984	K09582	9120	Genetic Information Processing	9123	Folding, sorting and degradation	4141	Protein processing in endoplasmic reticulum [PATH:ko04141]	PDIA4, ERP72; protein disulfide-isomerase A4 [EC:5.3.4.1]
Acropora_hyacinthus_SLJPv1___s0001.g396.t1	0.321102	0.666941	0.931989	-0.576034	0.165631	0.511258	0.802808	0.00210867	0.371138	19675	K09586	9120	Genetic Information Processing	9123	Folding, sorting and degradation	4141	Protein processing in endoplasmic reticulum [PATH:ko04141]	ERP29; endoplasmic reticulum protein 29
Acropora_hyacinthus_SLJPv1___s0011.g181.t1	0.207654	0.206298	0.866934	0.369506	0.118554	0.490684	0.709181	0.00589088	0.371138	42873	K08057	9120	Genetic Information Processing	9123	Folding, sorting and degradation	4141	Protein processing in endoplasmic reticulum [PATH:ko04141]	CALR; calreticulin
Acropora_hyacinthus_SLJPv1___s0320.g16.t1	0.31916	0.132321	0.866934	0.111518	0.795224	0.907965	0.682398	0.0949154	0.546046	15124	K04079	9120	Genetic Information Processing	9123	Folding, sorting and degradation	4141	Protein processing in endoplasmic reticulum [PATH:ko04141]	HSP90A, htpG; molecular chaperone HtpG
Acropora_hyacinthus_SLJPv1___s0037.g146.t1	0.600374	0.382015	0.886592	0.0754137	0.81761	0.919417	0.672041	0.0408911	0.498465	37251	K14005	9120	Genetic Information Processing	9123	Folding, sorting and degradation	4141	Protein processing in endoplasmic reticulum [PATH:ko04141]	SEC31; protein transport protein SEC31
Acropora_hyacinthus_SLJPv1___s0015.g148.t1	0.0165122	0.96492	0.994982	0.495014	0.274695	0.591066	0.649115	0.10504	0.55671	23015	K09517	9120	Genetic Information Processing	9123	Folding, sorting and degradation	4141	Protein processing in endoplasmic reticulum [PATH:ko04141]	DNAJB11; DnaJ homolog subfamily B member 11
Acropora_hyacinthus_SLJPv1___s0007.g36.t1	0.567346	0.283507	0.866934	-0.919792	0.315744	0.611448	0.589835	0.241759	0.669956	31203	K11718	9120	Genetic Information Processing	9123	Folding, sorting and degradation	4141	Protein processing in endoplasmic reticulum [PATH:ko04141]	HUGT; UDP-glucose:glycoprotein glucosyltransferase [EC:2.4.1.-]
Acropora_hyacinthus_SLJPv1___s0100.g23.t1	-0.0138267	0.956087	0.99416	0.127445	0.154214	0.502185	0.488963	0.000795396	0.371138	34887	K08288	9120	Genetic Information Processing	9123	Folding, sorting and degradation	4141	Protein processing in endoplasmic reticulum [PATH:ko04141]	PRKCSH; protein kinase C substrate 80K-H
Acropora_hyacinthus_SLJPv1___s0029.g17.t1	0.335158	0.0742733	0.866934	-0.185733	0.458658	0.709826	0.486673	0.0258255	0.472386	28169	K09584	9120	Genetic Information Processing	9123	Folding, sorting and degradation	4141	Protein processing in endoplasmic reticulum [PATH:ko04141]	PDIA6, TXNDC7; protein disulfide-isomerase A6 [EC:5.3.4.1]
Acropora_hyacinthus_SLJPv1___s0303.g6.t1	0.289583	0.291397	0.866934	-0.886437	0.267213	0.587184	0.475709	0.28442	0.688709	36532	K07953	9120	Genetic Information Processing	9123	Folding, sorting and degradation	4141	Protein processing in endoplasmic reticulum [PATH:ko04141]	SAR1; GTP-binding protein SAR1 [EC:3.6.5.-]
Acropora_hyacinthus_SLJPv1___s0018.g118.t1	0.395206	0.0995144	0.866934	0.860245	0.24275	0.562014	0.471439	0.516221	0.804322	38146	K14018	9120	Genetic Information Processing	9123	Folding, sorting and degradation	4141	Protein processing in endoplasmic reticulum [PATH:ko04141]	PLAA, DOA1, UFD3; phospholipase A-2-activating protein
Acropora_hyacinthus_SLJPv1___s0047.g57.t2	0.498485	0.340933	0.867669	-1.21063	0.0611335	0.462296	0.458363	0.216219	0.649582	34305	K14007	9120	Genetic Information Processing	9123	Folding, sorting and degradation	4141	Protein processing in endoplasmic reticulum [PATH:ko04141]	SEC24; protein transport protein SEC24
Acropora_hyacinthus_SLJPv1___s0105.g44.t1	-0.0231836	0.941852	0.99416	-0.12899	0.545897	0.759407	0.335667	0.0696093	0.530301	7747	K08056	9120	Genetic Information Processing	9123	Folding, sorting and degradation	4141	Protein processing in endoplasmic reticulum [PATH:ko04141]	PDIA3, GRP58; protein disulfide-isomerase A3 [EC:5.3.4.1]
Acropora_hyacinthus_SLJPv1___s0094.g12.t1	-0.232262	0.291838	0.866934	0.17632	0.154817	0.502185	0.246115	0.312392	0.696492	8693	K13249	9120	Genetic Information Processing	9123	Folding, sorting and degradation	4141	Protein processing in endoplasmic reticulum [PATH:ko04141]	SSR1; translocon-associated protein subunit alpha
Acropora_hyacinthus_SLJPv1___s0037.g93.t1	0.421462	0.205905	0.866934	0.162054	0.457813	0.709044	0.218219	0.528211	0.811816	37101	K14006	9120	Genetic Information Processing	9123	Folding, sorting and degradation	4141	Protein processing in endoplasmic reticulum [PATH:ko04141]	SEC23; protein transport protein SEC23
Acropora_hyacinthus_SLJPv1___s0188.g47.t1	-0.176118	0.539379	0.901646	-0.0935648	0.722935	0.874756	0.210192	0.133384	0.569977	41909	K04571	9120	Genetic Information Processing	9123	Folding, sorting and degradation	4141	Protein processing in endoplasmic reticulum [PATH:ko04141]	SSR4; translocon-associated protein subunit delta
Acropora_hyacinthus_SLJPv1___s0026.g114.t1	0.375998	0.317013	0.867669	0.0172826	0.968985	0.989816	0.186675	0.655224	0.871957	33360	K09542	9120	Genetic Information Processing	9123	Folding, sorting and degradation	4141	Protein processing in endoplasmic reticulum [PATH:ko04141]	CRYAB; crystallin, alpha B
Acropora_hyacinthus_SLJPv1___s0300.g10.t1	0.461428	0.254978	0.866934	-0.271448	0.476245	0.72076	0.184843	0.311705	0.696492	27259	K09580	9120	Genetic Information Processing	9123	Folding, sorting and degradation	4141	Protein processing in endoplasmic reticulum [PATH:ko04141]	PDIA1, P4HB; protein disulfide-isomerase A1 [EC:5.3.4.1]
Acropora_hyacinthus_SLJPv1___s0034.g67.t1	0.158878	0.676483	0.935664	0.197197	0.64865	0.831832	0.14993	0.751151	0.906285	16723	K02159	9120	Genetic Information Processing	9123	Folding, sorting and degradation	4141	Protein processing in endoplasmic reticulum [PATH:ko04141]	BAX; apoptosis regulator BAX
Acropora_hyacinthus_SLJPv1___s0076.g38.t1	-0.166872	0.786389	0.956456	-0.504954	0.0717963	0.462296	0.0609258	0.791985	0.922399	24844	K01456	9120	Genetic Information Processing	9123	Folding, sorting and degradation	4141	Protein processing in endoplasmic reticulum [PATH:ko04141]	E3.5.1.52, NGLY1, PNG1; peptide-N4-(N-acetyl-beta-glucosaminyl)asparagine amidase [EC:3.5.1.52]
Acropora_hyacinthus_SLJPv1___s0003.g53.t1	0.360705	0.353368	0.872045	-0.15704	0.579071	0.779121	0.0577171	0.398699	0.744876	6829	K09584	9120	Genetic Information Processing	9123	Folding, sorting and degradation	4141	Protein processing in endoplasmic reticulum [PATH:ko04141]	PDIA6, TXNDC7; protein disulfide-isomerase A6 [EC:5.3.4.1]
Acropora_hyacinthus_SLJPv1___s0355.g9.t1	0.395236	0.056067	0.866934	-0.541073	0.0442888	0.462296	0.0341017	0.682122	0.87846	36104	K13525	9120	Genetic Information Processing	9123	Folding, sorting and degradation	4141	Protein processing in endoplasmic reticulum [PATH:ko04141]	VCP, CDC48; transitional endoplasmic reticulum ATPase
Acropora_hyacinthus_SLJPv1___s0009.g133.t1	0.0435321	0.883835	0.98104	-0.193845	0.511768	0.744059	-0.00482837	0.976026	0.990522	31913	K08054	9120	Genetic Information Processing	9123	Folding, sorting and degradation	4141	Protein processing in endoplasmic reticulum [PATH:ko04141]	CANX; calnexin
Acropora_hyacinthus_SLJPv1___s0313.g14.t1	0.660838	0.453136	0.890232	0.199606	0.679989	0.849017	-0.0892288	0.819184	0.932018	39830	K14000	9120	Genetic Information Processing	9123	Folding, sorting and degradation	4141	Protein processing in endoplasmic reticulum [PATH:ko04141]	RRBP1; ribosome-binding protein 1
Acropora_hyacinthus_SLJPv1___s0088.g80.t1	0.44965	0.0130453	0.738921	0.0453762	0.651697	0.831832	-0.128314	0.337515	0.709046	5406	K10080	9120	Genetic Information Processing	9123	Folding, sorting and degradation	4141	Protein processing in endoplasmic reticulum [PATH:ko04141]	LMAN1, ERGIC53; lectin, mannose-binding 1
Acropora_hyacinthus_SLJPv1___s0067.g17.t1	0.269339	0.592757	0.91234	-0.020672	0.897375	0.960282	-0.133315	0.399649	0.745939	21972	K14012	9120	Genetic Information Processing	9123	Folding, sorting and degradation	4141	Protein processing in endoplasmic reticulum [PATH:ko04141]	SHP1, UBX1, NSFL1C; UBX domain-containing protein 1
Acropora_hyacinthus_SLJPv1___s0041.g18.t1	0.324047	0.211542	0.866934	-0.245098	0.550076	0.762867	-0.324711	0.355397	0.716424	39136	K03094	9120	Genetic Information Processing	9123	Folding, sorting and degradation	4141	Protein processing in endoplasmic reticulum [PATH:ko04141]	SKP1, CBF3D; S-phase kinase-associated protein 1
Acropora_hyacinthus_SLJPv1___s0002.g57.t1	-0.425988	0.35245	0.872045	-1.51723	0.312185	0.610032	-0.423615	0.217776	0.649582	40388	K06689	9120	Genetic Information Processing	9123	Folding, sorting and degradation	4141	Protein processing in endoplasmic reticulum [PATH:ko04141]	UBE2D, UBC4, UBC5; ubiquitin-conjugating enzyme E2 D [EC:2.3.2.23]
Acropora_hyacinthus_SLJPv1___s0011.g186.t1	0.149075	0.266752	0.866934	-0.43246	0.108651	0.483857	-0.460054	0.0683396	0.527985	42984	K10839	9120	Genetic Information Processing	9123	Folding, sorting and degradation	4141	Protein processing in endoplasmic reticulum [PATH:ko04141]	RAD23, HR23; UV excision repair protein RAD23
Acropora_hyacinthus_SLJPv1___s0063.g25.t1	0.908239	0.20731	0.866934	0.0375459	0.922295	0.969592	-0.618041	0.320999	0.697353	17730	K14009	9120	Genetic Information Processing	9123	Folding, sorting and degradation	4141	Protein processing in endoplasmic reticulum [PATH:ko04141]	BCAP31, BAP31; B-cell receptor-associated protein 31
Acropora_hyacinthus_SLJPv1___s0015.g169.t1	0.438617	0.476362	0.890232	1.07972	0.229666	0.550136	0.866875	0.0115167	0.421436	23046	K09481	9120	Genetic Information Processing	9123	Folding, sorting and degradation	3060	Protein export [PATH:ko03060]	SEC61B, SBH2; protein transport protein SEC61 subunit beta
Acropora_hyacinthus_SLJPv1___s0069.g11.t1	-0.0697195	0.727689	0.950123	0.174722	0.421132	0.685176	0.683301	0.0161027	0.458626	31281	K09490	9120	Genetic Information Processing	9123	Folding, sorting and degradation	3060	Protein export [PATH:ko03060]	HSPA5, BIP; heat shock 70kDa protein 5
Acropora_hyacinthus_SLJPv1___s0047.g56.t1	-0.153337	0.595567	0.91234	-0.116169	0.492864	0.732622	0.37665	0.117751	0.56616	34300	K10956	9120	Genetic Information Processing	9123	Folding, sorting and degradation	3060	Protein export [PATH:ko03060]	SEC61A; protein transport protein SEC61 subunit alpha
Acropora_hyacinthus_SLJPv1___s0128.g55.t1	-0.048236	0.951793	0.99416	-0.494753	0.221888	0.543866	0.358705	0.469012	0.782151	27963	K03106	9120	Genetic Information Processing	9123	Folding, sorting and degradation	3060	Protein export [PATH:ko03060]	SRP54, ffh; signal recognition particle subunit SRP54 [EC:3.6.5.4]
Acropora_hyacinthus_SLJPv1___s0182.g14.t1	-0.135158	0.834892	0.973864	0.952472	0.162554	0.508803	-0.00109103	0.994329	0.997425	18789	K12948	9120	Genetic Information Processing	9123	Folding, sorting and degradation	3060	Protein export [PATH:ko03060]	SPCS3, SPC3; signal peptidase complex subunit 3 [EC:3.4.-.-]
Acropora_hyacinthus_SLJPv1___s0072.g74.t1	0.22503	0.399698	0.886592	0.478163	0.239543	0.55757	-0.0402917	0.923676	0.975135	24424	K03217	9120	Genetic Information Processing	9123	Folding, sorting and degradation	3060	Protein export [PATH:ko03060]	yidC, spoIIIJ, OXA1, ccfA; YidC/Oxa1 family membrane protein insertase
Acropora_hyacinthus_SLJPv1___s0002.g159.t1	-0.265193	0.514999	0.891882	-0.0625908	0.687734	0.849775	-0.229964	0.529944	0.811816	40619	K03108	9120	Genetic Information Processing	9123	Folding, sorting and degradation	3060	Protein export [PATH:ko03060]	SRP72; signal recognition particle subunit SRP72
Acropora_hyacinthus_SLJPv1___s0313.g9.t1	0.315886	0.431528	0.888098	0.286044	0.154444	0.502185	-0.348582	0.269463	0.672403	39819	K03107	9120	Genetic Information Processing	9123	Folding, sorting and degradation	3060	Protein export [PATH:ko03060]	SRP68; signal recognition particle subunit SRP68
Acropora_hyacinthus_SLJPv1___s0064.g16.t2	0.491469	0.580896	0.912024	-0.624254	0.113289	0.485454	-0.557779	0.152081	0.586809	301	K13280	9120	Genetic Information Processing	9123	Folding, sorting and degradation	3060	Protein export [PATH:ko03060]	SEC11, sipW; signal peptidase I [EC:3.4.21.89]
Acropora_hyacinthus_SLJPv1___s0015.g91.t2	-0.24836	0.862836	0.97872	-0.601632	0.634399	0.822307	1.59147	0.147139	0.584619	22795	K03028	9120	Genetic Information Processing	9123	Folding, sorting and degradation	3050	Proteasome [PATH:ko03050]	PSMD2, RPN1; 26S proteasome regulatory subunit N1
Acropora_hyacinthus_SLJPv1___s1017.g2.t1	-0.997958	0.381546	0.886592	0.326981	0.617008	0.80787	1.35894	0.298183	0.695459	41681	K03036	9120	Genetic Information Processing	9123	Folding, sorting and degradation	3050	Proteasome [PATH:ko03050]	PSMD11, RPN6; 26S proteasome regulatory subunit N6
Acropora_hyacinthus_SLJPv1___s0214.g15.t1	-0.55364	0.441864	0.890232	0.0805049	0.683728	0.849017	0.501941	0.136718	0.574719	38220	K03063	9120	Genetic Information Processing	9123	Folding, sorting and degradation	3050	Proteasome [PATH:ko03050]	PSMC4, RPT3; 26S proteasome regulatory subunit T3
Acropora_hyacinthus_SLJPv1___s0082.g12.t1	-0.0306495	0.883712	0.98104	-0.211038	0.144509	0.494772	0.463777	0.00675845	0.371138	15867	K03061	9120	Genetic Information Processing	9123	Folding, sorting and degradation	3050	Proteasome [PATH:ko03050]	PSMC2, RPT1; 26S proteasome regulatory subunit T1
Acropora_hyacinthus_SLJPv1___s0136.g46.t1	-0.272831	0.638798	0.922409	-0.0240106	0.904556	0.963066	0.431395	0.293922	0.695459	26854	K03039	9120	Genetic Information Processing	9123	Folding, sorting and degradation	3050	Proteasome [PATH:ko03050]	PSMD13, RPN9; 26S proteasome regulatory subunit N9
Acropora_hyacinthus_SLJPv1___s0040.g119.t1	0.461355	0.0426617	0.866934	-0.297513	0.0762746	0.462296	0.366983	0.499233	0.794474	13612	K02736	9120	Genetic Information Processing	9123	Folding, sorting and degradation	3050	Proteasome [PATH:ko03050]	PSMB4; 20S proteasome subunit beta 7 [EC:3.4.25.1]
Acropora_hyacinthus_SLJPv1___s0016.g12.t1	0.555959	0.563353	0.909862	-0.13953	0.180242	0.517	0.342973	0.301529	0.695579	35161	K03038	9120	Genetic Information Processing	9123	Folding, sorting and degradation	3050	Proteasome [PATH:ko03050]	PSMD7, RPN8; 26S proteasome regulatory subunit N8
Acropora_hyacinthus_SLJPv1___s0036.g17.t1	0.325846	0.0617958	0.866934	-0.0633321	0.824705	0.922933	0.295242	0.236549	0.66594	3648	K02738	9120	Genetic Information Processing	9123	Folding, sorting and degradation	3050	Proteasome [PATH:ko03050]	PSMB6; 20S proteasome subunit beta 1 [EC:3.4.25.1]
Acropora_hyacinthus_SLJPv1___s0169.g39.t1	-0.253983	0.44553	0.890232	-0.0084096	0.951375	0.983783	0.273733	0.00557938	0.371138	15294	K03035	9120	Genetic Information Processing	9123	Folding, sorting and degradation	3050	Proteasome [PATH:ko03050]	PSMD12, RPN5; 26S proteasome regulatory subunit N5
Acropora_hyacinthus_SLJPv1___s0001.g51.t1	-0.132211	0.634356	0.920803	-0.061595	0.758507	0.889998	0.234746	0.339621	0.709046	19061	K02725	9120	Genetic Information Processing	9123	Folding, sorting and degradation	3050	Proteasome [PATH:ko03050]	PSMA1; 20S proteasome subunit alpha 6 [EC:3.4.25.1]
Acropora_hyacinthus_SLJPv1___s0113.g53.t1	0.710494	0.0989864	0.866934	-0.460684	0.0734447	0.462296	0.206982	0.68472	0.879797	21201	K03062	9120	Genetic Information Processing	9123	Folding, sorting and degradation	3050	Proteasome [PATH:ko03050]	PSMC1, RPT2; 26S proteasome regulatory subunit T2
Acropora_hyacinthus_SLJPv1___s0163.g17.t1	0.0995412	0.221718	0.866934	-0.453474	0.210474	0.534542	0.205626	0.0562713	0.525157	941	K03065	9120	Genetic Information Processing	9123	Folding, sorting and degradation	3050	Proteasome [PATH:ko03050]	PSMC3, RPT5; 26S proteasome regulatory subunit T5
Acropora_hyacinthus_SLJPv1___s0130.g68.t1	0.276142	0.480247	0.890232	-0.756452	0.178126	0.51635	0.177444	0.560945	0.827804	17359	K02726	9120	Genetic Information Processing	9123	Folding, sorting and degradation	3050	Proteasome [PATH:ko03050]	PSMA2; 20S proteasome subunit alpha 2 [EC:3.4.25.1]
Acropora_hyacinthus_SLJPv1___s0226.g14.t1	1.03403	0.0126155	0.738921	-0.585146	0.0594045	0.462296	0.170549	0.468074	0.781278	1478	K03033	9120	Genetic Information Processing	9123	Folding, sorting and degradation	3050	Proteasome [PATH:ko03050]	PSMD3, RPN3; 26S proteasome regulatory subunit N3
Acropora_hyacinthus_SLJPv1___s0204.g10.t1	0.487151	0.0819075	0.866934	-1.176	0.138165	0.490684	0.124108	0.494548	0.790967	6575	K02731	9120	Genetic Information Processing	9123	Folding, sorting and degradation	3050	Proteasome [PATH:ko03050]	PSMA7; 20S proteasome subunit alpha 4 [EC:3.4.25.1]
Acropora_hyacinthus_SLJPv1___s0167.g15.t1	0.430569	0.0937391	0.866934	0.0891649	0.800233	0.909406	0.107328	0.710647	0.890282	13857	K06691	9120	Genetic Information Processing	9123	Folding, sorting and degradation	3050	Proteasome [PATH:ko03050]	RPN13; 26S proteasome regulatory subunit N13
Acropora_hyacinthus_SLJPv1___s0065.g54.t1	0.00654346	0.987299	0.997119	0.0910134	0.470372	0.717166	0.10266	0.756802	0.90776	29991	K03066	9120	Genetic Information Processing	9123	Folding, sorting and degradation	3050	Proteasome [PATH:ko03050]	PSMC5, RPT6; 26S proteasome regulatory subunit T6
Acropora_hyacinthus_SLJPv1___s0108.g44.t1	0.415802	0.226267	0.866934	0.0252816	0.945697	0.982288	0.0610967	0.825893	0.934934	14142	K02727	9120	Genetic Information Processing	9123	Folding, sorting and degradation	3050	Proteasome [PATH:ko03050]	PSMA3; 20S proteasome subunit alpha 7 [EC:3.4.25.1]
Acropora_hyacinthus_SLJPv1___s0001.g788.t1	0.44909	0.219637	0.866934	-1.33694	0.283493	0.594081	0.0591548	0.870498	0.951898	20595	K03064	9120	Genetic Information Processing	9123	Folding, sorting and degradation	3050	Proteasome [PATH:ko03050]	PSMC6, RPT4; 26S proteasome regulatory subunit T4
Acropora_hyacinthus_SLJPv1___s0214.g33.t1	0.367621	0.597705	0.913161	0.241816	0.411522	0.67835	0.0139672	0.962608	0.985955	38245	K03032	9120	Genetic Information Processing	9123	Folding, sorting and degradation	3050	Proteasome [PATH:ko03050]	PSMD1, RPN2; 26S proteasome regulatory subunit N2
Acropora_hyacinthus_SLJPv1___s0009.g71.t1	0.442987	0.204493	0.866934	-0.632592	0.155221	0.502185	0.00520227	0.984558	0.993714	31775	K02728	9120	Genetic Information Processing	9123	Folding, sorting and degradation	3050	Proteasome [PATH:ko03050]	PSMA4; 20S proteasome subunit alpha 3 [EC:3.4.25.1]
Acropora_hyacinthus_SLJPv1___s0063.g22.t1	-0.143816	0.847896	0.975288	-0.138554	0.826605	0.924142	-0.0326805	0.919484	0.97162	17718	K03037	9120	Genetic Information Processing	9123	Folding, sorting and degradation	3050	Proteasome [PATH:ko03050]	PSMD6, RPN7; 26S proteasome regulatory subunit N7
Acropora_hyacinthus_SLJPv1___s0690.g2.t1	-0.00958962	0.985913	0.997119	-0.103674	0.569345	0.773933	-0.0991085	0.505278	0.80039	2498	K03030	9120	Genetic Information Processing	9123	Folding, sorting and degradation	3050	Proteasome [PATH:ko03050]	PSMD14, RPN11, POH1; 26S proteasome regulatory subunit N11
Acropora_hyacinthus_SLJPv1___s0010.g140.t1	0.0224324	0.865337	0.980284	-0.821896	0.0607498	0.462296	-0.143427	0.382342	0.733917	32973	K02737	9120	Genetic Information Processing	9123	Folding, sorting and degradation	3050	Proteasome [PATH:ko03050]	PSMB5; 20S proteasome subunit beta 5 [EC:3.4.25.1]
Acropora_hyacinthus_SLJPv1___s0057.g39.t1	0.164172	0.375448	0.88512	-0.433334	0.0367278	0.462296	-0.187855	0.179151	0.611068	22441	K02729	9120	Genetic Information Processing	9123	Folding, sorting and degradation	3050	Proteasome [PATH:ko03050]	PSMA5; 20S proteasome subunit alpha 5 [EC:3.4.25.1]
Acropora_hyacinthus_SLJPv1___s0107.g76.t1	0.217499	0.743921	0.953954	-0.96938	0.0302355	0.462296	-0.265228	0.0544788	0.525157	15545	K02732	9120	Genetic Information Processing	9123	Folding, sorting and degradation	3050	Proteasome [PATH:ko03050]	PSMB1; 20S proteasome subunit beta 6 [EC:3.4.25.1]
Acropora_hyacinthus_SLJPv1___s0135.g6.t1	0.364298	0.575563	0.909946	-0.92374	0.264074	0.582098	-0.297739	0.500113	0.795314	32409	K03029	9120	Genetic Information Processing	9123	Folding, sorting and degradation	3050	Proteasome [PATH:ko03050]	PSMD4, RPN10; 26S proteasome regulatory subunit N10
Acropora_hyacinthus_SLJPv1___s0016.g82.t1	0.400341	0.747995	0.953954	-0.776124	0.240211	0.558381	-0.562034	0.120858	0.567282	35330	K02735	9120	Genetic Information Processing	9123	Folding, sorting and degradation	3050	Proteasome [PATH:ko03050]	PSMB3; 20S proteasome subunit beta 3 [EC:3.4.25.1]
Acropora_hyacinthus_SLJPv1___s0197.g17.t1	0.357717	0.728703	0.950123	-0.470849	0.443674	0.696935	-1.05511	0.0653497	0.526378	34624	K02739	9120	Genetic Information Processing	9123	Folding, sorting and degradation	3050	Proteasome [PATH:ko03050]	PSMB7; 20S proteasome subunit beta 2 [EC:3.4.25.1]
Acropora_hyacinthus_SLJPv1___s0262.g9.t1	-0.03128	0.924106	0.990473	-0.767811	0.392808	0.662882	-2.1547	0.0424081	0.498465	18580	K02730	9120	Genetic Information Processing	9123	Folding, sorting and degradation	3050	Proteasome [PATH:ko03050]	PSMA6; 20S proteasome subunit alpha 1 [EC:3.4.25.1]
Acropora_hyacinthus_SLJPv1___s0012.g150.t1	0.720631	0.0374642	0.861906	-0.477658	0.0586363	0.462296	0.0605435	0.516478	0.804322	10901	K04648	9150	Organismal Systems	9155	Excretory system	4962	Vasopressin-regulated water reabsorption [PATH:ko04962]	DCTN1; dynactin 1
Acropora_hyacinthus_SLJPv1___s0300.g9.t1	0.650693	0.0126884	0.738921	-0.664481	0.0514064	0.462296	-0.0929592	0.608687	0.851483	27256	K12462	9150	Organismal Systems	9155	Excretory system	4962	Vasopressin-regulated water reabsorption [PATH:ko04962]	ARHGDI, RHOGDI; Rho GDP-dissociation inhibitor
Acropora_hyacinthus_SLJPv1___s0131.g61.t2	0.671615	0.105334	0.866934	-1.19804	0.155196	0.502185	-0.148343	0.327734	0.701176	1303	K10424	9150	Organismal Systems	9155	Excretory system	4962	Vasopressin-regulated water reabsorption [PATH:ko04962]	DCTN2; dynactin 2
Acropora_hyacinthus_SLJPv1___s0023.g67.t1	-0.107033	0.866844	0.980532	0.0594073	0.915874	0.968141	0.627027	0.307953	0.696492	9682	K15109	9150	Organismal Systems	9159	Environmental adaptation	4714	Thermogenesis [PATH:ko04714]	SLC25A20_29, CACT, CACL, CRC1; solute carrier family 25 (mitochondrial carnitine/acylcarnitine transporter), member 20/29
Acropora_hyacinthus_SLJPv1___s0131.g138.t1	-0.221524	0.557809	0.907354	0.211758	0.509622	0.743097	0.218672	0.303347	0.695579	1440	K11650	9150	Organismal Systems	9159	Environmental adaptation	4714	Thermogenesis [PATH:ko04714]	SMARCD; SWI/SNF-related matrix-associated actin-dependent regulator of chromatin subfamily D
Acropora_hyacinthus_SLJPv1___s0049.g92.t1	-0.0559995	0.735329	0.952422	-0.238244	0.685137	0.849017	0.206705	0.572521	0.832811	26606	K11340	9150	Organismal Systems	9159	Environmental adaptation	4714	Thermogenesis [PATH:ko04714]	ACTL6A, INO80K; actin-like protein 6A
Acropora_hyacinthus_SLJPv1___s0001.g376.t1	0.543075	0.0144497	0.738921	-0.289884	0.487707	0.729762	0.134254	0.260202	0.672403	19642	K02358	9150	Organismal Systems	9159	Environmental adaptation	4626	Plant-pathogen interaction [PATH:ko04626]	tuf, TUFM; elongation factor Tu
Acropora_hyacinthus_SLJPv1___s0064.g12.t1	-0.920908	0.135574	0.866934	-1.71204	0.0916582	0.474053	0.851783	0.307501	0.696492	296	K17285	9100	Metabolism	9102	Energy metabolism	920	Sulfur metabolism [PATH:ko00920]	SELENBP1; methanethiol oxidase [EC:1.8.3.4]
Acropora_hyacinthus_SLJPv1___s0002.g326.t1	0.971247	0.205154	0.866934	-0.12924	0.807976	0.913318	0.57898	0.126941	0.567282	40948	K22470	9100	Metabolism	9102	Energy metabolism	920	Sulfur metabolism [PATH:ko00920]	SQOR; eukaryotic sulfide quinone oxidoreductase [EC:1.8.5.8]
Acropora_hyacinthus_SLJPv1___s0049.g72.t1	0.45987	0.114479	0.866934	-0.161135	0.587829	0.786212	0.152538	0.781803	0.920128	26567	K17725	9100	Metabolism	9102	Energy metabolism	920	Sulfur metabolism [PATH:ko00920]	ETHE1; sulfur dioxygenase [EC:1.13.11.18]
Acropora_hyacinthus_SLJPv1___s0128.g62.t1	0.180626	0.283065	0.866934	-0.210216	0.257663	0.573852	0.0876602	0.645318	0.869444	27974	K01738	9100	Metabolism	9102	Energy metabolism	920	Sulfur metabolism [PATH:ko00920]	cysK; cysteine synthase [EC:2.5.1.47]
Acropora_hyacinthus_SLJPv1___s0100.g51.t1	0.943243	0.47995	0.890232	-0.74897	0.278189	0.594081	-0.526883	0.179804	0.611068	34926	K01011	9100	Metabolism	9102	Energy metabolism	920	Sulfur metabolism [PATH:ko00920]	TST, MPST, sseA; thiosulfate/3-mercaptopyruvate sulfurtransferase [EC:2.8.1.1 2.8.1.2]
Acropora_hyacinthus_SLJPv1___s0044.g175.t1	0.236208	0.0194283	0.757225	-0.56276	0.0122242	0.462296	-0.651539	0.047898	0.502372	12730	K17285	9100	Metabolism	9102	Energy metabolism	920	Sulfur metabolism [PATH:ko00920]	SELENBP1; methanethiol oxidase [EC:1.8.3.4]
Acropora_hyacinthus_SLJPv1___s1090.g1.t1	0.644374	0.626153	0.920646	-0.660073	0.561342	0.770905	-1.51792	0.120166	0.567282	39065	K13811	9100	Metabolism	9102	Energy metabolism	920	Sulfur metabolism [PATH:ko00920]	PAPSS; 3'-phosphoadenosine 5'-phosphosulfate synthase [EC:2.7.7.4 2.7.1.25]
Acropora_hyacinthus_SLJPv1___s0028.g263.t1	-0.0672016	0.871794	0.98085	-0.523445	0.218488	0.540231	1.1784	0.321571	0.697644	31127	K02264	9100	Metabolism	9102	Energy metabolism	190	Oxidative phosphorylation [PATH:ko00190]	COX5A; cytochrome c oxidase subunit 5a
Acropora_hyacinthus_SLJPv1___s0001.g566.t1	0.176114	0.801863	0.959958	-0.399363	0.377437	0.653703	0.551641	0.248049	0.671249	20098	K00419	9100	Metabolism	9102	Energy metabolism	190	Oxidative phosphorylation [PATH:ko00190]	QCR9, UCRC; ubiquinol-cytochrome c reductase subunit 9
Acropora_hyacinthus_SLJPv1___s0086.g98.t1	1.18285	0.292396	0.866934	-1.10902	0.112115	0.483857	0.495407	0.113619	0.565617	12973	K03940	9100	Metabolism	9102	Energy metabolism	190	Oxidative phosphorylation [PATH:ko00190]	NDUFS7; NADH dehydrogenase (ubiquinone) Fe-S protein 7 [EC:7.1.1.2 1.6.99.3]
Acropora_hyacinthus_SLJPv1___s0045.g35.t2	0.216905	0.314219	0.867669	-0.559938	0.135984	0.490684	0.46439	0.134275	0.571279	17600	K02154	9100	Metabolism	9102	Energy metabolism	190	Oxidative phosphorylation [PATH:ko00190]	ATPeV0A, ATP6N; V-type H+-transporting ATPase subunit a
Acropora_hyacinthus_SLJPv1___s0029.g32.t1	1.02998	0.595834	0.91234	0.608323	0.185164	0.522584	0.451367	0.465164	0.780269	28193	K02144	9100	Metabolism	9102	Energy metabolism	190	Oxidative phosphorylation [PATH:ko00190]	ATPeV1H; V-type H+-transporting ATPase subunit H
Acropora_hyacinthus_Mitochondria_v1___COX2	0.0401904	0.89937	0.983398	-0.143446	0.494154	0.732622	0.296154	0.484054	0.786413	191889	K02261	9100	Metabolism	9102	Energy metabolism	190	Oxidative phosphorylation [PATH:ko00190]	COX2; cytochrome c oxidase subunit 2
Acropora_hyacinthus_SLJPv1___s1415.g1.t1	0.508396	0.350919	0.872045	0.306332	0.425412	0.687672	0.254316	0.803898	0.924824	28523	K11353	9100	Metabolism	9102	Energy metabolism	190	Oxidative phosphorylation [PATH:ko00190]	NDUFA13; NADH dehydrogenase (ubiquinone) 1 alpha subcomplex subunit 13
Acropora_hyacinthus_SLJPv1___s0003.g50.t1	0.147337	0.43498	0.89009	-0.392351	0.139922	0.490684	0.25121	0.0341977	0.472386	6819	K00411	9100	Metabolism	9102	Energy metabolism	190	Oxidative phosphorylation [PATH:ko00190]	UQCRFS1, RIP1, petA; ubiquinol-cytochrome c reductase iron-sulfur subunit [EC:7.1.1.8]
Acropora_hyacinthus_SLJPv1___s0123.g43.t1	0.290502	0.743944	0.953954	0.19337	0.556005	0.766376	0.233918	0.481529	0.785598	13713	K03937	9100	Metabolism	9102	Energy metabolism	190	Oxidative phosphorylation [PATH:ko00190]	NDUFS4; NADH dehydrogenase (ubiquinone) Fe-S protein 4
Acropora_hyacinthus_SLJPv1___s0120.g38.t1	-0.063981	0.883145	0.98104	-0.0859967	0.802607	0.910402	0.163206	0.575766	0.832811	34469	K02265	9100	Metabolism	9102	Energy metabolism	190	Oxidative phosphorylation [PATH:ko00190]	COX5B; cytochrome c oxidase subunit 5b
Acropora_hyacinthus_SLJPv1___s0002.g164.t1	0.671364	0.104693	0.866934	-0.745763	0.209437	0.534542	0.130883	0.566207	0.831248	40625	K02147	9100	Metabolism	9102	Energy metabolism	190	Oxidative phosphorylation [PATH:ko00190]	ATPeV1B, ATP6B; V-type H+-transporting ATPase subunit B
Acropora_hyacinthus_SLJPv1___s0169.g60.t2	0.181815	0.767037	0.954184	-0.429054	0.617055	0.80787	0.126917	0.906354	0.965132	15333	K00415	9100	Metabolism	9102	Energy metabolism	190	Oxidative phosphorylation [PATH:ko00190]	QCR2, UQCRC2; ubiquinol-cytochrome c reductase core subunit 2
Acropora_hyacinthus_SLJPv1___s0050.g66.t1	0.613946	0.302292	0.867669	-1.04999	0.133332	0.490684	0.114336	0.250741	0.672403	4114	K02134	9100	Metabolism	9102	Energy metabolism	190	Oxidative phosphorylation [PATH:ko00190]	ATPeF1D, ATP5D, ATP16; F-type H+-transporting ATPase subunit delta
Acropora_hyacinthus_SLJPv1___s0059.g28.t1	0.507422	0.0183801	0.757225	-0.505992	0.0376	0.462296	0.0699407	0.571112	0.832811	3225	K02132	9100	Metabolism	9102	Energy metabolism	190	Oxidative phosphorylation [PATH:ko00190]	ATPeF1A, ATP5A1, ATP1; F-type H+-transporting ATPase subunit alpha
Acropora_hyacinthus_SLJPv1___s0169.g66.t1	0.0181814	0.963652	0.994982	0.129638	0.761533	0.890694	0.0530501	0.877262	0.955372	15352	K02130	9100	Metabolism	9102	Energy metabolism	190	Oxidative phosphorylation [PATH:ko00190]	ATPeF0F, ATP5J2; F-type H+-transporting ATPase subunit f
Acropora_hyacinthus_SLJPv1___s0240.g46.t1	0.0355236	0.916256	0.987175	-0.261094	0.289462	0.594461	0.0443538	0.870397	0.951898	15751	K02267	9100	Metabolism	9102	Energy metabolism	190	Oxidative phosphorylation [PATH:ko00190]	COX6B; cytochrome c oxidase subunit 6b
Acropora_hyacinthus_SLJPv1___s0731.g1.t1	0.315848	0.125614	0.866934	-0.293942	0.381729	0.655076	0.0293404	0.930531	0.976371	39648	K03934	9100	Metabolism	9102	Energy metabolism	190	Oxidative phosphorylation [PATH:ko00190]	NDUFS1; NADH dehydrogenase (ubiquinone) Fe-S protein 1 [EC:7.1.1.2 1.6.99.3]
Acropora_hyacinthus_SLJPv1___s0002.g292.t1	0.165281	0.583323	0.91234	-0.254983	0.515586	0.744702	-0.0148428	0.906465	0.965132	40899	K02127	9100	Metabolism	9102	Energy metabolism	190	Oxidative phosphorylation [PATH:ko00190]	ATPeF0B, ATP5F1, ATP4; F-type H+-transporting ATPase subunit b
Acropora_hyacinthus_SLJPv1___s0167.g17.t1	-0.0848608	0.752044	0.953954	-0.494064	0.138067	0.490684	-0.0896443	0.79774	0.923351	13861	K11726	9100	Metabolism	9102	Energy metabolism	190	Oxidative phosphorylation [PATH:ko00190]	NURF38; nucleosome-remodeling factor 38 kDa subunit [EC:3.6.1.1]
Acropora_hyacinthus_SLJPv1___s0252.g25.t1	0.830745	0.612256	0.915739	0.24338	0.283551	0.594081	-0.101226	0.834501	0.937471	13804	K02146	9100	Metabolism	9102	Energy metabolism	190	Oxidative phosphorylation [PATH:ko00190]	ATPeV0D, ATP6D; V-type H+-transporting ATPase subunit d
Acropora_hyacinthus_SLJPv1___s0112.g37.t1	0.908265	0.0793107	0.866934	-0.904924	0.209289	0.534542	-0.114575	0.63304	0.864107	5148	K02137	9100	Metabolism	9102	Energy metabolism	190	Oxidative phosphorylation [PATH:ko00190]	ATPeF0O, ATP5O, ATP5; F-type H+-transporting ATPase subunit O
Acropora_hyacinthus_SLJPv1___s0217.g2.t2	0.159997	0.684503	0.937098	-0.579799	0.139462	0.490684	-0.11647	0.647117	0.869596	34682	K03942	9100	Metabolism	9102	Energy metabolism	190	Oxidative phosphorylation [PATH:ko00190]	NDUFV1; NADH dehydrogenase (ubiquinone) flavoprotein 1 [EC:7.1.1.2 1.6.99.3]
Acropora_hyacinthus_SLJPv1___s0152.g23.t1	0.215109	0.127711	0.866934	-0.23016	0.0481398	0.462296	-0.144266	0.556187	0.825814	29573	K02145	9100	Metabolism	9102	Energy metabolism	190	Oxidative phosphorylation [PATH:ko00190]	ATPeV1A, ATP6A; V-type H+-transporting ATPase subunit A [EC:7.1.2.2]
Acropora_hyacinthus_SLJPv1___s0241.g6.t1	-0.0196504	0.976614	0.995393	-0.526667	0.337893	0.619974	-0.144941	0.375459	0.73066	2321	K00413	9100	Metabolism	9102	Energy metabolism	190	Oxidative phosphorylation [PATH:ko00190]	CYC1, CYT1, petC; ubiquinol-cytochrome c reductase cytochrome c1 subunit
Acropora_hyacinthus_SLJPv1___s0006.g57.t1	-0.792574	0.512651	0.891882	-0.260332	0.0155651	0.462296	-0.162021	0.508913	0.800649	25033	K03948	9100	Metabolism	9102	Energy metabolism	190	Oxidative phosphorylation [PATH:ko00190]	NDUFA4; NADH dehydrogenase (ubiquinone) 1 alpha subcomplex subunit 4
Acropora_hyacinthus_SLJPv1___s0131.g14.t1	0.363454	0.271214	0.866934	-0.539108	0.0352409	0.462296	-0.163199	0.265725	0.672403	1185	K02133	9100	Metabolism	9102	Energy metabolism	190	Oxidative phosphorylation [PATH:ko00190]	ATPeF1B, ATP5B, ATP2; F-type H+-transporting ATPase subunit beta [EC:7.1.2.2]
Acropora_hyacinthus_SLJPv1___s0238.g14.t1	0.585533	0.240062	0.866934	0.270734	0.666025	0.842223	-0.182078	0.787226	0.921701	33530	K03936	9100	Metabolism	9102	Energy metabolism	190	Oxidative phosphorylation [PATH:ko00190]	NDUFS3; NADH dehydrogenase (ubiquinone) Fe-S protein 3 [EC:7.1.1.2 1.6.99.3]
Acropora_hyacinthus_SLJPv1___s0021.g120.t1	-0.387168	0.255719	0.866934	-0.716959	0.294888	0.598534	-0.182876	0.581545	0.834145	28734	K02136	9100	Metabolism	9102	Energy metabolism	190	Oxidative phosphorylation [PATH:ko00190]	ATPeF1G, ATP5C1, ATP3; F-type H+-transporting ATPase subunit gamma
Acropora_hyacinthus_SLJPv1___s0001.g643.t1	0.0226671	0.978548	0.995393	-0.694846	0.399871	0.668924	-0.183099	0.742978	0.901731	20211	K00416	9100	Metabolism	9102	Energy metabolism	190	Oxidative phosphorylation [PATH:ko00190]	QCR6, UQCRH; ubiquinol-cytochrome c reductase subunit 6
Acropora_hyacinthus_SLJPv1___s0002.g212.t1	1.119	0.0223944	0.757225	0.21468	0.674151	0.845972	-0.193629	0.704619	0.890282	40740	K03964	9100	Metabolism	9102	Energy metabolism	190	Oxidative phosphorylation [PATH:ko00190]	NDUFB8; NADH dehydrogenase (ubiquinone) 1 beta subcomplex subunit 8
Acropora_hyacinthus_SLJPv1___s2210.g1.t1	1.21919	0.228767	0.866934	-0.99478	0.208827	0.534542	-0.224551	0.525477	0.811611	8198	K03935	9100	Metabolism	9102	Energy metabolism	190	Oxidative phosphorylation [PATH:ko00190]	NDUFS2; NADH dehydrogenase (ubiquinone) Fe-S protein 2 [EC:7.1.1.2 1.6.99.3]
Acropora_hyacinthus_SLJPv1___s0076.g50.t1	0.0901866	0.746918	0.953954	-0.918866	0.111063	0.483857	-0.231695	0.356504	0.717143	24861	K02138	9100	Metabolism	9102	Energy metabolism	190	Oxidative phosphorylation [PATH:ko00190]	ATPeF0D, ATP5H, ATP7; F-type H+-transporting ATPase subunit d
Acropora_hyacinthus_SLJPv1___s0005.g136.t2	1.03351	0.252528	0.866934	-1.44792	0.0311691	0.462296	-0.267007	0.621982	0.857246	1804	K02151	9100	Metabolism	9102	Energy metabolism	190	Oxidative phosphorylation [PATH:ko00190]	ATPeV1F, ATP6S14; V-type H+-transporting ATPase subunit F
Acropora_hyacinthus_SLJPv1___s0025.g41.t1	0.493912	0.695488	0.942503	-1.57102	0.0273673	0.462296	-0.325974	0.353016	0.716424	32100	K02152	9100	Metabolism	9102	Energy metabolism	190	Oxidative phosphorylation [PATH:ko00190]	ATPeV1G, ATP6G; V-type H+-transporting ATPase subunit G
Acropora_hyacinthus_SLJPv1___s1204.g1.t1	-0.157389	0.642209	0.922409	-0.517055	0.245866	0.562823	-0.41426	0.245885	0.671249	21604	K02150	9100	Metabolism	9102	Energy metabolism	190	Oxidative phosphorylation [PATH:ko00190]	ATPeV1E, ATP6E; V-type H+-transporting ATPase subunit E
Acropora_hyacinthus_SLJPv1___s0168.g12.t1	0.370241	0.145364	0.866934	-0.703285	0.104582	0.476102	-0.522773	0.226954	0.658664	39674	K03949	9100	Metabolism	9102	Energy metabolism	190	Oxidative phosphorylation [PATH:ko00190]	NDUFA5; NADH dehydrogenase (ubiquinone) 1 alpha subcomplex subunit 5
Acropora_hyacinthus_SLJPv1___s0252.g15.t1	0.464013	0.0309042	0.834925	-0.44965	0.126948	0.490684	-0.659662	0.0926577	0.546046	13785	K02263	9100	Metabolism	9102	Energy metabolism	190	Oxidative phosphorylation [PATH:ko00190]	COX4; cytochrome c oxidase subunit 4
Acropora_hyacinthus_SLJPv1___s0163.g50.t1	0.635549	0.420418	0.886592	-0.719887	0.40234	0.671137	-0.871394	0.369324	0.729595	1008	K02148	9100	Metabolism	9102	Energy metabolism	190	Oxidative phosphorylation [PATH:ko00190]	ATPeV1C, ATP6C; V-type H+-transporting ATPase subunit C
Acropora_hyacinthus_SLJPv1___s0002.g19.t1	-0.15011	0.46768	0.890232	0.223559	0.349319	0.631159	0.807886	0.0168807	0.458626	40330	K00261	9100	Metabolism	9102	Energy metabolism	910	Nitrogen metabolism [PATH:ko00910]	GLUD1_2, gdhA; glutamate dehydrogenase (NAD(P)+) [EC:1.4.1.3]
Acropora_hyacinthus_SLJPv1___s0079.g58.t1	0.355492	0.513445	0.891882	-0.671811	0.0964279	0.475477	-0.228469	0.154703	0.590281	1992	K00262	9100	Metabolism	9102	Energy metabolism	910	Nitrogen metabolism [PATH:ko00910]	E1.4.1.4, gdhA; glutamate dehydrogenase (NADP+) [EC:1.4.1.4]
Acropora_hyacinthus_SLJPv1___s0001.g441.t1	0.515572	0.719782	0.946092	-0.448772	0.618352	0.80787	-0.396912	0.655418	0.871957	19832	K01672	9100	Metabolism	9102	Energy metabolism	910	Nitrogen metabolism [PATH:ko00910]	CA; carbonic anhydrase [EC:4.2.1.1]
Acropora_hyacinthus_SLJPv1___s0076.g43.t1	0.955352	0.114525	0.866934	-0.630671	0.32531	0.614305	-0.563512	0.0786483	0.533936	24851	K01948	9100	Metabolism	9102	Energy metabolism	910	Nitrogen metabolism [PATH:ko00910]	CPS1; carbamoyl-phosphate synthase (ammonia) [EC:6.3.4.16]
Acropora_hyacinthus_SLJPv1___s0006.g216.t1	0.11333	0.86169	0.978191	-0.333006	0.64198	0.827032	-0.691376	0.0618005	0.525157	25408	K00262	9100	Metabolism	9102	Energy metabolism	910	Nitrogen metabolism [PATH:ko00910]	E1.4.1.4, gdhA; glutamate dehydrogenase (NADP+) [EC:1.4.1.4]
Acropora_hyacinthus_SLJPv1___s0347.g2.t1	0.850048	0.109983	0.866934	-2.26454	0.025098	0.462296	-3.61563	0.00181053	0.371138	24653	K18245	9100	Metabolism	9102	Energy metabolism	910	Nitrogen metabolism [PATH:ko00910]	CA2; carbonic anhydrase 2 [EC:4.2.1.1]
Acropora_hyacinthus_SLJPv1___s0018.g72.t1	0.323951	0.190037	0.866934	-0.483857	0.167388	0.512218	-0.0520291	0.808406	0.92677	37991	K01070	9100	Metabolism	9102	Energy metabolism	680	Methane metabolism [PATH:ko00680]	frmB, ESD, fghA; S-formylglutathione hydrolase [EC:3.1.2.12]
Acropora_hyacinthus_SLJPv1___s0042.g42.t1	0.737708	0.0998038	0.866934	-1.50053	0.0888497	0.474053	-0.816715	0.109935	0.557085	38942	K00058	9100	Metabolism	9102	Energy metabolism	680	Methane metabolism [PATH:ko00680]	serA, PHGDH; D-3-phosphoglycerate dehydrogenase / 2-oxoglutarate reductase [EC:1.1.1.95 1.1.1.399]
Acropora_hyacinthus_SLJPv1___s0241.g29.t1	-0.0620265	0.901315	0.983924	-1.1138	0.250603	0.569667	0.000716412	0.996068	0.997535	2378	K14455	9100	Metabolism	9102	Energy metabolism	710	Carbon fixation in photosynthetic organisms [PATH:ko00710]	GOT2; aspartate aminotransferase, mitochondrial [EC:2.6.1.1]
Acropora_hyacinthus_SLJPv1___s0277.g18.t1	0.626579	0.326396	0.867669	-0.766859	0.0382906	0.462296	-0.0543777	0.78681	0.921691	24287	K14454	9100	Metabolism	9102	Energy metabolism	710	Carbon fixation in photosynthetic organisms [PATH:ko00710]	GOT1; aspartate aminotransferase, cytoplasmic [EC:2.6.1.1]
Acropora_hyacinthus_SLJPv1___s0109.g7.t1	0.410408	0.0504792	0.866934	-0.52576	0.331628	0.616505	0.125855	0.353929	0.716424	17126	K01322	9150	Organismal Systems	9152	Endocrine system	4614	Renin-angiotensin system [PATH:ko04614]	PREP; prolyl oligopeptidase [EC:3.4.21.26]
Acropora_hyacinthus_SLJPv1___s0088.g73.t2	0.152561	0.41281	0.886592	-0.566571	0.0470882	0.462296	-0.353032	0.108336	0.55671	5396	K11141	9150	Organismal Systems	9152	Endocrine system	4614	Renin-angiotensin system [PATH:ko04614]	ENPEP, CD249; glutamyl aminopeptidase [EC:3.4.11.7]
Acropora_hyacinthus_SLJPv1___s0088.g69.t1	0.382375	0.0227735	0.757225	-0.40656	0.324633	0.614305	-0.533389	0.0570575	0.525157	5389	K11141	9150	Organismal Systems	9152	Endocrine system	4614	Renin-angiotensin system [PATH:ko04614]	ENPEP, CD249; glutamyl aminopeptidase [EC:3.4.11.7]
Acropora_hyacinthus_SLJPv1___s0075.g8.t1	0.797041	0.21456	0.866934	-1.50683	0.165216	0.511258	-0.562265	0.149245	0.58632	4893	K11141	9150	Organismal Systems	9152	Endocrine system	4614	Renin-angiotensin system [PATH:ko04614]	ENPEP, CD249; glutamyl aminopeptidase [EC:3.4.11.7]
Acropora_hyacinthus_SLJPv1___s0065.g10.t1	-0.0360939	0.969581	0.994982	0.198413	0.758418	0.889998	0.32814	0.555284	0.825422	29911	K08762	9150	Organismal Systems	9152	Endocrine system	3320	PPAR signaling pathway [PATH:ko03320]	DBI, ACBP; diazepam-binding inhibitor (GABA receptor modulator, acyl-CoA-binding protein)
Acropora_hyacinthus_SLJPv1___s0130.g45.t1	0.486447	0.150578	0.866934	-0.18785	0.434794	0.691439	-0.0425677	0.859649	0.947529	17299	K03626	9150	Organismal Systems	9152	Endocrine system	4928	Parathyroid hormone synthesis, secretion and action [PATH:ko04928]	EGD2, NACA; nascent polypeptide-associated complex subunit alpha
Acropora_hyacinthus_SLJPv1___s0145.g58.t1	0.176993	0.641183	0.922409	-0.833833	0.0685011	0.462296	-0.278842	0.216888	0.649582	42417	K04739	9150	Organismal Systems	9152	Endocrine system	4910	Insulin signaling pathway [PATH:ko04910]	PRKAR; cAMP-dependent protein kinase regulator
Acropora_hyacinthus_SLJPv1___s0107.g65.t1	0.41534	0.249428	0.866934	-0.385947	0.230964	0.550222	-0.368774	0.18785	0.62363	15531	K07192	9150	Organismal Systems	9152	Endocrine system	4910	Insulin signaling pathway [PATH:ko04910]	FLOT; flotillin
Acropora_hyacinthus_SLJPv1___s0001.g200.t1	0.516713	0.148701	0.866934	-0.474882	0.127735	0.490684	-0.453769	0.0594165	0.525157	19352	K07192	9150	Organismal Systems	9152	Endocrine system	4910	Insulin signaling pathway [PATH:ko04910]	FLOT; flotillin
Acropora_hyacinthus_SLJPv1___s0078.g70.t1	-0.0190019	0.879063	0.98104	0.349052	0.276363	0.594081	0.109269	0.763204	0.910144	39979	K18211	9150	Organismal Systems	9152	Endocrine system	4911	Insulin secretion [PATH:ko04911]	SNAP25; synaptosomal-associated protein 25
Acropora_hyacinthus_SLJPv1___s0034.g47.t1	0.835464	0.0650215	0.866934	-0.612121	0.146465	0.494772	-0.197588	0.256422	0.672403	16692	K09571	9150	Organismal Systems	9152	Endocrine system	4915	Estrogen signaling pathway [PATH:ko04915]	FKBP4_5; FK506-binding protein 4/5 [EC:5.2.1.8]
Acropora_hyacinthus_SLJPv1___s0001.g42.t1	1.20964	0.211187	0.866934	-0.425224	0.385192	0.65738	-0.331262	0.372162	0.729595	19043	K09355	9150	Organismal Systems	9152	Endocrine system	4927	Cortisol synthesis and secretion [PATH:ko04927]	PBX1; pre-B-cell leukemia transcription factor 1
Acropora_hyacinthus_SLJPv1___s0075.g37.t1	0.187165	0.503782	0.890232	0.0620695	0.786991	0.903597	0.276207	0.466507	0.780269	4936	K19863	9160	Human Diseases	9167	Endocrine and metabolic disease	4940	Type I diabetes mellitus [PATH:ko04940]	ICA1; islet cell auto antigen 1
Acropora_hyacinthus_SLJPv1___s0065.g43.t3	0.00238402	0.997008	0.998779	-0.261887	0.311348	0.610032	-0.946615	0.0872842	0.535375	29974	K07817	9160	Human Diseases	9167	Endocrine and metabolic disease	4940	Type I diabetes mellitus [PATH:ko04940]	PTPRN; receptor-type tyrosine-protein phosphatase N [EC:3.1.3.48]
Acropora_hyacinthus_SLJPv1___s0097.g116.t1	0.452594	0.174921	0.866934	0.621802	0.0397875	0.462296	0.673841	0.0318524	0.472386	36006	K14616	9150	Organismal Systems	9154	Digestive system	4977	Vitamin digestion and absorption [PATH:ko04977]	CUBN; cubilin
Acropora_hyacinthus_SLJPv1___s0049.g22.t1	1.11498	0.0822009	0.866934	0.0491675	0.871719	0.947794	0.0150032	0.963769	0.985955	26487	K14616	9150	Organismal Systems	9154	Digestive system	4977	Vitamin digestion and absorption [PATH:ko04977]	CUBN; cubilin
Acropora_hyacinthus_SLJPv1___s0224.g20.t1	-2.03137	0.249174	0.866934	-1.3437	0.351504	0.632594	-0.0563375	0.939142	0.978118	23498	K14616	9150	Organismal Systems	9154	Digestive system	4977	Vitamin digestion and absorption [PATH:ko04977]	CUBN; cubilin
Acropora_hyacinthus_SLJPv1___s0015.g172.t1	-0.951761	0.186447	0.866934	0.271466	0.425323	0.687672	-0.609259	0.237929	0.668156	23053	K14616	9150	Organismal Systems	9154	Digestive system	4977	Vitamin digestion and absorption [PATH:ko04977]	CUBN; cubilin
Acropora_hyacinthus_SLJPv1___s0183.g33.t2	0.348235	0.496585	0.890232	0.525074	0.318921	0.611999	-0.63373	0.213228	0.647903	37716	K14616	9150	Organismal Systems	9154	Digestive system	4977	Vitamin digestion and absorption [PATH:ko04977]	CUBN; cubilin
Acropora_hyacinthus_SLJPv1___s0091.g19.t1	0.108861	0.778199	0.956456	-0.274198	0.445827	0.697432	0.0278005	0.903442	0.963715	35040	K13912	9150	Organismal Systems	9154	Digestive system	4970	Salivary secretion [PATH:ko04970]	DMBT1; deleted in malignant brain tumors 1 protein
Acropora_hyacinthus_SLJPv1___s0162.g42.t2	-0.0257402	0.967038	0.994982	-0.195086	0.75107	0.885085	0.165163	0.675661	0.877303	33819	K23619	9150	Organismal Systems	9154	Digestive system	4974	Protein digestion and absorption [PATH:ko04974]	COL28A; collagen type XXVIII alpha
Acropora_hyacinthus_SLJPv1___s0070.g76.t1	0.598458	0.612214	0.915739	-0.63941	0.272968	0.589268	-0.555447	0.454054	0.780269	42265	K14210	9150	Organismal Systems	9154	Digestive system	4974	Protein digestion and absorption [PATH:ko04974]	SLC3A1, RBAT; solute carrier family 3 (neutral and basic amino acid transporter), member 1
Acropora_hyacinthus_SLJPv1___s0056.g59.t1	-0.153501	0.579806	0.912024	-0.00828709	0.979927	0.991498	0.0791181	0.842938	0.940296	9552	K06096	9150	Organismal Systems	9154	Digestive system	4979	Cholesterol metabolism [PATH:ko04979]	VAPA; vesicle-associated membrane protein-associated protein A
Acropora_hyacinthus_SLJPv1___s0074.g54.t1	0.618391	0.289587	0.866934	-0.771558	0.109504	0.483857	-0.550225	0.234215	0.664427	6261	K02156	9150	Organismal Systems	9158	Development and regeneration	4320	Dorso-ventral axis formation [PATH:ko04320]	AUB, PIWI; aubergine
Acropora_hyacinthus_SLJPv1___s0025.g78.t1	0.137072	0.384349	0.886592	-0.351494	0.132274	0.490684	-0.0977535	0.553451	0.824873	32233	K06704	9150	Organismal Systems	9158	Development and regeneration	4361	Axon regeneration [PATH:ko04361]	ADAM10, CD156c; disintegrin and metalloproteinase domain-containing protein 10 [EC:3.4.24.81]
Acropora_hyacinthus_SLJPv1___s0155.g29.t1	0.489888	0.349256	0.871531	-1.10541	0.239101	0.55757	-0.666012	0.0828048	0.535375	35696	K12035	9150	Organismal Systems	9158	Development and regeneration	4361	Axon regeneration [PATH:ko04361]	TRIM71; tripartite motif-containing protein 71 [EC:2.3.2.27]
Acropora_hyacinthus_SLJPv1___s0021.g141.t1	2.21615	0.315347	0.867669	-1.36655	0.222626	0.544122	-0.425474	0.598883	0.845637	28767	K07526	9150	Organismal Systems	9158	Development and regeneration	4360	Axon guidance [PATH:ko04360]	SRGAP; SLIT-ROBO Rho GTPase activating protein
Acropora_hyacinthus_SLJPv1___s0039.g89.t1	0.698344	0.0232298	0.757225	-0.348783	0.0215445	0.462296	-0.139195	0.339706	0.709046	13193	K10373	9150	Organismal Systems	9153	Circulatory system	4260	Cardiac muscle contraction [PATH:ko04260]	TPM1; tropomyosin 1
Acropora_hyacinthus_SLJPv1___s0012.g244.t1	0.0844102	0.631659	0.920646	-0.805305	0.145573	0.494772	-0.36819	0.113761	0.565617	11060	K10373	9150	Organismal Systems	9153	Circulatory system	4260	Cardiac muscle contraction [PATH:ko04260]	TPM1; tropomyosin 1
Acropora_hyacinthus_SLJPv1___s1171.g1.t1	0.0693318	0.78719	0.956456	-0.559256	0.110103	0.483857	-0.721532	0.025378	0.472386	15042	K10373	9150	Organismal Systems	9153	Circulatory system	4260	Cardiac muscle contraction [PATH:ko04260]	TPM1; tropomyosin 1
Acropora_hyacinthus_SLJPv1___s0047.g41.t1	0.230783	0.175991	0.866934	0.181471	0.284182	0.594081	0.487022	0.0213668	0.472386	34280	K09489	9140	Cellular Processes	9144	Cellular community - eukaryotes	4530	Tight junction [PATH:ko04530]	HSPA4; heat shock 70kDa protein 4
Acropora_hyacinthus_SLJPv1___s0065.g64.t1	0.335643	0.186065	0.866934	-0.459584	0.153985	0.502185	0.416193	0.0944527	0.546046	30020	K12751	9140	Cellular Processes	9144	Cellular community - eukaryotes	4530	Tight junction [PATH:ko04530]	MYL6; myosin light chain 6
Acropora_hyacinthus_SLJPv1___s0044.g68.t1	0.0596514	0.701945	0.944442	0.0811631	0.624538	0.813871	0.202564	0.372575	0.729595	12489	K06106	9140	Cellular Processes	9144	Cellular community - eukaryotes	4530	Tight junction [PATH:ko04530]	CTTN, EMS1; cortactin
Acropora_hyacinthus_SLJPv1___s0046.g120.t2	0.782679	0.0571031	0.866934	-0.80041	0.33535	0.617923	0.164202	0.467123	0.780269	40280	K20638	9140	Cellular Processes	9144	Cellular community - eukaryotes	4530	Tight junction [PATH:ko04530]	ARHGAP17, RICH1; Rho GTPase-activating protein 17
Acropora_hyacinthus_SLJPv1___s0006.g221.t2	0.231031	0.00459367	0.738921	-0.353913	0.0719876	0.462296	0.0984396	0.578391	0.834145	25430	K10352	9140	Cellular Processes	9144	Cellular community - eukaryotes	4530	Tight junction [PATH:ko04530]	MYH; myosin heavy chain
Acropora_hyacinthus_SLJPv1___s0114.g54.t1	-0.241254	0.652919	0.922876	-0.540916	0.0948106	0.474053	0.0526625	0.914114	0.96958	21065	K10352	9140	Cellular Processes	9144	Cellular community - eukaryotes	4530	Tight junction [PATH:ko04530]	MYH; myosin heavy chain
Acropora_hyacinthus_SLJPv1___s0065.g65.t1	0.29962	0.0232332	0.757225	-0.950176	0.23886	0.55757	-0.0010304	0.99665	0.997535	30026	K12751	9140	Cellular Processes	9144	Cellular community - eukaryotes	4530	Tight junction [PATH:ko04530]	MYL6; myosin light chain 6
Acropora_hyacinthus_SLJPv1___s0111.g61.t1	0.539951	0.187516	0.866934	-0.162227	0.799806	0.909406	-0.198026	0.466858	0.780269	26411	K12751	9140	Cellular Processes	9144	Cellular community - eukaryotes	4530	Tight junction [PATH:ko04530]	MYL6; myosin light chain 6
Acropora_hyacinthus_SLJPv1___s0253.g8.t1	-0.156353	0.321661	0.867669	-0.345974	0.271404	0.589043	-0.247658	0.458248	0.780269	30233	K12751	9140	Cellular Processes	9144	Cellular community - eukaryotes	4530	Tight junction [PATH:ko04530]	MYL6; myosin light chain 6
Acropora_hyacinthus_SLJPv1___s0020.g49.t1	0.184329	0.392733	0.886592	-0.193476	0.655325	0.834095	-0.258813	0.214184	0.647903	14248	K05762	9140	Cellular Processes	9144	Cellular community - eukaryotes	4530	Tight junction [PATH:ko04530]	RDX; radixin
Acropora_hyacinthus_SLJPv1___s0010.g81.t1	0.334361	0.266856	0.866934	-0.901788	0.0221859	0.462296	-0.354687	0.311426	0.696492	32784	K12751	9140	Cellular Processes	9144	Cellular community - eukaryotes	4530	Tight junction [PATH:ko04530]	MYL6; myosin light chain 6
Acropora_hyacinthus_SLJPv1___s0114.g21.t1	0.256408	0.333012	0.867669	-0.557681	0.00650882	0.462296	-0.610633	0.105876	0.55671	20993	K13365	9140	Cellular Processes	9144	Cellular community - eukaryotes	4530	Tight junction [PATH:ko04530]	SLC9A3R1, NHERF1; Na(+)/H(+) exchange regulatory cofactor NHE-RF1
Acropora_hyacinthus_SLJPv1___s0035.g124.t1	0.741426	0.122889	0.866934	-0.901878	0.153813	0.502185	-0.70133	0.114535	0.565617	8565	K12751	9140	Cellular Processes	9144	Cellular community - eukaryotes	4530	Tight junction [PATH:ko04530]	MYL6; myosin light chain 6
Acropora_hyacinthus_SLJPv1___s0128.g4.t1	0.0182672	0.977554	0.995393	-0.728719	0.0941407	0.474053	0.241234	0.302654	0.695579	27868	K12757	9140	Cellular Processes	9144	Cellular community - eukaryotes	4510	Focal adhesion [PATH:ko04510]	MYL12; myosin regulatory light chain 12
Acropora_hyacinthus_SLJPv1___s0015.g12.t1	0.163397	0.177365	0.866934	-0.320068	0.114386	0.485454	0.121628	0.197883	0.632281	22677	K05700	9140	Cellular Processes	9144	Cellular community - eukaryotes	4510	Focal adhesion [PATH:ko04510]	VCL; vinculin
Acropora_hyacinthus_SLJPv1___s1096.g1.t1	0.778727	0.283981	0.866934	0.0358347	0.915302	0.968108	0.0867153	0.644348	0.869022	600	K13708	9140	Cellular Processes	9144	Cellular community - eukaryotes	4510	Focal adhesion [PATH:ko04510]	DOCK1; dedicator of cytokinesis protein 1
Acropora_hyacinthus_SLJPv1___s0023.g13.t1	0.996192	0.167386	0.866934	-0.706537	0.00125001	0.462296	-0.238139	0.735876	0.899892	9589	K06272	9140	Cellular Processes	9144	Cellular community - eukaryotes	4510	Focal adhesion [PATH:ko04510]	ILK; integrin-linked kinase [EC:2.7.11.1]
Acropora_hyacinthus_SLJPv1___s0022.g75.t1	0.324636	0.161754	0.866934	-0.787957	0.00313962	0.462296	-0.376651	0.0336972	0.472386	43370	K05699	9140	Cellular Processes	9144	Cellular community - eukaryotes	4510	Focal adhesion [PATH:ko04510]	ACTN1_4; actinin alpha 1/4
Acropora_hyacinthus_SLJPv1___s0109.g5.t1	0.0516027	0.887979	0.981581	0.259379	0.570068	0.773933	-0.542515	0.30354	0.695579	17121	K06275	9140	Cellular Processes	9144	Cellular community - eukaryotes	4510	Focal adhesion [PATH:ko04510]	PARV; parvin
Acropora_hyacinthus_SLJPv1___s0089.g56.t1	-0.185995	0.795753	0.959166	-0.909226	0.163133	0.508803	-0.620272	0.0340435	0.472386	38590	K13708	9140	Cellular Processes	9144	Cellular community - eukaryotes	4510	Focal adhesion [PATH:ko04510]	DOCK1; dedicator of cytokinesis protein 1
Acropora_hyacinthus_SLJPv1___s0047.g42.t2	-1.06893	0.345894	0.867669	0.319444	0.534075	0.752712	0.287377	0.688924	0.881052	34283	K06084	9140	Cellular Processes	9144	Cellular community - eukaryotes	4520	Adherens junction [PATH:ko04520]	LMO7, FBXO20; F-box protein 20
Acropora_hyacinthus_SLJPv1___s0112.g54.t1	1.21756	0.13243	0.866934	0.194362	0.79031	0.905409	-0.0441251	0.868109	0.951828	5213	K06083	9140	Cellular Processes	9144	Cellular community - eukaryotes	4520	Adherens junction [PATH:ko04520]	WASF3; WAS protein family, member 3
Acropora_hyacinthus_SLJPv1___s0072.g113.t1	0.796068	0.0403325	0.861906	-0.858708	0.00884726	0.462296	-0.072602	0.821292	0.932496	24502	K05696	9140	Cellular Processes	9144	Cellular community - eukaryotes	4520	Adherens junction [PATH:ko04520]	PTPN1, PTP1B; tyrosine-protein phosphatase non-receptor type 1 [EC:3.1.3.48]
Acropora_hyacinthus_SLJPv1___s0044.g167.t1	0.161811	0.165355	0.866934	-0.428147	0.0177162	0.462296	-0.171886	0.0704783	0.531731	12709	K05701	9140	Cellular Processes	9144	Cellular community - eukaryotes	4520	Adherens junction [PATH:ko04520]	TJP1, ZO1; tight junction protein 1
Acropora_hyacinthus_SLJPv1___s0014.g5.t1	0.47344	0.0749171	0.866934	-0.57614	0.0490077	0.462296	-0.185099	0.552509	0.824559	26924	K16848	9140	Cellular Processes	9144	Cellular community - eukaryotes	4520	Adherens junction [PATH:ko04520]	IQGAP1; Ras GTPase-activating-like protein IQGAP1
Acropora_hyacinthus_SLJPv1___s0235.g9.t1	0.572865	0.170193	0.866934	-0.879042	0.181601	0.518366	0.109524	0.769726	0.912583	35787	K05750	9140	Cellular Processes	9142	Cell motility	4810	Regulation of actin cytoskeleton [PATH:ko04810]	NCKAP1, NAP125; NCK-associated protein 1
Acropora_hyacinthus_SLJPv1___s0057.g53.t1	0.285001	0.343248	0.867669	0.350763	0.426935	0.688654	-0.110361	0.62155	0.857246	22476	K05752	9140	Cellular Processes	9142	Cell motility	4810	Regulation of actin cytoskeleton [PATH:ko04810]	C3ORF10, HSPC300; chromosome 3 open reading frame 10
Acropora_hyacinthus_SLJPv1___s0066.g70.t1	0.161614	0.510424	0.891882	-0.510104	0.0974731	0.475477	-0.407443	0.220574	0.653607	39409	K05768	9140	Cellular Processes	9142	Cell motility	4810	Regulation of actin cytoskeleton [PATH:ko04810]	GSN; gelsolin
Acropora_hyacinthus_SLJPv1___s0066.g71.t1	0.0561699	0.891332	0.983342	-0.552285	0.0196548	0.462296	-0.625088	0.145347	0.584237	39414	K05768	9140	Cellular Processes	9142	Cell motility	4810	Regulation of actin cytoskeleton [PATH:ko04810]	GSN; gelsolin
Acropora_hyacinthus_SLJPv1___s0002.g254.t1	-0.826102	0.353674	0.872045	-0.201658	0.389682	0.661696	-0.0413867	0.883221	0.957168	40805	K08836	9140	Cellular Processes	9143	Cell growth and death	4114	Oocyte meiosis [PATH:ko04114]	SLK; STE20-like kinase [EC:2.7.11.1]
Acropora_hyacinthus_SLJPv1___s0011.g156.t1	0.636704	0.171229	0.866934	0.407276	0.318097	0.611999	1.03419	0.00878807	0.395376	42828	K05864	9140	Cellular Processes	9143	Cell growth and death	4217	Necroptosis [PATH:ko04217]	PPID, CYPD; peptidyl-prolyl isomerase D [EC:5.2.1.8]
Acropora_hyacinthus_SLJPv1___s0141.g4.t1	1.45724	0.206314	0.866934	-2.03099	0.223523	0.544122	0.921589	0.146272	0.584619	7785	K11251	9140	Cellular Processes	9143	Cell growth and death	4217	Necroptosis [PATH:ko04217]	H2A; histone H2A
Acropora_hyacinthus_SLJPv1___s0080.g2.t1	0.0613635	0.923584	0.990473	-1.12246	0.244682	0.562823	0.401537	0.755874	0.907674	37331	K11251	9140	Cellular Processes	9143	Cell growth and death	4217	Necroptosis [PATH:ko04217]	H2A; histone H2A
Acropora_hyacinthus_SLJPv1___s0011.g84.t2	0.0178387	0.938439	0.99416	-1.1103	0.0909746	0.474053	-0.519742	0.665035	0.872918	42624	K11251	9140	Cellular Processes	9143	Cell growth and death	4217	Necroptosis [PATH:ko04217]	H2A; histone H2A
Acropora_hyacinthus_SLJPv1___s0001.g930.t1	0.139242	0.496961	0.890232	-0.997373	0.102296	0.476102	1.25412	0.0493645	0.508297	20897	K00522	9140	Cellular Processes	9143	Cell growth and death	4216	Ferroptosis [PATH:ko04216]	FTH1; ferritin heavy chain [EC:1.16.3.2]
Acropora_hyacinthus_SLJPv1___s0001.g931.t1	-0.0824094	0.758198	0.953954	-0.560247	0.0745845	0.462296	0.418015	0.520857	0.80835	20901	K00522	9140	Cellular Processes	9143	Cell growth and death	4216	Ferroptosis [PATH:ko04216]	FTH1; ferritin heavy chain [EC:1.16.3.2]
Acropora_hyacinthus_SLJPv1___s0020.g299.t1	-0.0328028	0.963031	0.994982	-0.724424	0.300346	0.603088	0.13555	0.57734	0.833484	14727	K10752	9140	Cellular Processes	9143	Cell growth and death	4218	Cellular senescence [PATH:ko04218]	RBBP4, HAT2, CAF1, MIS16; histone-binding protein RBBP4
Acropora_hyacinthus_SLJPv1___s0023.g107.t1	-0.0748432	0.8416	0.975288	-0.0863059	0.76514	0.893522	0.0789274	0.776805	0.916855	9737	K04727	9140	Cellular Processes	9143	Cell growth and death	4210	Apoptosis [PATH:ko04210]	AIFM1, PDCD8; apoptosis-inducing factor 1 [EC:1.-.-.-]
Acropora_hyacinthus_SLJPv1___s0034.g107.t1	-0.13608	0.76013	0.953954	0.406481	0.373112	0.651569	0.0569096	0.856092	0.945942	16841	K02084	9140	Cellular Processes	9143	Cell growth and death	4210	Apoptosis [PATH:ko04210]	APAF1; apoptotic protease-activating factor
Acropora_hyacinthus_SLJPv1___s0028.g155.t1	0.249561	0.374202	0.885064	-0.698272	0.0745455	0.462296	-0.257524	0.181738	0.611139	30949	K07611	9140	Cellular Processes	9143	Cell growth and death	4210	Apoptosis [PATH:ko04210]	LMNB; lamin B
Acropora_hyacinthus_SLJPv1___s0018.g128.t3	0.366837	0.0468033	0.866934	-0.691875	0.0286563	0.462296	-0.341607	0.00680539	0.371138	38157	K06114	9140	Cellular Processes	9143	Cell growth and death	4210	Apoptosis [PATH:ko04210]	SPTA; spectrin alpha
Acropora_hyacinthus_SLJPv1___s0020.g288.t1	0.507426	0.639638	0.922409	0.0120822	0.980508	0.991498	0.714421	0.138174	0.574719	14673	K03386	9140	Cellular Processes	9143	Cell growth and death	4214	Apoptosis - fly [PATH:ko04214]	PRDX2_4, ahpC; peroxiredoxin (alkyl hydroperoxide reductase subunit C) [EC:1.11.1.15]
Acropora_hyacinthus_SLJPv1___s0060.g70.t1	-0.121554	0.730861	0.951004	-0.236494	0.428862	0.690546	0.0363482	0.482507	0.785598	41364	K03386	9140	Cellular Processes	9143	Cell growth and death	4214	Apoptosis - fly [PATH:ko04214]	PRDX2_4, ahpC; peroxiredoxin (alkyl hydroperoxide reductase subunit C) [EC:1.11.1.15]
Acropora_hyacinthus_SLJPv1___s0035.g163.t1	0.556737	0.390364	0.886592	-1.20267	0.280805	0.594081	-0.149245	0.52021	0.80835	8651	K01527	9140	Cellular Processes	9143	Cell growth and death	4214	Apoptosis - fly [PATH:ko04214]	EGD1, BTF3; nascent polypeptide-associated complex subunit beta
Acropora_hyacinthus_SLJPv1___s0084.g16.t4	0.252034	0.00750532	0.738921	-0.232268	0.375069	0.6535	0.148107	0.191807	0.627757	18920	K12567	9160	Human Diseases	9166	Cardiovascular disease	5410	Hypertrophic cardiomyopathy (HCM) [PATH:ko05410]	TTN; titin [EC:2.7.11.1]
Acropora_hyacinthus_SLJPv1___s0211.g30.t4	0.680665	0.0371121	0.861906	-0.601314	0.0141645	0.462296	-0.480588	0.0575389	0.525157	32627	K10366	9160	Human Diseases	9166	Cardiovascular disease	5410	Hypertrophic cardiomyopathy (HCM) [PATH:ko05410]	DMD; dystrophin
Acropora_hyacinthus_SLJPv1___s0103.g8.t2	0.285818	0.169754	0.866934	0.0207822	0.901931	0.962406	-0.662598	0.0853136	0.535375	28884	K12566	9160	Human Diseases	9166	Cardiovascular disease	5410	Hypertrophic cardiomyopathy (HCM) [PATH:ko05410]	SGCB; beta-sarcoglycan
Acropora_hyacinthus_SLJPv1___s0113.g154.t2	-0.503379	0.181238	0.866934	-0.022443	0.951935	0.983783	0.17696	0.217698	0.649582	21458	K00688	9100	Metabolism	9101	Carbohydrate metabolism	500	Starch and sucrose metabolism [PATH:ko00500]	PYG, glgP; glycogen phosphorylase [EC:2.4.1.1]
Acropora_hyacinthus_SLJPv1___s0066.g79.t2	-0.0728208	0.93677	0.994079	-1.03461	0.173306	0.51635	-0.186791	0.733568	0.899119	39429	K00693	9100	Metabolism	9101	Carbohydrate metabolism	500	Starch and sucrose metabolism [PATH:ko00500]	GYS; glycogen synthase [EC:2.4.1.11]
Acropora_hyacinthus_SLJPv1___s0106.g5.t1	-0.72463	0.244393	0.866934	-0.00408422	0.995256	0.996582	-0.321135	0.307129	0.696492	12068	K01196	9100	Metabolism	9101	Carbohydrate metabolism	500	Starch and sucrose metabolism [PATH:ko00500]	AGL; glycogen debranching enzyme [EC:2.4.1.25 3.2.1.33]
Acropora_hyacinthus_SLJPv1___s0114.g19.t1	0.109497	0.936697	0.994079	-0.529243	0.0610047	0.462296	-0.493462	0.141042	0.578273	20989	K00700	9100	Metabolism	9101	Carbohydrate metabolism	500	Starch and sucrose metabolism [PATH:ko00500]	GBE1, glgB; 1,4-alpha-glucan branching enzyme [EC:2.4.1.18]
Acropora_hyacinthus_SLJPv1___s0112.g51.t1	0.180167	0.451995	0.890232	-0.0930916	0.655889	0.834197	0.308491	0.498894	0.794474	5195	K00626	9100	Metabolism	9101	Carbohydrate metabolism	620	Pyruvate metabolism [PATH:ko00620]	E2.3.1.9, atoB; acetyl-CoA C-acetyltransferase [EC:2.3.1.9]
Acropora_hyacinthus_SLJPv1___s0002.g143.t1	0.201637	0.523441	0.89579	0.135971	0.56305	0.771227	0.186745	0.714792	0.892501	40590	K01759	9100	Metabolism	9101	Carbohydrate metabolism	620	Pyruvate metabolism [PATH:ko00620]	GLO1, gloA; lactoylglutathione lyase [EC:4.4.1.5]
Acropora_hyacinthus_SLJPv1___s0262.g7.t1	0.733826	0.260169	0.866934	-0.380107	0.236067	0.55625	0.150254	0.796002	0.922872	18578	K01759	9100	Metabolism	9101	Carbohydrate metabolism	620	Pyruvate metabolism [PATH:ko00620]	GLO1, gloA; lactoylglutathione lyase [EC:4.4.1.5]
Acropora_hyacinthus_SLJPv1___s0067.g21.t1	0.619999	0.177669	0.866934	-1.24657	0.104214	0.476102	-0.0764887	0.713002	0.891741	21997	K00049	9100	Metabolism	9101	Carbohydrate metabolism	620	Pyruvate metabolism [PATH:ko00620]	GRHPR; glyoxylate/hydroxypyruvate reductase [EC:1.1.1.79 1.1.1.81]
Acropora_hyacinthus_SLJPv1___s0001.g167.t2	0.413202	0.505077	0.890232	-0.66363	0.208622	0.534542	-0.146397	0.475224	0.785598	19304	K01638	9100	Metabolism	9101	Carbohydrate metabolism	620	Pyruvate metabolism [PATH:ko00620]	aceB, glcB; malate synthase [EC:2.3.3.9]
Acropora_hyacinthus_SLJPv1___s0046.g79.t1	0.338665	0.575386	0.909946	0.19792	0.768047	0.895062	-0.149463	0.541421	0.81809	40208	K01069	9100	Metabolism	9101	Carbohydrate metabolism	620	Pyruvate metabolism [PATH:ko00620]	gloB, gloC, HAGH; hydroxyacylglutathione hydrolase [EC:3.1.2.6]
Acropora_hyacinthus_SLJPv1___s0010.g33.t1	0.994769	0.137343	0.866934	-0.0759754	0.786245	0.903597	-0.178677	0.684304	0.879764	32721	K00102	9100	Metabolism	9101	Carbohydrate metabolism	620	Pyruvate metabolism [PATH:ko00620]	LDHD, dld; D-lactate dehydrogenase (cytochrome) [EC:1.1.2.4]
Acropora_hyacinthus_SLJPv1___s0044.g148.t2	-0.169103	0.770638	0.956456	-0.378116	0.19801	0.532196	-0.228127	0.536804	0.8146	12674	K11262	9100	Metabolism	9101	Carbohydrate metabolism	620	Pyruvate metabolism [PATH:ko00620]	ACACA; acetyl-CoA carboxylase / biotin carboxylase 1 [EC:6.4.1.2 6.3.4.14 2.1.3.15]
Acropora_hyacinthus_SLJPv1___s0307.g4.t1	0.299274	0.185978	0.866934	-0.452768	0.517687	0.744702	0.557458	0.291279	0.694327	9876	K00232	9100	Metabolism	9101	Carbohydrate metabolism	640	Propanoate metabolism [PATH:ko00640]	E1.3.3.6, ACOX1, ACOX3; acyl-CoA oxidase [EC:1.3.3.6]
Acropora_hyacinthus_SLJPv1___s0001.g230.t1	0.209764	0.070455	0.866934	-0.0319728	0.909736	0.965845	0.302681	0.45202	0.779285	19435	K00248	9100	Metabolism	9101	Carbohydrate metabolism	640	Propanoate metabolism [PATH:ko00640]	ACADS, bcd; butyryl-CoA dehydrogenase [EC:1.3.8.1]
Acropora_hyacinthus_SLJPv1___s0196.g19.t1	0.422789	0.0560936	0.866934	-0.521141	0.00868156	0.462296	0.06367	0.797059	0.923351	29183	K00140	9100	Metabolism	9101	Carbohydrate metabolism	640	Propanoate metabolism [PATH:ko00640]	mmsA, iolA, ALDH6A1; malonate-semialdehyde dehydrogenase (acetylating) / methylmalonate-semialdehyde dehydrogenase [EC:1.2.1.18 1.2.1.27]
Acropora_hyacinthus_SLJPv1___s0034.g76.t1	0.158794	0.715291	0.946092	0.211401	0.419752	0.683752	-0.165616	0.710169	0.890282	16785	K01908	9100	Metabolism	9101	Carbohydrate metabolism	640	Propanoate metabolism [PATH:ko00640]	ACSS3, prpE; propionyl-CoA synthetase [EC:6.2.1.17]
Acropora_hyacinthus_SLJPv1___s0038.g2.t2	0.546684	0.115824	0.866934	-0.514002	0.133073	0.490684	-0.177866	0.480061	0.785598	25578	K07515	9100	Metabolism	9101	Carbohydrate metabolism	640	Propanoate metabolism [PATH:ko00640]	HADHA; enoyl-CoA hydratase / long-chain 3-hydroxyacyl-CoA dehydrogenase [EC:4.2.1.17 1.1.1.211]
Acropora_hyacinthus_SLJPv1___s0037.g60.t1	0.339112	0.432132	0.888098	0.0043734	0.990856	0.994384	-0.328395	0.513635	0.803698	37030	K00166	9100	Metabolism	9101	Carbohydrate metabolism	640	Propanoate metabolism [PATH:ko00640]	BCKDHA, bkdA1; 2-oxoisovalerate dehydrogenase E1 component alpha subunit [EC:1.2.4.4]
Acropora_hyacinthus_SLJPv1___s0046.g47.t1	0.603953	0.236759	0.866934	-0.44598	0.171471	0.513502	-0.37879	0.132036	0.569977	40152	K07511	9100	Metabolism	9101	Carbohydrate metabolism	640	Propanoate metabolism [PATH:ko00640]	ECHS1; enoyl-CoA hydratase [EC:4.2.1.17]
Acropora_hyacinthus_SLJPv1___s0313.g7.t1	1.38862	0.148737	0.866934	0.450294	0.527685	0.751084	-0.448137	0.581356	0.834145	39810	K13524	9100	Metabolism	9101	Carbohydrate metabolism	640	Propanoate metabolism [PATH:ko00640]	ABAT; 4-aminobutyrate aminotransferase / (S)-3-amino-2-methylpropionate transaminase [EC:2.6.1.19 2.6.1.22]
Acropora_hyacinthus_SLJPv1___s0331.g6.t1	1.75238	0.239253	0.866934	-1.44152	0.149154	0.500508	-0.489233	0.643486	0.869022	26741	K00232	9100	Metabolism	9101	Carbohydrate metabolism	640	Propanoate metabolism [PATH:ko00640]	E1.3.3.6, ACOX1, ACOX3; acyl-CoA oxidase [EC:1.3.3.6]
Acropora_hyacinthus_SLJPv1___s0765.g1.t1	0.899191	0.547537	0.903878	-0.546802	0.414935	0.680018	0.569113	0.256584	0.672403	4850	K01619	9100	Metabolism	9101	Carbohydrate metabolism	30	Pentose phosphate pathway [PATH:ko00030]	deoC, DERA; deoxyribose-phosphate aldolase [EC:4.1.2.4]
Acropora_hyacinthus_SLJPv1___s0026.g18.t1	0.0488935	0.922235	0.990305	-0.0117752	0.928751	0.973203	0.0861256	0.582237	0.834145	33208	K00852	9100	Metabolism	9101	Carbohydrate metabolism	30	Pentose phosphate pathway [PATH:ko00030]	rbsK, RBKS; ribokinase [EC:2.7.1.15]
Acropora_hyacinthus_SLJPv1___s1710.g1.t1	0.251929	0.631418	0.920646	0.048952	0.885492	0.952211	0.0117646	0.955003	0.985955	3552	K00033	9100	Metabolism	9101	Carbohydrate metabolism	30	Pentose phosphate pathway [PATH:ko00030]	PGD, gnd, gntZ; 6-phosphogluconate dehydrogenase [EC:1.1.1.44 1.1.1.343]
Acropora_hyacinthus_SLJPv1___s0057.g3.t1	0.132007	0.633167	0.920803	-0.542471	0.0139393	0.462296	-0.0305159	0.903884	0.963715	22287	K00615	9100	Metabolism	9101	Carbohydrate metabolism	30	Pentose phosphate pathway [PATH:ko00030]	E2.2.1.1, tktA, tktB; transketolase [EC:2.2.1.1]
Acropora_hyacinthus_SLJPv1___s0002.g102.t2	0.13807	0.581997	0.912024	-0.553389	0.128752	0.490684	-0.0370117	0.829286	0.9356	40517	K00616	9100	Metabolism	9101	Carbohydrate metabolism	30	Pentose phosphate pathway [PATH:ko00030]	E2.2.1.2, talA, talB; transaldolase [EC:2.2.1.2]
Acropora_hyacinthus_SLJPv1___s0057.g4.t1	-0.0213938	0.901575	0.983924	-0.522757	0.036278	0.462296	-0.145523	0.437629	0.772308	22290	K00615	9100	Metabolism	9101	Carbohydrate metabolism	30	Pentose phosphate pathway [PATH:ko00030]	E2.2.1.1, tktA, tktB; transketolase [EC:2.2.1.1]
Acropora_hyacinthus_SLJPv1___s0003.g142.t1	0.332262	0.14364	0.866934	-0.243652	0.139078	0.490684	-0.465745	0.0881971	0.535375	7003	K01057	9100	Metabolism	9101	Carbohydrate metabolism	30	Pentose phosphate pathway [PATH:ko00030]	PGLS, pgl, devB; 6-phosphogluconolactonase [EC:3.1.1.31]
Acropora_hyacinthus_SLJPv1___s0149.g27.t1	0.242743	0.295217	0.866934	-0.83368	0.00546659	0.462296	-0.48407	0.0469814	0.502372	3594	K00036	9100	Metabolism	9101	Carbohydrate metabolism	30	Pentose phosphate pathway [PATH:ko00030]	G6PD, zwf; glucose-6-phosphate 1-dehydrogenase [EC:1.1.1.49 1.1.1.363]
Acropora_hyacinthus_SLJPv1___s0085.g12.t1	0.245603	0.682525	0.936838	0.253687	0.346746	0.629559	0.526654	0.418654	0.760573	4444	K01195	9100	Metabolism	9101	Carbohydrate metabolism	40	Pentose and glucuronate interconversions [PATH:ko00040]	uidA, GUSB; beta-glucuronidase [EC:3.2.1.31]
Acropora_hyacinthus_SLJPv1___s0024.g85.t1	0.743139	0.184591	0.866934	-0.990577	0.0391894	0.462296	-0.225113	0.150522	0.586713	18136	K00963	9100	Metabolism	9101	Carbohydrate metabolism	40	Pentose and glucuronate interconversions [PATH:ko00040]	UGP2, galU, galF; UTP--glucose-1-phosphate uridylyltransferase [EC:2.7.7.9]
Acropora_hyacinthus_SLJPv1___s0060.g71.t1	-0.399709	0.092255	0.866934	0.701716	0.577214	0.778015	1.17114	0.351661	0.715336	41366	K19006	9100	Metabolism	9101	Carbohydrate metabolism	562	Inositol phosphate metabolism [PATH:ko00562]	PLCH; phosphatidylinositol phospholipase C, eta [EC:3.1.4.11]
Acropora_hyacinthus_SLJPv1___s0186.g33.t1	-0.202563	0.344382	0.867669	0.0117103	0.968098	0.989816	0.249152	0.0432253	0.499861	9097	K18081	9100	Metabolism	9101	Carbohydrate metabolism	562	Inositol phosphate metabolism [PATH:ko00562]	MTMR1_2; myotubularin-related protein 1/2 [EC:3.1.3.64 3.1.3.95]
[truncated: 880 more rows]
