# Supplementary material for: Metaproteome Analysis of Short‐Term Thermal Stress in Three Sympatric Coral Species Reveals Divergent Host Responses
Source: Ecol Evol. 2026 Mar 19;16(3):e73275. doi: 10.1002/ece3.73275 (PMC13093290; doi:10.1002/ece3.73275)
Supplement: Supplementary file 8 — Table S3: Proteomic data for the Porites lobata host across timepoints, with differential accumulation statistics and KEGG annotations. [file ECE3-16-e73275-s006.xlsx]

## Sheet: Table_S3
Table S3: Proteomic data for the Porites lobata host across timepoints, with differential accumulation statistics and KEGG annotations shown for each protein. "
Protein_ID	FC_TP0	pval_TP0	ADJPVALUE_TP0	FC_TP1	pval_TP1	ADJPVALUE_TP1	FC_TP2	pval_TP2	ADJPVALUE_TP2	Unnamed: 0	KO	A-ID	A-Description	B-ID	B-Description	C-ID	C-Description	D-Description
Porites_lobata_REEFv1___9509	0.672324	0.190726	0.763877	-0.806638	0.444742	0.822218	0.393582	0.24298	0.49508	255357	K23471	9160	Human Diseases	9171	Infectious disease: bacterial	5135	Yersinia infection [PATH:ko05135]	SKAP2; src kinase-associated phosphoprotein 2
Porites_lobata_REEFv1___27382	1.17778	0.359619	0.818329	-1.65295	0.0219457	0.704682	-0.193139	0.428919	0.639193	280859	K17388	9130	Environmental Information Processing	9132	Signal transduction	4310	Wnt signaling pathway [PATH:ko04310]	ROCK2; Rho-associated protein kinase 2 [EC:2.7.11.1]
Porites_lobata_REEFv1___11693	-0.804392	0.189559	0.763877	0.155915	0.578891	0.873307	-1.17403	0.0502698	0.322331	258968	K04499	9130	Environmental Information Processing	9132	Signal transduction	4310	Wnt signaling pathway [PATH:ko04310]	RUVBL1, RVB1, INO80H; RuvB-like protein 1 (pontin 52)
Porites_lobata_REEFv1___4592	1.33795	0.145989	0.763877	0.330938	0.61361	0.877211	1.47819	0.0789223	0.347154	247442	K04507	9130	Environmental Information Processing	9132	Signal transduction	4310	Wnt signaling pathway [PATH:ko04310]	CACYBP, SIP; calcyclin binding protein								Table S9: Proteomic data for the Acropora hyacinthus host across timepoints, with differential accumulation statistics and KEGG annotations shown for each protein.
Porites_lobata_REEFv1___21175	0.00885466	0.954554	0.991235	-0.835125	0.0311305	0.741477	-0.561231	0.115311	0.391686	272352	K04499	9130	Environmental Information Processing	9132	Signal transduction	4310	Wnt signaling pathway [PATH:ko04310]	RUVBL1, RVB1, INO80H; RuvB-like protein 1 (pontin 52)
Porites_lobata_REEFv1___22595	1.11577	0.264929	0.79158	-1.24762	0.11496	0.776418	-1.15891	0.294739	0.541353	274209	K03068	9130	Environmental Information Processing	9132	Signal transduction	4310	Wnt signaling pathway [PATH:ko04310]	LRP5_6; low density lipoprotein receptor-related protein 5/6
Porites_lobata_REEFv1___22834	1.04455	0.300134	0.795568	0.931435	0.41403	0.815148	-0.273747	0.333929	0.575113	274521	K23491	9130	Environmental Information Processing	9132	Signal transduction	4310	Wnt signaling pathway [PATH:ko04310]	CTNND2; catenin delta-2
Porites_lobata_REEFv1___3109	-0.35448	0.541958	0.873649	-0.515358	0.521176	0.843736	-1.58247	0.0879153	0.355589	244872	K04505	9130	Environmental Information Processing	9132	Signal transduction	4310	Wnt signaling pathway [PATH:ko04310]	PSEN1, PS1; presenilin 1 [EC:3.4.23.-]
Porites_lobata_REEFv1___3215	0.753059	0.110056	0.733013	-0.656213	0.145406	0.777084	-2.68383	0.000596967	0.130494	245019	K03068	9130	Environmental Information Processing	9132	Signal transduction	4310	Wnt signaling pathway [PATH:ko04310]	LRP5_6; low density lipoprotein receptor-related protein 5/6
Porites_lobata_REEFv1___494	0.0465567	0.906298	0.97731	0.0539348	0.924831	0.981423	-0.946045	0.322935	0.565144	240037	K02353	9130	Environmental Information Processing	9132	Signal transduction	4310	Wnt signaling pathway [PATH:ko04310]	DVL; segment polarity protein dishevelled
Porites_lobata_REEFv1___5585	0.0980501	0.813153	0.948746	-0.963086	0.174202	0.777084	-0.0946746	0.823238	0.903797	249052	K04501	9130	Environmental Information Processing	9132	Signal transduction	4310	Wnt signaling pathway [PATH:ko04310]	SMAD4; mothers against decapentaplegic homolog 4
Porites_lobata_REEFv1___852	-0.154803	0.6117	0.898255	-0.478421	0.165848	0.777084	-1.88663	0.130162	0.402804	240956	K08110	9130	Environmental Information Processing	9132	Signal transduction	4310	Wnt signaling pathway [PATH:ko04310]	GPC4; glypican 4
Porites_lobata_REEFv1___3110	0.0520516	0.946793	0.989071	-0.25919	0.770275	0.933248	-0.994298	0.379548	0.60434	244879	K14386	9150	Organismal Systems	9154	Digestive system	4977	Vitamin digestion and absorption [PATH:ko04977]	SLC5A6, SMVT; solute carrier family 5 (sodium-dependent multivitamin transporter), member 6
Porites_lobata_REEFv1___24759	0.30984	0.531568	0.872883	-0.0513652	0.848906	0.953643	0.00587874	0.98473	0.993941	277279	K14616	9150	Organismal Systems	9154	Digestive system	4977	Vitamin digestion and absorption [PATH:ko04977]	CUBN; cubilin
Porites_lobata_REEFv1___24683	0.261379	0.811232	0.948357	-0.030964	0.978855	0.99411	1.37475	0.22095	0.478759	277170	K14616	9150	Organismal Systems	9154	Digestive system	4977	Vitamin digestion and absorption [PATH:ko04977]	CUBN; cubilin
Porites_lobata_REEFv1___16334	-0.397625	0.731707	0.927614	0.00688657	0.982766	0.995469	0.705726	0.0959997	0.363439	265427	K14616	9150	Organismal Systems	9154	Digestive system	4977	Vitamin digestion and absorption [PATH:ko04977]	CUBN; cubilin
Porites_lobata_REEFv1___4103	-0.348119	0.517813	0.867726	0.182075	0.812235	0.941562	-2.07903	0.137132	0.407066	246640	K00868	9100	Metabolism	9108	Metabolism of cofactors and vitamins	750	Vitamin B6 metabolism [PATH:ko00750]	pdxK, pdxY; pyridoxine kinase [EC:2.7.1.35]
Porites_lobata_REEFv1___19778	-0.417116	0.201934	0.775871	-1.22326	0.145623	0.777084	-2.45219	0.281328	0.528698	270099	K06215	9100	Metabolism	9108	Metabolism of cofactors and vitamins	750	Vitamin B6 metabolism [PATH:ko00750]	pdxS, pdx1; pyridoxal 5'-phosphate synthase pdxS subunit [EC:4.3.3.6]
Porites_lobata_REEFv1___3874	3.41884	0.234018	0.786085	0.712555	0.496954	0.8382	3.38276	0.0883225	0.355589	246227	K00275	9100	Metabolism	9108	Metabolism of cofactors and vitamins	750	Vitamin B6 metabolism [PATH:ko00750]	pdxH, PNPO; pyridoxamine 5'-phosphate oxidase [EC:1.4.3.5]
Porites_lobata_REEFv1___3307	-0.0341679	0.80886	0.948145	-0.44826	0.0990594	0.776418	-0.330999	0.0935357	0.360893	245135	K15979	9160	Human Diseases	9161	Cancer: overview	5203	Viral carcinogenesis [PATH:ko05203]	SND1; staphylococcal nuclease domain-containing protein 1
Porites_lobata_REEFv1___10782	-0.452953	0.0715527	0.728433	-0.735652	0.0449207	0.776398	-0.819088	0.323974	0.565494	257684	K11252	9160	Human Diseases	9161	Cancer: overview	5203	Viral carcinogenesis [PATH:ko05203]	H2B; histone H2B
Porites_lobata_REEFv1___10063	-0.442361	0.0915204	0.728433	-0.59098	0.157264	0.777084	-1.14121	0.0927255	0.360593	256514	K11254	9160	Human Diseases	9161	Cancer: overview	5203	Viral carcinogenesis [PATH:ko05203]	H4; histone H4
Porites_lobata_REEFv1___10423	0.29943	0.0587811	0.728433	-0.277853	0.312195	0.790915	-0.0420802	0.777731	0.87644	257061	K15306	9160	Human Diseases	9161	Cancer: overview	5203	Viral carcinogenesis [PATH:ko05203]	RANBP1; Ran-binding protein 1
Porites_lobata_REEFv1___3263	-0.106183	0.856762	0.962391	1.52728	0.168997	0.777084	-0.432342	0.224975	0.482149	245079	K10691	9160	Human Diseases	9161	Cancer: overview	5203	Viral carcinogenesis [PATH:ko05203]	UBR4, ZUBR1; E3 ubiquitin-protein ligase UBR4 [EC:2.3.2.27]
Porites_lobata_REEFv1___8563	0.169745	0.685734	0.914363	-0.572099	0.422005	0.816571	-0.03918	0.908324	0.949943	253958	K10691	9160	Human Diseases	9161	Cancer: overview	5203	Viral carcinogenesis [PATH:ko05203]	UBR4, ZUBR1; E3 ubiquitin-protein ligase UBR4 [EC:2.3.2.27]
Porites_lobata_REEFv1___22901	-1.05113	0.121504	0.733946	-0.312881	0.587559	0.875354	-1.79532	0.0819284	0.35342	274664	K04399	9130	Environmental Information Processing	9132	Signal transduction	4370	VEGF signaling pathway [PATH:ko04370]	CASP9; caspase 9 [EC:3.4.22.62]
Porites_lobata_REEFv1___10665	-0.175448	0.205855	0.778079	0.169695	0.547508	0.853483	0.240373	0.391315	0.61316	257477	K12462	9150	Organismal Systems	9155	Excretory system	4962	Vasopressin-regulated water reabsorption [PATH:ko04962]	ARHGDI, RHOGDI; Rho GDP-dissociation inhibitor
Porites_lobata_REEFv1___26525	-0.3493	0.232127	0.784932	0.425563	0.267816	0.777084	1.24039	0.023282	0.290041	279597	K04648	9150	Organismal Systems	9155	Excretory system	4962	Vasopressin-regulated water reabsorption [PATH:ko04962]	DCTN1; dynactin 1
Porites_lobata_REEFv1___24046	0.916524	0.45564	0.844553	-0.161828	0.716116	0.912042	-0.133557	0.516692	0.702976	276442	K10424	9150	Organismal Systems	9155	Excretory system	4962	Vasopressin-regulated water reabsorption [PATH:ko04962]	DCTN2; dynactin 2
Porites_lobata_REEFv1___18169	0.375319	0.0931736	0.728433	-0.440519	0.0772783	0.776398	-0.333727	0.479643	0.682216	267819	K04648	9150	Organismal Systems	9155	Excretory system	4962	Vasopressin-regulated water reabsorption [PATH:ko04962]	DCTN1; dynactin 1
Porites_lobata_REEFv1___12389	-0.00771024	0.989529	0.997591	1.25066	0.411874	0.815148	-0.0190044	0.988168	0.996219	259861	K10424	9150	Organismal Systems	9155	Excretory system	4962	Vasopressin-regulated water reabsorption [PATH:ko04962]	DCTN2; dynactin 2
Porites_lobata_REEFv1___24443	-0.974499	0.177088	0.763877	0.395178	0.676407	0.899509	0.18978	0.671151	0.805499	276917	K10426	9150	Organismal Systems	9155	Excretory system	4962	Vasopressin-regulated water reabsorption [PATH:ko04962]	DCTN4; dynactin 4
Porites_lobata_REEFv1___11684	-0.0582701	0.848082	0.960887	0.270623	0.68462	0.899509	-1.05231	0.0334086	0.291113	258959	K00020	9100	Metabolism	9105	Amino acid metabolism	280	Valine, leucine and isoleucine degradation [PATH:ko00280]	mmsB, HIBADH; 3-hydroxyisobutyrate dehydrogenase [EC:1.1.1.31]
Porites_lobata_REEFv1___3797	0.472245	0.203747	0.775871	0.0651562	0.871667	0.961599	0.399233	0.115603	0.391686	246128	K08683	9100	Metabolism	9105	Amino acid metabolism	280	Valine, leucine and isoleucine degradation [PATH:ko00280]	HSD17B10; 3-hydroxyacyl-CoA dehydrogenase / 3-hydroxy-2-methylbutyryl-CoA dehydrogenase [EC:1.1.1.35 1.1.1.178]
Porites_lobata_REEFv1___3722	0.515641	0.65744	0.912202	0.260637	0.784017	0.934746	-0.602824	0.004201	0.23676	246025	K01968	9100	Metabolism	9105	Amino acid metabolism	280	Valine, leucine and isoleucine degradation [PATH:ko00280]	E6.4.1.4A; 3-methylcrotonyl-CoA carboxylase alpha subunit [EC:6.4.1.4]
Porites_lobata_REEFv1___16197	0.254715	0.748597	0.935154	-0.821731	0.260715	0.777084	-0.0885997	0.850983	0.91831	265246	K00253	9100	Metabolism	9105	Amino acid metabolism	280	Valine, leucine and isoleucine degradation [PATH:ko00280]	IVD, ivd; isovaleryl-CoA dehydrogenase [EC:1.3.8.4]
Porites_lobata_REEFv1___9197	-2.90144	0.302853	0.795568	1.23568	0.566307	0.866789	1.06253	0.415224	0.630615	254901	K01687	9100	Metabolism	9105	Amino acid metabolism	290	Valine, leucine and isoleucine biosynthesis [PATH:ko00290]	ilvD; dihydroxy-acid dehydratase [EC:4.2.1.9]
Porites_lobata_REEFv1___23346	-0.362727	0.589498	0.885993	-0.440473	0.647787	0.892701	1.09791	0.0631465	0.339719	275258	K17263	9180	Brite Hierarchies	9182	Protein families: genetic information processing	4121	Ubiquitin system [BR:ko04121]	CAND1; cullin-associated NEDD8-dissociated protein 1
Porites_lobata_REEFv1___4274	0.155086	0.842828	0.959634	0.57301	0.507691	0.840551	-0.447165	0.55296	0.730342	246921	K10349	9180	Brite Hierarchies	9182	Protein families: genetic information processing	4121	Ubiquitin system [BR:ko04121]	FEM1B; Fem-1 homolog b
Porites_lobata_REEFv1___24694	-0.154605	0.428862	0.830522	-0.544278	0.162427	0.777084	-0.605428	0.134906	0.405253	277180	K23341	9180	Brite Hierarchies	9182	Protein families: genetic information processing	4121	Ubiquitin system [BR:ko04121]	ERLIN; erlin
Porites_lobata_REEFv1___7874	0.48242	0.522386	0.870072	-0.468841	0.265228	0.777084	-1.99503	0.139699	0.40888	252888	K12178	9180	Brite Hierarchies	9182	Protein families: genetic information processing	4121	Ubiquitin system [BR:ko04121]	COPS4, CSN4; COP9 signalosome complex subunit 4
Porites_lobata_REEFv1___6556	-0.218709	0.525915	0.870072	0.222703	0.740175	0.920715	-0.900519	0.496097	0.693211	250697	K12175	9180	Brite Hierarchies	9182	Protein families: genetic information processing	4121	Ubiquitin system [BR:ko04121]	GPS1, COPS1, CSN1; COP9 signalosome complex subunit 1
Porites_lobata_REEFv1___9330	-2.01269	0.00205591	0.64796	-1.17728	0.010895	0.649468	-0.912327	0.0449494	0.313928	255091	K22566	9180	Brite Hierarchies	9182	Protein families: genetic information processing	4121	Ubiquitin system [BR:ko04121]	COMMD10; COMM domain containing 10
Porites_lobata_REEFv1___8773	-0.129304	0.858151	0.962391	1.01193	0.247531	0.777084	0.602134	0.162295	0.425016	254273	K12177	9180	Brite Hierarchies	9182	Protein families: genetic information processing	4121	Ubiquitin system [BR:ko04121]	COPS3, CSN3; COP9 signalosome complex subunit 3
Porites_lobata_REEFv1___10315	0.0492856	0.925765	0.982164	-0.2416	0.705595	0.908654	0.22383	0.451115	0.65427	256825	K22565	9180	Brite Hierarchies	9182	Protein families: genetic information processing	4121	Ubiquitin system [BR:ko04121]	COMMD9; COMM domain containing 9
Porites_lobata_REEFv1___1545	0.0239562	0.914447	0.97842	-0.00227662	0.996659	0.998399	0.364989	0.229882	0.482979	242207	K21914	9180	Brite Hierarchies	9182	Protein families: genetic information processing	4121	Ubiquitin system [BR:ko04121]	KCTD2_5_17; BTB/POZ domain-containing protein KCTD2/5/17
Porites_lobata_REEFv1___1226	0.318901	0.221965	0.784932	0.0274354	0.93363	0.982196	-1.00824	0.159196	0.424333	241681	K17822	9180	Brite Hierarchies	9182	Protein families: genetic information processing	4121	Ubiquitin system [BR:ko04121]	DCUN1D1_2; DCN1-like protein 1/2
Porites_lobata_REEFv1___13070	-0.687629	0.316386	0.798646	1.16333	0.249721	0.777084	1.0358	0.131381	0.402804	260897	K22564	9180	Brite Hierarchies	9182	Protein families: genetic information processing	4121	Ubiquitin system [BR:ko04121]	COMMD8; COMM domain containing 8
Porites_lobata_REEFv1___13605	0.415052	0.453239	0.844553	0.0363229	0.915594	0.977105	0.985356	0.153657	0.419017	261565	K12180	9180	Brite Hierarchies	9182	Protein families: genetic information processing	4121	Ubiquitin system [BR:ko04121]	COPS7, CSN7; COP9 signalosome complex subunit 7
Porites_lobata_REEFv1___2637	0.0506245	0.865654	0.965327	-0.125843	0.789319	0.936042	1.59521	0.0767467	0.347154	244137	K23344	9180	Brite Hierarchies	9182	Protein families: genetic information processing	4121	Ubiquitin system [BR:ko04121]	DDRGK1; DDRGK domain-containing protein 1
Porites_lobata_REEFv1___2808	0.709305	0.387378	0.826452	0.0867257	0.841568	0.951211	0.874565	0.0667998	0.342225	244408	K11792	9180	Brite Hierarchies	9182	Protein families: genetic information processing	4121	Ubiquitin system [BR:ko04121]	DDA1; DET1- and DDB1-associated protein 1
Porites_lobata_REEFv1___5374	0.0108109	0.913737	0.97842	-0.0906279	0.466754	0.826624	-0.0481479	0.635711	0.789518	248607	K03178	9120	Genetic Information Processing	9123	Folding, sorting and degradation	4120	Ubiquitin mediated proteolysis [PATH:ko04120]	UBE1, UBA1; ubiquitin-activating enzyme E1 [EC:6.2.1.45]
Porites_lobata_REEFv1___22906	-0.11089	0.295352	0.794912	0.178205	0.518866	0.843736	-0.079605	0.573283	0.746919	274703	K10580	9120	Genetic Information Processing	9123	Folding, sorting and degradation	4120	Ubiquitin mediated proteolysis [PATH:ko04120]	UBE2N, BLU, UBC13; ubiquitin-conjugating enzyme E2 N [EC:2.3.2.23]
Porites_lobata_REEFv1___7549	0.192357	0.247691	0.786085	0.31132	0.289029	0.777084	-0.00346288	0.990385	0.99691	252335	K03873	9120	Genetic Information Processing	9123	Folding, sorting and degradation	4120	Ubiquitin mediated proteolysis [PATH:ko04120]	ELOB, TCEB2; elongin-B
Porites_lobata_REEFv1___9273	0.23757	0.501137	0.861377	-0.474813	0.568433	0.867783	0.021176	0.969889	0.990411	254994	K04649	9120	Genetic Information Processing	9123	Folding, sorting and degradation	4120	Ubiquitin mediated proteolysis [PATH:ko04120]	HIP2, UBC1; ubiquitin-conjugating enzyme (huntingtin interacting protein 2) [EC:2.3.2.23]
Porites_lobata_REEFv1___7634	-1.60701	0.0884971	0.728433	-0.949883	0.602016	0.877211	0.129315	0.700935	0.826843	252464	K03872	9120	Genetic Information Processing	9123	Folding, sorting and degradation	4120	Ubiquitin mediated proteolysis [PATH:ko04120]	ELOC, TCEB1; elongin-C
Porites_lobata_REEFv1___12984	0.445019	0.0365508	0.728433	-0.663588	0.434697	0.8217	0.644016	0.360087	0.589746	260709	K10612	9120	Genetic Information Processing	9123	Folding, sorting and degradation	4120	Ubiquitin mediated proteolysis [PATH:ko04120]	CUL5; cullin 5
Porites_lobata_REEFv1___10196	-0.0358217	0.886238	0.969828	-0.170005	0.663171	0.895942	0.362201	0.244052	0.495908	256686	K01904	9100	Metabolism	9108	Metabolism of cofactors and vitamins	130	Ubiquinone and other terpenoid-quinone biosynthesis [PATH:ko00130]	4CL; 4-coumarate--CoA ligase [EC:6.2.1.12]
Porites_lobata_REEFv1___4040	0.739368	0.548647	0.873649	-0.00225669	0.995357	0.998399	1.70533	0.267066	0.515885	246483	K00591	9100	Metabolism	9108	Metabolism of cofactors and vitamins	130	Ubiquinone and other terpenoid-quinone biosynthesis [PATH:ko00130]	COQ3; polyprenyldihydroxybenzoate methyltransferase / 3-demethylubiquinol 3-O-methyltransferase [EC:2.1.1.114 2.1.1.64]
Porites_lobata_REEFv1___9776	-0.689985	0.391508	0.826452	-0.489258	0.376645	0.810732	0.0574859	0.938072	0.970263	256054	K06126	9100	Metabolism	9108	Metabolism of cofactors and vitamins	130	Ubiquinone and other terpenoid-quinone biosynthesis [PATH:ko00130]	COQ6; ubiquinone biosynthesis monooxygenase Coq6 [EC:1.14.13.-]
Porites_lobata_REEFv1___3614	-0.398928	0.273756	0.79158	-0.00596599	0.994036	0.998399	0.687207	0.0289675	0.290041	245709	K00457	9100	Metabolism	9105	Amino acid metabolism	350	Tyrosine metabolism [PATH:ko00350]	HPD, hppD; 4-hydroxyphenylpyruvate dioxygenase [EC:1.13.11.27]
Porites_lobata_REEFv1___1884	0.378108	0.265217	0.79158	1.67428	0.122188	0.776418	-0.50584	0.0694482	0.346651	242774	K01800	9100	Metabolism	9105	Amino acid metabolism	350	Tyrosine metabolism [PATH:ko00350]	maiA, GSTZ1; maleylacetoacetate isomerase [EC:5.2.1.2]
Porites_lobata_REEFv1___22410	-0.20373	0.580151	0.884601	-0.508062	0.255551	0.777084	0.000998061	0.995437	0.997984	273973	K01555	9100	Metabolism	9105	Amino acid metabolism	350	Tyrosine metabolism [PATH:ko00350]	FAH, fahA; fumarylacetoacetase [EC:3.7.1.2]
Porites_lobata_REEFv1___15676	0.00468698	0.983962	0.997591	0.0969539	0.844568	0.95186	0.392432	0.0804298	0.349034	264531	K00451	9100	Metabolism	9105	Amino acid metabolism	350	Tyrosine metabolism [PATH:ko00350]	HGD, hmgA; homogentisate 1,2-dioxygenase [EC:1.13.11.5]
Porites_lobata_REEFv1___6458	-0.847718	0.266617	0.79158	0.31445	0.0680957	0.776398	-0.0705358	0.748812	0.860018	250478	K01557	9100	Metabolism	9105	Amino acid metabolism	350	Tyrosine metabolism [PATH:ko00350]	FAHD1; acylpyruvate hydrolase [EC:3.7.1.5]
Porites_lobata_REEFv1___13525	-1.31182	0.203951	0.775871	-0.863601	0.0562825	0.776398	-0.601464	0.309233	0.553277	261494	K19863	9160	Human Diseases	9167	Endocrine and metabolic disease	4940	Type I diabetes mellitus [PATH:ko04940]	ICA1; islet cell auto antigen 1
Porites_lobata_REEFv1___9568	0.0279325	0.920851	0.979562	-0.346129	0.445773	0.822218	-0.379712	0.136953	0.407066	255534	K00452	9100	Metabolism	9105	Amino acid metabolism	380	Tryptophan metabolism [PATH:ko00380]	HAAO; 3-hydroxyanthranilate 3,4-dioxygenase [EC:1.13.11.6]
Porites_lobata_REEFv1___1518	0.0552952	0.857911	0.962391	-0.406011	0.00949683	0.649468	-0.54319	0.12048	0.395455	242179	K21989	9180	Brite Hierarchies	9183	Protein families: signaling and cellular processes	2000	Transporters [BR:ko02000]	TMEM63; calcium permeable stress-gated cation channel
Porites_lobata_REEFv1___5049	0.391318	0.348117	0.816412	-0.424103	0.293089	0.777084	-0.695028	0.00204727	0.192597	248114	K15102	9180	Brite Hierarchies	9183	Protein families: signaling and cellular processes	2000	Transporters [BR:ko02000]	SLC25A3, PHC, PIC; solute carrier family 25 (mitochondrial phosphate transporter), member 3
Porites_lobata_REEFv1___27120	0.759538	0.169862	0.763877	-0.205076	0.738287	0.919466	-1.54736	0.0170805	0.280813	280460	K13861	9180	Brite Hierarchies	9183	Protein families: signaling and cellular processes	2000	Transporters [BR:ko02000]	SLC4A10, NCBE; solute carrier family 4 (sodium bicarbonate transporter), member 10
Porites_lobata_REEFv1___233	0.00904304	0.950604	0.989756	-0.524273	0.0270832	0.719352	0.0739073	0.894964	0.942258	239481	K15105	9180	Brite Hierarchies	9183	Protein families: signaling and cellular processes	2000	Transporters [BR:ko02000]	SLC25A12_13, AGC; solute carrier family 25 (mitochondrial aspartate/glutamate transporter), member 12/13
Porites_lobata_REEFv1___5501	1.41355	0.397806	0.830374	0.154986	0.634684	0.886883	-2.45789	0.0644066	0.342225	248883	K14391	9180	Brite Hierarchies	9183	Protein families: signaling and cellular processes	2000	Transporters [BR:ko02000]	SLC5A11, SMIT2, SGLT6; solute carrier family 5 (sodium/myo-inositol cotransporter), member 11
Porites_lobata_REEFv1___5388	0.76194	0.0200134	0.728433	0.885562	0.246334	0.777084	-0.12285	0.768074	0.872331	248631	K19478	9180	Brite Hierarchies	9183	Protein families: signaling and cellular processes	2000	Transporters [BR:ko02000]	MAGT1; magnesium transporter 1
Porites_lobata_REEFv1___4470	0.880198	0.0780461	0.728433	-0.349457	0.755203	0.924968	-1.23666	0.0847086	0.355201	247247	K05039	9180	Brite Hierarchies	9183	Protein families: signaling and cellular processes	2000	Transporters [BR:ko02000]	SLC6A6, TAUT; solute carrier family 6 (neurotransmitter transporter, taurine) member 6
Porites_lobata_REEFv1___12429	-0.0304255	0.898902	0.972731	0.27109	0.107814	0.776418	0.728874	0.0622368	0.337918	259904	K15104	9180	Brite Hierarchies	9183	Protein families: signaling and cellular processes	2000	Transporters [BR:ko02000]	SLC25A11, OGC; solute carrier family 25 (mitochondrial oxoglutarate transporter), member 11
Porites_lobata_REEFv1___7450	0.239957	0.516605	0.867726	0.130463	0.801529	0.940317	0.434138	0.185167	0.444733	252120	K05048	9180	Brite Hierarchies	9183	Protein families: signaling and cellular processes	2000	Transporters [BR:ko02000]	SLC6A15S; solute carrier family 6 (neurotransmitter transporter, amino acid/orphan) member 15/16/17/18/20
Porites_lobata_REEFv1___20972	0.13126	0.606549	0.896634	-1.51102	0.355651	0.799148	-0.228455	0.348343	0.581407	272021	K05048	9180	Brite Hierarchies	9183	Protein families: signaling and cellular processes	2000	Transporters [BR:ko02000]	SLC6A15S; solute carrier family 6 (neurotransmitter transporter, amino acid/orphan) member 15/16/17/18/20
Porites_lobata_REEFv1___3531	-0.479321	0.0821383	0.728433	-0.528321	0.625597	0.883373	-0.247247	0.165104	0.425793	245562	K15100	9180	Brite Hierarchies	9183	Protein families: signaling and cellular processes	2000	Transporters [BR:ko02000]	SLC25A1, CTP; solute carrier family 25 (mitochondrial citrate transporter), member 1
Porites_lobata_REEFv1___23424	0.539826	0.22522	0.784932	0.095102	0.850092	0.953959	-0.193485	0.324091	0.565494	275443	K15279	9180	Brite Hierarchies	9183	Protein families: signaling and cellular processes	2000	Transporters [BR:ko02000]	SLC35C1, FUCT1; solute carrier family 35 (GDP-fucose transporter), member C1
Porites_lobata_REEFv1___455	0.943477	0.575082	0.882518	-0.780582	0.121703	0.776418	-0.463232	0.630457	0.784235	239972	K13856	9180	Brite Hierarchies	9183	Protein families: signaling and cellular processes	2000	Transporters [BR:ko02000]	SLC4A3, AE3; solute carrier family 4 (anion exchanger), member 3
Porites_lobata_REEFv1___5524	0.246636	0.225835	0.784932	-0.154738	0.470531	0.826701	0.0503591	0.874438	0.931492	248926	K03263	9180	Brite Hierarchies	9182	Protein families: genetic information processing	3012	Translation factors [BR:ko03012]	EIF5A; translation initiation factor 5A
Porites_lobata_REEFv1___10573	-0.198956	0.467527	0.847085	-0.232881	0.17163	0.777084	-0.349282	0.0757678	0.347154	257320	K15030	9180	Brite Hierarchies	9182	Protein families: genetic information processing	3012	Translation factors [BR:ko03012]	EIF3M; translation initiation factor 3 subunit M
Porites_lobata_REEFv1___895	0.335406	0.0996667	0.728433	0.268185	0.275075	0.777084	-0.399371	0.10137	0.367781	241041	K15410	9180	Brite Hierarchies	9182	Protein families: genetic information processing	3012	Translation factors [BR:ko03012]	EEF1D; elongation factor 1-delta
Porites_lobata_REEFv1___23573	-0.579484	0.424216	0.830374	0.54736	0.225257	0.777084	-0.0669777	0.957177	0.983721	275747	K15029	9180	Brite Hierarchies	9182	Protein families: genetic information processing	3012	Translation factors [BR:ko03012]	EIF3L; translation initiation factor 3 subunit L
Porites_lobata_REEFv1___5223	-1.78307	0.115559	0.733946	0.205998	0.82284	0.944677	-0.692999	0.240717	0.493828	248329	K04794	9180	Brite Hierarchies	9182	Protein families: genetic information processing	3012	Translation factors [BR:ko03012]	PTH2; peptidyl-tRNA hydrolase, PTH2 family [EC:3.1.1.29]
Porites_lobata_REEFv1___19705	-0.790268	0.206867	0.779705	-0.111528	0.791428	0.936042	-0.191344	0.391813	0.61316	270016	K23325	9180	Brite Hierarchies	9182	Protein families: genetic information processing	3012	Translation factors [BR:ko03012]	TBL2; transducin beta-like protein 2
Porites_lobata_REEFv1___6935	0.591585	0.351424	0.816412	1.22016	0.183669	0.777084	-1.92936	0.0130091	0.254475	251349	K07575	9190	Not Included in Pathway or Brite	9192	Unclassified: genetic information processing	99974	Translation	K07575; PUA domain protein
Porites_lobata_REEFv1___12840	1.07867	0.354905	0.816412	-0.115294	0.744483	0.923143	-0.394481	0.525289	0.710151	260517	K15438	9180	Brite Hierarchies	9182	Protein families: genetic information processing	3016	Transfer RNA biogenesis [BR:ko03016]	AIMP2; aminoacyl tRNA synthase complex-interacting multifunctional protein 2
Porites_lobata_REEFv1___3130	0.476064	0.714479	0.92019	-2.27347	0.277807	0.777084	-0.969739	0.756991	0.866027	244903	K15437	9180	Brite Hierarchies	9182	Protein families: genetic information processing	3016	Transfer RNA biogenesis [BR:ko03016]	AIMP1, ARC1; aminoacyl tRNA synthase complex-interacting multifunctional protein 1
Porites_lobata_REEFv1___21612	1.18189	0.146769	0.763877	-0.268592	0.697701	0.907949	3.06703	0.0740777	0.347154	272839	K01166	9180	Brite Hierarchies	9182	Protein families: genetic information processing	3016	Transfer RNA biogenesis [BR:ko03016]	RNASET2; ribonuclease T2 [EC:4.6.1.19]
Porites_lobata_REEFv1___23187	0.617389	0.0717194	0.728433	1.2258	0.117237	0.776418	0.160174	0.777534	0.87644	275033	K15901	9180	Brite Hierarchies	9182	Protein families: genetic information processing	3016	Transfer RNA biogenesis [BR:ko03016]	CGI121, TPRKB; EKC/KEOPS complex subunit CGI121/TPRKB
Porites_lobata_REEFv1___12316	0.314612	0.126636	0.740598	-0.203098	0.406527	0.814938	-0.139953	0.698069	0.824289	259772	K06532	9160	Human Diseases	9161	Cancer: overview	5202	Transcriptional misregulation in cancer [PATH:ko05202]	PROM1, CD133; prominin 1
Porites_lobata_REEFv1___8949	-0.603674	0.0918803	0.728433	-0.100093	0.951287	0.982196	-0.376305	0.550442	0.727834	254580	K15627	9160	Human Diseases	9161	Cancer: overview	5202	Transcriptional misregulation in cancer [PATH:ko05202]	ASPSCR1, ASPL; tether containing UBX domain for GLUT4
Porites_lobata_REEFv1___7599	-0.963628	0.0991948	0.728433	0.327287	0.571253	0.868122	-1.26048	0.206381	0.465728	252413	K03145	9180	Brite Hierarchies	9182	Protein families: genetic information processing	3021	Transcription machinery [BR:ko03021]	TFIIS; transcription elongation factor S-II
Porites_lobata_REEFv1___7942	0.0214756	0.971104	0.995248	-0.215597	0.736976	0.919466	-1.73264	0.0400606	0.305628	252975	K11654	9180	Brite Hierarchies	9182	Protein families: genetic information processing	3021	Transcription machinery [BR:ko03021]	SMARCA5, SNF2H, ISWI; SWI/SNF-related matrix-associated actin-dependent regulator of chromatin subfamily A member 5 [EC:3.6.4.-]
Porites_lobata_REEFv1___9527	-1.20104	0.0902752	0.728433	-0.71441	0.433308	0.821538	0.0331491	0.868431	0.929304	255408	K15172	9180	Brite Hierarchies	9182	Protein families: genetic information processing	3021	Transcription machinery [BR:ko03021]	SUPT5H, SPT5; transcription elongation factor SPT5
Porites_lobata_REEFv1___14726	-0.614369	0.523067	0.870072	-0.264755	0.38978	0.810732	0.567111	0.0584982	0.328348	263282	K15175	9180	Brite Hierarchies	9182	Protein families: genetic information processing	3021	Transcription machinery [BR:ko03021]	CDC73; parafibromin
Porites_lobata_REEFv1___13099	0.950022	0.340996	0.81259	-0.65107	0.370749	0.807814	-3.73789	0.133029	0.403551	260987	K08547	9180	Brite Hierarchies	9182	Protein families: genetic information processing	3000	Transcription factors [BR:ko03000]	NR2F1, TFCOUP1; COUP transcription factor 1
Porites_lobata_REEFv1___1677	-0.0497068	0.889904	0.969828	0.161063	0.519976	0.843736	-0.780696	0.0970193	0.363463	242388	K09275	9180	Brite Hierarchies	9182	Protein families: genetic information processing	3000	Transcription factors [BR:ko03000]	TFCP2; transcription factor CP2 and related proteins
Porites_lobata_REEFv1___5650	0.632391	0.508848	0.866258	0.221146	0.635266	0.886883	0.36455	0.215441	0.472957	249212	K09106	9180	Brite Hierarchies	9182	Protein families: genetic information processing	3000	Transcription factors [BR:ko03000]	USF; upstream stimulatory factor
Porites_lobata_REEFv1___2468	0.407146	0.669598	0.912202	0.645278	0.529432	0.844791	-0.122256	0.897	0.943556	243820	K09441	9180	Brite Hierarchies	9182	Protein families: genetic information processing	3000	Transcription factors [BR:ko03000]	GABPA; GA-binding protein transcription factor, alpha
Porites_lobata_REEFv1___12207	0.0918194	0.778496	0.941253	0.142892	0.733438	0.919466	-1.11645	0.230523	0.483509	259632	K09276	9180	Brite Hierarchies	9182	Protein families: genetic information processing	3000	Transcription factors [BR:ko03000]	YBX1, NSEP1; Y-box-binding protein 1
Porites_lobata_REEFv1___1835	-0.819716	0.390592	0.826452	0.155209	0.731645	0.919466	0.10093	0.720942	0.840742	242709	K09272	9180	Brite Hierarchies	9182	Protein families: genetic information processing	3000	Transcription factors [BR:ko03000]	SSRP1; structure-specific recognition protein 1
Porites_lobata_REEFv1___25761	0.156217	0.897035	0.971409	0.0320465	0.938634	0.982196	0.339553	0.515501	0.702576	278501	K22388	9190	Not Included in Pathway or Brite	9192	Unclassified: genetic information processing	99973	Transcription	NAB; NGFI-A-binding protein
Porites_lobata_REEFv1___9191	-0.431416	0.705069	0.917333	0.289124	0.627492	0.883373	-1.05787	0.120178	0.395159	254894	K18666	9190	Not Included in Pathway or Brite	9192	Unclassified: genetic information processing	99973	Transcription	ASCC1; activating signal cointegrator complex subunit 1
Porites_lobata_REEFv1___3646	0.100298	0.615881	0.898995	-0.306372	0.0805207	0.776398	-0.0770762	0.538898	0.720676	245746	K10380	9150	Organismal Systems	9151	Immune system	4624	Toll and Imd signaling pathway [PATH:ko04624]	ANK; ankyrin
Porites_lobata_REEFv1___9676	0.33464	0.650905	0.912202	-0.871633	0.0432386	0.776398	-0.777864	0.542775	0.722847	255850	K10380	9150	Organismal Systems	9151	Immune system	4624	Toll and Imd signaling pathway [PATH:ko04624]	ANK; ankyrin
Porites_lobata_REEFv1___561	-0.0937363	0.660811	0.912202	-0.74429	0.0976263	0.776418	0.497354	0.576403	0.748687	240193	K10704	9150	Organismal Systems	9151	Immune system	4624	Toll and Imd signaling pathway [PATH:ko04624]	UBE2V; ubiquitin-conjugating enzyme E2 variant
Porites_lobata_REEFv1___380	0.184645	0.690688	0.914753	-0.176081	0.597765	0.876957	0.262052	0.266141	0.515885	239721	K04397	9130	Environmental Information Processing	9132	Signal transduction	4668	TNF signaling pathway [PATH:ko04668]	CASP7; caspase 7 [EC:3.4.22.60]
Porites_lobata_REEFv1___18192	0.934421	0.121753	0.733946	-0.152768	0.659585	0.895138	0.274254	0.469091	0.67205	267862	K17065	9130	Environmental Information Processing	9132	Signal transduction	4668	TNF signaling pathway [PATH:ko04668]	DNM1L; dynamin 1-like protein [EC:3.6.5.5]
Porites_lobata_REEFv1___23935	-0.00937827	0.993964	0.99821	-0.754601	0.121121	0.776418	-0.68412	0.151173	0.417309	276300	K17065	9130	Environmental Information Processing	9132	Signal transduction	4668	TNF signaling pathway [PATH:ko04668]	DNM1L; dynamin 1-like protein [EC:3.6.5.5]
Porites_lobata_REEFv1___4281	0.252815	0.695648	0.917073	1.42768	0.429384	0.820879	0.61344	0.403094	0.61778	246927	K04398	9130	Environmental Information Processing	9132	Signal transduction	4668	TNF signaling pathway [PATH:ko04668]	CASP8; caspase 8 [EC:3.4.22.61]
Porites_lobata_REEFv1___20854	0.345066	0.1181	0.733946	0.69348	0.391705	0.810732	0.0784735	0.773634	0.875693	271823	K05870	9130	Environmental Information Processing	9132	Signal transduction	4668	TNF signaling pathway [PATH:ko04668]	CREB1; cyclic AMP-responsive element-binding protein 1
Porites_lobata_REEFv1___20569	0.0792555	0.582461	0.885063	0.0989588	0.602665	0.877211	-0.025172	0.904695	0.947525	271465	K10352	9140	Cellular Processes	9144	Cellular community - eukaryotes	4530	Tight junction [PATH:ko04530]	MYH; myosin heavy chain
Porites_lobata_REEFv1___25385	-0.0706833	0.762081	0.935154	0.0359099	0.892568	0.969698	-0.266265	0.342282	0.581152	278034	K05762	9140	Cellular Processes	9144	Cellular community - eukaryotes	4530	Tight junction [PATH:ko04530]	RDX; radixin
Porites_lobata_REEFv1___16252	-0.345353	0.38309	0.825863	-0.245871	0.0586799	0.776398	0.196388	0.262257	0.513219	265317	K09489	9140	Cellular Processes	9144	Cellular community - eukaryotes	4530	Tight junction [PATH:ko04530]	HSPA4; heat shock 70kDa protein 4
Porites_lobata_REEFv1___5869	0.170946	0.0849281	0.728433	-0.473	0.0592308	0.776398	-0.348003	0.272665	0.519899	249643	K13365	9140	Cellular Processes	9144	Cellular community - eukaryotes	4530	Tight junction [PATH:ko04530]	SLC9A3R1, NHERF1; Na(+)/H(+) exchange regulatory cofactor NHE-RF1
Porites_lobata_REEFv1___239	-0.00013507	0.999603	0.999963	0.200518	0.153323	0.777084	0.143335	0.777094	0.87644	239489	K09489	9140	Cellular Processes	9144	Cellular community - eukaryotes	4530	Tight junction [PATH:ko04530]	HSPA4; heat shock 70kDa protein 4
Porites_lobata_REEFv1___419	-0.293025	0.281127	0.79158	0.120292	0.672052	0.899257	-0.280401	0.10539	0.375981	239898	K12751	9140	Cellular Processes	9144	Cellular community - eukaryotes	4530	Tight junction [PATH:ko04530]	MYL6; myosin light chain 6
Porites_lobata_REEFv1___1296	0.494175	0.31276	0.797503	0.905116	0.40094	0.814575	0.268315	0.516182	0.702976	241773	K06106	9140	Cellular Processes	9144	Cellular community - eukaryotes	4530	Tight junction [PATH:ko04530]	CTTN, EMS1; cortactin
Porites_lobata_REEFv1___9594	0.510346	0.306107	0.795568	0.715798	0.306994	0.78553	0.0187489	0.984385	0.993941	255742	K20638	9140	Cellular Processes	9144	Cellular community - eukaryotes	4530	Tight junction [PATH:ko04530]	ARHGAP17, RICH1; Rho GTPase-activating protein 17
Porites_lobata_REEFv1___20329	-0.337506	0.368547	0.822348	-0.764283	0.14519	0.777084	-0.551618	0.00502559	0.23676	271048	K12751	9140	Cellular Processes	9144	Cellular community - eukaryotes	4530	Tight junction [PATH:ko04530]	MYL6; myosin light chain 6
Porites_lobata_REEFv1___16185	-0.303075	0.0525841	0.728433	-0.184825	0.513337	0.842175	-0.213174	0.467912	0.671998	265224	K12751	9140	Cellular Processes	9144	Cellular community - eukaryotes	4530	Tight junction [PATH:ko04530]	MYL6; myosin light chain 6
Porites_lobata_REEFv1___18957	-0.055964	0.677182	0.912202	-0.11167	0.523384	0.843736	-1.13435	0.32612	0.566386	268921	K12751	9140	Cellular Processes	9144	Cellular community - eukaryotes	4530	Tight junction [PATH:ko04530]	MYL6; myosin light chain 6
Porites_lobata_REEFv1___21037	-0.167621	0.688672	0.914363	-0.0392887	0.921701	0.980104	-0.0476206	0.867646	0.929304	272203	K12751	9140	Cellular Processes	9144	Cellular community - eukaryotes	4530	Tight junction [PATH:ko04530]	MYL6; myosin light chain 6
Porites_lobata_REEFv1___12458	0.689869	0.354855	0.816412	-0.761655	0.398295	0.810732	-1.88216	0.0976746	0.364497	259929	K12751	9140	Cellular Processes	9144	Cellular community - eukaryotes	4530	Tight junction [PATH:ko04530]	MYL6; myosin light chain 6
Porites_lobata_REEFv1___557	0.650922	0.00995278	0.728433	0.028651	0.930459	0.982196	0.503372	0.0391076	0.304852	240188	K21066	9140	Cellular Processes	9144	Cellular community - eukaryotes	4530	Tight junction [PATH:ko04530]	ARHGEF18; A-kinase anchor protein 18
Porites_lobata_REEFv1___253	0.499353	0.426365	0.830374	0.468641	0.561087	0.862358	0.971386	0.386012	0.607842	239556	K01077	9100	Metabolism	9108	Metabolism of cofactors and vitamins	730	Thiamine metabolism [PATH:ko00730]	E3.1.3.1, phoA, phoB; alkaline phosphatase [EC:3.1.3.1]
Porites_lobata_REEFv1___9247	0.324981	0.391373	0.826452	0.0583231	0.807058	0.941144	-0.313342	0.433383	0.641793	254959	K04487	9100	Metabolism	9108	Metabolism of cofactors and vitamins	730	Thiamine metabolism [PATH:ko00730]	iscS, NFS1; cysteine desulfurase [EC:2.8.1.7]
Porites_lobata_REEFv1___12979	-0.69518	0.572899	0.882518	0.75214	0.476146	0.83097	-0.164077	0.808852	0.892957	260701	K15109	9150	Organismal Systems	9159	Environmental adaptation	4714	Thermogenesis [PATH:ko04714]	SLC25A20_29, CACT, CACL, CRC1; solute carrier family 25 (mitochondrial carnitine/acylcarnitine transporter), member 20/29
Porites_lobata_REEFv1___11945	0.0686508	0.889451	0.969828	-1.07968	0.266899	0.777084	-0.392242	0.53532	0.718522	259318	K15109	9150	Organismal Systems	9159	Environmental adaptation	4714	Thermogenesis [PATH:ko04714]	SLC25A20_29, CACT, CACL, CRC1; solute carrier family 25 (mitochondrial carnitine/acylcarnitine transporter), member 20/29
Porites_lobata_REEFv1___18992	0.827889	0.363954	0.81881	0.957757	0.00978923	0.649468	0.730661	0.375549	0.603496	268996	K18161	9150	Organismal Systems	9159	Environmental adaptation	4714	Thermogenesis [PATH:ko04714]	NDUFAF4; NADH dehydrogenase [ubiquinone] 1 alpha subcomplex assembly factor 4
Porites_lobata_REEFv1___4199	0.387795	0.502805	0.863136	0.732285	0.483903	0.833934	1.66993	0.00641154	0.254475	246761	K09093	9150	Organismal Systems	9151	Immune system	4659	Th17 cell differentiation [PATH:ko04659]	AHR; aryl hydrocarbon receptor
Porites_lobata_REEFv1___957	0.200535	0.435574	0.837142	0.0282742	0.936523	0.982196	0.0522287	0.898188	0.944383	241147	K23605	9130	Environmental Information Processing	9132	Signal transduction	4350	TGF-beta signaling pathway [PATH:ko04350]	SMAD3; mothers against decapentaplegic homolog 3
Porites_lobata_REEFv1___7195	-0.27392	0.421077	0.830374	-0.447545	0.295606	0.778874	0.268133	0.413018	0.627671	251766	K05955	9100	Metabolism	9109	Metabolism of terpenoids and polyketides	900	Terpenoid backbone biosynthesis [PATH:ko00900]	FNTA; protein farnesyltransferase/geranylgeranyltransferase type-1 subunit alpha [EC:2.5.1.58 2.5.1.59]
Porites_lobata_REEFv1___20024	0.328653	0.554866	0.87444	-0.652463	0.465721	0.826624	-0.176704	0.183536	0.443606	270492	K00787	9100	Metabolism	9109	Metabolism of terpenoids and polyketides	900	Terpenoid backbone biosynthesis [PATH:ko00900]	FDPS; farnesyl diphosphate synthase [EC:2.5.1.1 2.5.1.10]
Porites_lobata_REEFv1___12948	0.4354	0.370681	0.824882	-0.193408	0.66158	0.895138	-0.547717	0.158991	0.424333	260653	K06013	9100	Metabolism	9109	Metabolism of terpenoids and polyketides	900	Terpenoid backbone biosynthesis [PATH:ko00900]	STE24; STE24 endopeptidase [EC:3.4.24.84]
Porites_lobata_REEFv1___3820	-0.864624	0.0438147	0.728433	-0.808498	0.497896	0.8382	-0.997952	0.00936637	0.254475	246165	K11089	9160	Human Diseases	9163	Immune disease	5322	Systemic lupus erythematosus [PATH:ko05322]	TROVE2, SSA2; 60 kDa SS-A/Ro ribonucleoprotein
Porites_lobata_REEFv1___26002	0.433761	0.583666	0.885063	0.0355338	0.789629	0.936042	-0.0819066	0.350922	0.581407	278813	K15292	9150	Organismal Systems	9156	Nervous system	4721	Synaptic vesicle cycle [PATH:ko04721]	STXBP1, MUNC18-1; syntaxin-binding protein 1
Porites_lobata_REEFv1___579	0.0112027	0.947341	0.989071	0.31336	0.179457	0.777084	0.0843987	0.838375	0.911665	240280	K17285	9100	Metabolism	9102	Energy metabolism	920	Sulfur metabolism [PATH:ko00920]	SELENBP1; methanethiol oxidase [EC:1.8.3.4]
Porites_lobata_REEFv1___21193	-0.680649	0.0167962	0.728433	0.294722	0.398167	0.810732	0.432951	0.0336728	0.291113	272362	K17285	9100	Metabolism	9102	Energy metabolism	920	Sulfur metabolism [PATH:ko00920]	SELENBP1; methanethiol oxidase [EC:1.8.3.4]
Porites_lobata_REEFv1___19769	-0.0867793	0.714784	0.92019	0.0696915	0.849335	0.953643	-0.334141	0.156091	0.423264	270092	K01011	9100	Metabolism	9102	Energy metabolism	920	Sulfur metabolism [PATH:ko00920]	TST, MPST, sseA; thiosulfate/3-mercaptopyruvate sulfurtransferase [EC:2.8.1.1 2.8.1.2]
Porites_lobata_REEFv1___1169	0.729476	0.199825	0.775871	-0.702577	0.330808	0.798178	-2.45562	0.118241	0.395159	241595	K13811	9100	Metabolism	9102	Energy metabolism	920	Sulfur metabolism [PATH:ko00920]	PAPSS; 3'-phosphoadenosine 5'-phosphosulfate synthase [EC:2.7.7.4 2.7.1.25]
Porites_lobata_REEFv1___22072	0.763987	0.428816	0.830522	0.0608688	0.933798	0.982196	-0.349819	0.514039	0.700989	273529	K01011	9100	Metabolism	9102	Energy metabolism	920	Sulfur metabolism [PATH:ko00920]	TST, MPST, sseA; thiosulfate/3-mercaptopyruvate sulfurtransferase [EC:2.8.1.1 2.8.1.2]
Porites_lobata_REEFv1___13126	0.533812	0.481182	0.849584	-1.85042	0.0629978	0.776398	-2.47356	0.086212	0.355523	261017	K01738	9100	Metabolism	9102	Energy metabolism	920	Sulfur metabolism [PATH:ko00920]	cysK; cysteine synthase [EC:2.5.1.47]
Porites_lobata_REEFv1___5761	-0.706093	0.047321	0.728433	0.426515	0.492764	0.8382	0.807703	0.00461662	0.23676	249432	K17725	9100	Metabolism	9102	Energy metabolism	920	Sulfur metabolism [PATH:ko00920]	ETHE1; sulfur dioxygenase [EC:1.13.11.18]
Porites_lobata_REEFv1___9260	0.00983447	0.952265	0.990608	0.0128031	0.974233	0.991949	0.365323	0.324512	0.565494	254984	K17083	9190	Not Included in Pathway or Brite	9193	Unclassified: signaling and cellular processes	99992	Structural proteins	FERMT2, KIND2; kindlin 2
Porites_lobata_REEFv1___14202	-0.234959	0.558091	0.87444	-0.268311	0.341005	0.799148	0.980012	0.129123	0.402804	262586	K08870	9190	Not Included in Pathway or Brite	9193	Unclassified: signaling and cellular processes	99992	Structural proteins	TWF; twinfilin
Porites_lobata_REEFv1___6119	-0.415365	0.182361	0.763877	-0.954145	0.0399943	0.776398	-0.274862	0.37146	0.600207	249989	K17921	9190	Not Included in Pathway or Brite	9193	Unclassified: signaling and cellular processes	99992	Structural proteins	SNX7_30; sorting nexin-7/30
Porites_lobata_REEFv1___5385	-0.144959	0.699835	0.917333	0.30942	0.764753	0.932005	-1.78445	0.100137	0.366703	248628	K17341	9190	Not Included in Pathway or Brite	9193	Unclassified: signaling and cellular processes	99992	Structural proteins	HMCN; hemicentin
Porites_lobata_REEFv1___3583	0.30902	0.384728	0.825863	0.280458	0.743984	0.923011	-0.718397	0.0344924	0.293003	245658	K17338	9190	Not Included in Pathway or Brite	9193	Unclassified: signaling and cellular processes	99992	Structural proteins	REEP1_2_3_4; receptor expression-enhancing protein 1/2/3/4
Porites_lobata_REEFv1___18028	-0.171059	0.709263	0.918279	-0.364734	0.745844	0.923997	-1.68025	0.12916	0.402804	267638	K19532	9100	Metabolism	9103	Lipid metabolism	100	Steroid biosynthesis [PATH:ko00100]	LBR; Delta14-sterol reductase (lamin-B receptor) [EC:1.3.1.70]
Porites_lobata_REEFv1___14517	-0.717296	0.147188	0.763877	-0.270988	0.696289	0.907917	-0.933526	0.316	0.560723	262968	K01052	9100	Metabolism	9103	Lipid metabolism	100	Steroid biosynthesis [PATH:ko00100]	LIPA; lysosomal acid lipase/cholesteryl ester hydrolase [EC:3.1.1.13]
Porites_lobata_REEFv1___4862	-0.130398	0.41887	0.830374	-0.141273	0.50481	0.8382	-0.384998	0.112661	0.389202	247867	K00688	9100	Metabolism	9101	Carbohydrate metabolism	500	Starch and sucrose metabolism [PATH:ko00500]	PYG, glgP; glycogen phosphorylase [EC:2.4.1.1]
Porites_lobata_REEFv1___1477	-0.478063	0.125553	0.73794	-0.727944	0.0707877	0.776398	-0.645726	0.0736663	0.347154	242095	K00700	9100	Metabolism	9101	Carbohydrate metabolism	500	Starch and sucrose metabolism [PATH:ko00500]	GBE1, glgB; 1,4-alpha-glucan branching enzyme [EC:2.4.1.18]
Porites_lobata_REEFv1___10401	0.492443	0.429293	0.830674	0.10406	0.566899	0.867043	0.576482	0.0278494	0.290041	256995	K03283	9120	Genetic Information Processing	9121	Transcription	3040	Spliceosome [PATH:ko03040]	HSPA1s; heat shock 70kDa protein 1/2/6/8
Porites_lobata_REEFv1___413	-0.0762548	0.703663	0.917333	-0.0683884	0.245796	0.777084	-0.087989	0.746747	0.858098	239861	K03283	9120	Genetic Information Processing	9121	Transcription	3040	Spliceosome [PATH:ko03040]	HSPA1s; heat shock 70kDa protein 1/2/6/8
Porites_lobata_REEFv1___16812	0.271689	0.38807	0.826452	0.104531	0.784404	0.934746	0.387272	0.34664	0.58133	265968	K13025	9120	Genetic Information Processing	9121	Transcription	3040	Spliceosome [PATH:ko03040]	EIF4A3, FAL1; ATP-dependent RNA helicase [EC:3.6.4.13]
Porites_lobata_REEFv1___11588	-0.0424908	0.760217	0.935154	-0.416104	0.172171	0.777084	-0.0901886	0.62615	0.779703	258785	K12886	9120	Genetic Information Processing	9121	Transcription	3040	Spliceosome [PATH:ko03040]	HNRNPK; heterogeneous nuclear ribonucleoprotein K
Porites_lobata_REEFv1___20231	1.95921	0.0789264	0.728433	-0.88784	0.167905	0.777084	-0.487554	0.602651	0.76627	270913	K12852	9120	Genetic Information Processing	9121	Transcription	3040	Spliceosome [PATH:ko03040]	EFTUD2; 116 kDa U5 small nuclear ribonucleoprotein component
Porites_lobata_REEFv1___14082	-0.255799	0.443603	0.838495	0.257235	0.308915	0.7877	0.308557	0.0467683	0.313928	262320	K12876	9120	Genetic Information Processing	9121	Transcription	3040	Spliceosome [PATH:ko03040]	RBM8A, Y14; RNA-binding protein 8A
Porites_lobata_REEFv1___20613	2.67182	0.352141	0.816412	-1.46605	0.0442449	0.776398	-1.4386	0.046326	0.313928	271550	K12812	9120	Genetic Information Processing	9121	Transcription	3040	Spliceosome [PATH:ko03040]	DDX39B, UAP56, SUB2; ATP-dependent RNA helicase UAP56/SUB2 [EC:3.6.4.13]
Porites_lobata_REEFv1___7788	0.59428	0.135498	0.75937	-0.129466	0.732286	0.919466	-1.73056	0.0407341	0.30627	252757	K12890	9120	Genetic Information Processing	9121	Transcription	3040	Spliceosome [PATH:ko03040]	SFRS1, ASF, SF2; splicing factor, arginine/serine-rich 1
Porites_lobata_REEFv1___26459	0.161957	0.787919	0.941913	0.244594	0.68343	0.899509	0.281294	0.359516	0.589746	279529	K12828	9120	Genetic Information Processing	9121	Transcription	3040	Spliceosome [PATH:ko03040]	SF3B1, SAP155; splicing factor 3B subunit 1
Porites_lobata_REEFv1___23619	0.0338881	0.847683	0.960887	-0.489349	0.189306	0.777084	-0.843083	0.0754772	0.347154	275808	K12741	9120	Genetic Information Processing	9121	Transcription	3040	Spliceosome [PATH:ko03040]	HNRNPA1_3; heterogeneous nuclear ribonucleoprotein A1/A3
Porites_lobata_REEFv1___20227	0.162684	0.407985	0.830374	-1.4068	0.161334	0.777084	-2.82879	0.0211086	0.290041	270907	K12893	9120	Genetic Information Processing	9121	Transcription	3040	Spliceosome [PATH:ko03040]	SFRS4_5_6; splicing factor, arginine/serine-rich 4/5/6
Porites_lobata_REEFv1___5339	0.293944	0.425871	0.830374	-0.478448	0.107231	0.776418	0.117402	0.827082	0.90484	248535	K12830	9120	Genetic Information Processing	9121	Transcription	3040	Spliceosome [PATH:ko03040]	SF3B3, SAP130, RSE1; splicing factor 3B subunit 3
Porites_lobata_REEFv1___1951	0.360869	0.703708	0.917333	-0.884761	0.105762	0.776418	0.359149	0.422384	0.636555	242868	K10599	9120	Genetic Information Processing	9121	Transcription	3040	Spliceosome [PATH:ko03040]	PRPF19, PRP19; pre-mRNA-processing factor 19 [EC:2.3.2.27]
Porites_lobata_REEFv1___13967	-0.497295	0.0290695	0.728433	-0.530774	0.223367	0.777084	-0.496072	0.2993	0.54353	262178	K12827	9120	Genetic Information Processing	9121	Transcription	3040	Spliceosome [PATH:ko03040]	SF3A3, SAP61, PRP9; splicing factor 3A subunit 3
Porites_lobata_REEFv1___22601	-0.0327623	0.965992	0.994445	0.609612	0.188306	0.777084	-0.996485	0.255804	0.507812	274222	K12837	9120	Genetic Information Processing	9121	Transcription	3040	Spliceosome [PATH:ko03040]	U2AF2; splicing factor U2AF 65 kDa subunit
Porites_lobata_REEFv1___6957	-1.25803	0.0372149	0.728433	-2.27073	0.157855	0.777084	-0.793657	0.180478	0.440028	251378	K12854	9120	Genetic Information Processing	9121	Transcription	3040	Spliceosome [PATH:ko03040]	SNRNP200, BRR2; pre-mRNA-splicing helicase BRR2 [EC:3.6.4.13]
Porites_lobata_REEFv1___17678	0.346827	0.579385	0.884601	-0.595746	0.247767	0.777084	1.48894	0.0589693	0.328348	267202	K12838	9120	Genetic Information Processing	9121	Transcription	3040	Spliceosome [PATH:ko03040]	PUF60; poly(U)-binding-splicing factor PUF60
Porites_lobata_REEFv1___11820	-0.177644	0.834391	0.957839	0.365683	0.811041	0.941144	-1.98344	0.0887838	0.355589	259177	K12854	9120	Genetic Information Processing	9121	Transcription	3040	Spliceosome [PATH:ko03040]	SNRNP200, BRR2; pre-mRNA-splicing helicase BRR2 [EC:3.6.4.13]
Porites_lobata_REEFv1___22180	0.823027	0.0703446	0.728433	0.319002	0.700615	0.90852	-0.366123	0.840582	0.913642	273647	K12882	9120	Genetic Information Processing	9121	Transcription	3040	Spliceosome [PATH:ko03040]	NCBP1, CBP80; nuclear cap-binding protein subunit 1
Porites_lobata_REEFv1___12718	1.95824	0.115745	0.733946	-0.773045	0.633724	0.886883	-1.83605	0.0087961	0.254475	260315	K12822	9120	Genetic Information Processing	9121	Transcription	3040	Spliceosome [PATH:ko03040]	RBM25, S164; RNA-binding protein 25
Porites_lobata_REEFv1___2669	-1.34035	0.0130756	0.728433	-0.206412	0.7282	0.918294	-1.88273	0.0584042	0.328348	244169	K11088	9120	Genetic Information Processing	9121	Transcription	3040	Spliceosome [PATH:ko03040]	SNRPD3, SMD3; small nuclear ribonucleoprotein D3
Porites_lobata_REEFv1___6385	1.00205	0.00803171	0.728433	-0.512108	0.349237	0.799148	-0.192117	0.552158	0.729693	250342	K12886	9120	Genetic Information Processing	9121	Transcription	3040	Spliceosome [PATH:ko03040]	HNRNPK; heterogeneous nuclear ribonucleoprotein K
Porites_lobata_REEFv1___15196	0.974358	0.114925	0.733946	0.201178	0.682069	0.899509	-0.998182	0.092648	0.360593	263960	K12820	9120	Genetic Information Processing	9121	Transcription	3040	Spliceosome [PATH:ko03040]	DHX15, PRP43; pre-mRNA-splicing factor ATP-dependent RNA helicase DHX15/PRP43 [EC:3.6.4.13]
Porites_lobata_REEFv1___15987	0.660452	0.212247	0.784932	-0.127541	0.648436	0.892748	-0.580322	0.314212	0.558361	264960	K12875	9120	Genetic Information Processing	9121	Transcription	3040	Spliceosome [PATH:ko03040]	ACIN1, ACINUS; apoptotic chromatin condensation inducer in the nucleus
Porites_lobata_REEFv1___9840	0.108453	0.81947	0.951395	1.53068	0.181182	0.777084	0.560043	0.466131	0.670742	256124	K12878	9120	Genetic Information Processing	9121	Transcription	3040	Spliceosome [PATH:ko03040]	THOC1; THO complex subunit 1
Porites_lobata_REEFv1___1908	0.109937	0.651166	0.912202	-0.625473	0.119951	0.776418	0.76872	0.242579	0.49508	242806	K12826	9120	Genetic Information Processing	9121	Transcription	3040	Spliceosome [PATH:ko03040]	SF3A2, SAP62; splicing factor 3A subunit 2
Porites_lobata_REEFv1___22600	-1.04033	0.0375658	0.728433	1.54436	0.223438	0.777084	1.64146	0.0552321	0.328348	274220	K12837	9120	Genetic Information Processing	9121	Transcription	3040	Spliceosome [PATH:ko03040]	U2AF2; splicing factor U2AF 65 kDa subunit
Porites_lobata_REEFv1___13383	-1.52721	0.0157105	0.728433	-0.108861	0.805723	0.941144	0.310403	0.387253	0.608984	261339	K12662	9120	Genetic Information Processing	9121	Transcription	3040	Spliceosome [PATH:ko03040]	PRPF4, PRP4; U4/U6 small nuclear ribonucleoprotein PRP4
Porites_lobata_REEFv1___14524	0.0372509	0.966527	0.994445	0.514264	0.287865	0.777084	-1.03358	0.346491	0.58133	262989	K12896	9120	Genetic Information Processing	9121	Transcription	3040	Spliceosome [PATH:ko03040]	SFRS7; splicing factor, arginine/serine-rich 7
Porites_lobata_REEFv1___21269	-0.00415814	0.983627	0.997591	0.280199	0.470843	0.826701	-0.559525	0.184152	0.444052	272424	K12892	9120	Genetic Information Processing	9121	Transcription	3040	Spliceosome [PATH:ko03040]	SFRS3; splicing factor, arginine/serine-rich 3
Porites_lobata_REEFv1___8279	0.0836138	0.893485	0.970174	0.114679	0.929766	0.982196	-2.83465	0.130575	0.402804	253488	K12881	9120	Genetic Information Processing	9121	Transcription	3040	Spliceosome [PATH:ko03040]	THOC4, ALY; THO complex subunit 4
Porites_lobata_REEFv1___21429	0.586737	0.0795652	0.728433	-0.574661	0.183649	0.777084	-0.524346	0.362881	0.592044	272625	K12854	9120	Genetic Information Processing	9121	Transcription	3040	Spliceosome [PATH:ko03040]	SNRNP200, BRR2; pre-mRNA-splicing helicase BRR2 [EC:3.6.4.13]
Porites_lobata_REEFv1___823	0.385465	0.0732145	0.728433	-0.32358	0.281869	0.777084	-0.522543	0.279937	0.527752	240896	K06063	9120	Genetic Information Processing	9121	Transcription	3040	Spliceosome [PATH:ko03040]	SNW1, SKIIP, SKIP; SNW domain-containing protein 1
Porites_lobata_REEFv1___21291	0.000927127	0.999547	0.999963	0.439107	0.22321	0.777084	-1.17932	0.0114945	0.254475	272448	K12866	9120	Genetic Information Processing	9121	Transcription	3040	Spliceosome [PATH:ko03040]	WBP11, NPWBP; WW domain-binding protein 11
Porites_lobata_REEFv1___7309	1.31704	0.219429	0.784932	-1.42211	0.110265	0.776418	-0.808141	0.556282	0.731903	251928	K12821	9120	Genetic Information Processing	9121	Transcription	3040	Spliceosome [PATH:ko03040]	PRPF40, PRP40; pre-mRNA-processing factor 40
Porites_lobata_REEFv1___9292	-0.518689	0.409983	0.830374	0.623705	0.14618	0.777084	-0.283076	0.584207	0.75225	255021	K12891	9120	Genetic Information Processing	9121	Transcription	3040	Spliceosome [PATH:ko03040]	SFRS2; splicing factor, arginine/serine-rich 2
Porites_lobata_REEFv1___18616	-1.58698	0.00197222	0.64796	0.805667	0.166916	0.777084	-1.18829	0.162574	0.425016	268441	K12825	9120	Genetic Information Processing	9121	Transcription	3040	Spliceosome [PATH:ko03040]	SF3A1, SAP114; splicing factor 3A subunit 1
Porites_lobata_REEFv1___3627	-0.221827	0.762429	0.935154	-0.214998	0.722559	0.91576	-0.688665	0.139557	0.40888	245725	K11094	9120	Genetic Information Processing	9121	Transcription	3040	Spliceosome [PATH:ko03040]	SNRPB2; U2 small nuclear ribonucleoprotein B''
Porites_lobata_REEFv1___22915	0.506782	0.290119	0.794912	0.337386	0.819213	0.944146	0.549176	0.093302	0.360893	274716	K12858	9120	Genetic Information Processing	9121	Transcription	3040	Spliceosome [PATH:ko03040]	DDX23, PRP28; ATP-dependent RNA helicase DDX23/PRP28 [EC:3.6.4.13]
Porites_lobata_REEFv1___20984	0.0649101	0.810327	0.948273	0.149752	0.645168	0.892438	-0.786089	0.0381443	0.301944	272044	K13161	9180	Brite Hierarchies	9182	Protein families: genetic information processing	3041	Spliceosome [BR:ko03041]	HNRNPR; heterogeneous nuclear ribonucleoprotein R
Porites_lobata_REEFv1___19962	-0.503872	0.16616	0.763877	0.225248	0.616702	0.878174	-0.672117	0.0622301	0.337918	270403	K13203	9180	Brite Hierarchies	9182	Protein families: genetic information processing	3041	Spliceosome [BR:ko03041]	ZFR; zinc finger RNA-binding protein
Porites_lobata_REEFv1___16799	-0.731274	0.0800199	0.728433	-0.545501	0.124432	0.776418	-0.669589	0.0852119	0.355201	265955	K13089	9180	Brite Hierarchies	9182	Protein families: genetic information processing	3041	Spliceosome [BR:ko03041]	ILF2; interleukin enhancer-binding factor 2
Porites_lobata_REEFv1___4078	1.13612	0.336444	0.809599	1.61557	0.0479537	0.776398	-0.900484	0.1057	0.376176	246590	K14948	9180	Brite Hierarchies	9182	Protein families: genetic information processing	3041	Spliceosome [BR:ko03041]	PTBP2, NPTB; polypyrimidine tract-binding protein 2
Porites_lobata_REEFv1___12981	-0.226154	0.278705	0.79158	0.168929	0.599704	0.876957	0.0981997	0.687849	0.815909	260704	K13044	9180	Brite Hierarchies	9182	Protein families: genetic information processing	3041	Spliceosome [BR:ko03041]	HNRNPABD; heterogeneous nuclear ribonucleoprotein A/B/D
Porites_lobata_REEFv1___17091	0.108632	0.292151	0.794912	-0.700689	0.125526	0.776418	-0.920893	0.00943327	0.254475	266346	K14944	9180	Brite Hierarchies	9182	Protein families: genetic information processing	3041	Spliceosome [BR:ko03041]	NOVA; RNA-binding protein Nova
Porites_lobata_REEFv1___26514	-0.310938	0.246667	0.786085	0.188683	0.907741	0.972405	-1.01761	0.267979	0.515885	279590	K14942	9180	Brite Hierarchies	9182	Protein families: genetic information processing	3041	Spliceosome [BR:ko03041]	KHDRBS3, SLM2; KH domain-containing, RNA-binding, signal transduction-associated protein 3
Porites_lobata_REEFv1___12762	0.00596938	0.984503	0.997591	0.458046	0.436332	0.822218	-0.118396	0.646582	0.795872	260408	K13203	9180	Brite Hierarchies	9182	Protein families: genetic information processing	3041	Spliceosome [BR:ko03041]	ZFR; zinc finger RNA-binding protein
Porites_lobata_REEFv1___6744	0.25589	0.689308	0.914363	1.15689	0.0886127	0.776418	0.0624932	0.745865	0.85789	250945	K13194	9180	Brite Hierarchies	9182	Protein families: genetic information processing	3041	Spliceosome [BR:ko03041]	ADARB; double stranded RNA-specific editase B [EC:3.5.-.-]
Porites_lobata_REEFv1___20402	0.426878	0.438087	0.837142	0.709086	0.232549	0.777084	-0.0445821	0.845579	0.916954	271145	K13187	9180	Brite Hierarchies	9182	Protein families: genetic information processing	3041	Spliceosome [BR:ko03041]	RBM4; RNA-binding protein 4
Porites_lobata_REEFv1___22634	-0.620877	0.492469	0.856086	0.057177	0.908295	0.972405	-0.0263001	0.956545	0.983721	274257	K13159	9180	Brite Hierarchies	9182	Protein families: genetic information processing	3041	Spliceosome [BR:ko03041]	HNRNPL; heterogeneous nuclear ribonucleoprotein L
Porites_lobata_REEFv1___10514	-0.392336	0.481159	0.849584	-0.345936	0.596735	0.876957	-0.511538	0.741446	0.854386	257213	K13199	9180	Brite Hierarchies	9182	Protein families: genetic information processing	3041	Spliceosome [BR:ko03041]	SERBP1; plasminogen activator inhibitor 1 RNA-binding protein
Porites_lobata_REEFv1___26156	-0.788762	0.0763981	0.728433	-0.0846471	0.870028	0.961375	-0.848134	0.260279	0.512064	279090	K09533	9180	Brite Hierarchies	9182	Protein families: genetic information processing	3041	Spliceosome [BR:ko03041]	DNAJC13; DnaJ homolog subfamily C member 13
Porites_lobata_REEFv1___24318	0.579002	0.135965	0.75937	0.155962	0.682579	0.899509	-0.356892	0.345371	0.58133	276762	K13217	9180	Brite Hierarchies	9182	Protein families: genetic information processing	3041	Spliceosome [BR:ko03041]	PRPF39, PRP39; pre-mRNA-processing factor 39
Porites_lobata_REEFv1___20168	-1.22678	0.366445	0.820488	0.18803	0.792213	0.936042	-0.297179	0.649807	0.797753	270741	K12898	9180	Brite Hierarchies	9182	Protein families: genetic information processing	3041	Spliceosome [BR:ko03041]	HNRNPF_H; heterogeneous nuclear ribonucleoprotein F/H
Porites_lobata_REEFv1___465	-0.00457973	0.992126	0.997938	0.31322	0.194599	0.777084	1.54198	0.30801	0.55193	239985	K13091	9180	Brite Hierarchies	9182	Protein families: genetic information processing	3041	Spliceosome [BR:ko03041]	RBM39, RNPC2; RNA-binding protein 39
Porites_lobata_REEFv1___19239	2.06534	0.0680257	0.728433	0.716456	0.424384	0.817808	1.11435	0.344212	0.58133	269318	K13194	9180	Brite Hierarchies	9182	Protein families: genetic information processing	3041	Spliceosome [BR:ko03041]	ADARB; double stranded RNA-specific editase B [EC:3.5.-.-]
Porites_lobata_REEFv1___15557	0.310511	0.346852	0.816412	0.305183	0.418372	0.815148	-0.416439	0.258314	0.509904	264426	K13095	9180	Brite Hierarchies	9182	Protein families: genetic information processing	3041	Spliceosome [BR:ko03041]	SF1; splicing factor 1
Porites_lobata_REEFv1___3876	1.53105	0.117469	0.733946	-0.557651	0.591798	0.875354	1.54034	0.0336265	0.291113	246229	K14945	9180	Brite Hierarchies	9182	Protein families: genetic information processing	3041	Spliceosome [BR:ko03041]	QKI; protein quaking
Porites_lobata_REEFv1___26135	0.140682	0.557158	0.87444	-0.0956359	0.848361	0.953643	-1.79193	0.185285	0.444733	279064	K22611	9180	Brite Hierarchies	9182	Protein families: genetic information processing	3041	Spliceosome [BR:ko03041]	SART3, TIP110; squamous cell carcinoma antigen recognized by T-cells 3
Porites_lobata_REEFv1___21296	0.146337	0.676557	0.912202	-0.843502	0.0745635	0.776398	0.0173476	0.961609	0.985502	272454	K17079	9160	Human Diseases	9164	Neurodegenerative disease	5017	Spinocerebellar ataxia [PATH:ko05017]	OPA1; optic atrophy protein 1 [EC:3.6.5.5]
Porites_lobata_REEFv1___11546	0.280338	0.644033	0.912202	-0.400867	0.322556	0.796659	-0.0909922	0.829138	0.90581	258733	K08956	9160	Human Diseases	9164	Neurodegenerative disease	5017	Spinocerebellar ataxia [PATH:ko05017]	AFG3; AFG3 family protein [EC:3.4.24.-]
Porites_lobata_REEFv1___22431	-1.42558	0.191665	0.766195	-1.1701	0.34046	0.799148	1.03499	0.142337	0.411606	273991	K12348	9100	Metabolism	9103	Lipid metabolism	600	Sphingolipid metabolism [PATH:ko00600]	ASAH1; acid ceramidase [EC:3.5.1.23]
Porites_lobata_REEFv1___2566	0.300897	0.103457	0.728433	-1.43605	0.182675	0.777084	-0.149105	0.574925	0.747669	244026	K12351	9100	Metabolism	9103	Lipid metabolism	600	Sphingolipid metabolism [PATH:ko00600]	SMPD2; sphingomyelin phosphodiesterase 2 [EC:3.1.4.12]
Porites_lobata_REEFv1___23757	0.105785	0.768414	0.93742	-0.565969	0.206939	0.777084	-0.720603	0.17694	0.436043	275986	K08515	9120	Genetic Information Processing	9123	Folding, sorting and degradation	4130	SNARE interactions in vesicular transport [PATH:ko04130]	VAMP7; vesicle-associated membrane protein 7
Porites_lobata_REEFv1___3915	-0.574332	0.0323868	0.728433	-0.245399	0.199801	0.777084	0.402572	0.15918	0.424333	246281	K08516	9120	Genetic Information Processing	9123	Folding, sorting and degradation	4130	SNARE interactions in vesicular transport [PATH:ko04130]	YKT6; synaptobrevin homolog YKT6
Porites_lobata_REEFv1___8188	1.68119	0.375122	0.825124	-1.47137	0.0621953	0.776398	0.920371	0.123898	0.398426	253337	K08517	9120	Genetic Information Processing	9123	Folding, sorting and degradation	4130	SNARE interactions in vesicular transport [PATH:ko04130]	SEC22; vesicle transport protein SEC22
Porites_lobata_REEFv1___2433	-0.105672	0.75645	0.935154	-0.0153234	0.96124	0.986807	0.136011	0.716416	0.83754	243769	K08493	9120	Genetic Information Processing	9123	Folding, sorting and degradation	4130	SNARE interactions in vesicular transport [PATH:ko04130]	VTI1; vesicle transport through interaction with t-SNAREs 1
Porites_lobata_REEFv1___14512	-0.348021	0.306403	0.795568	-0.935292	0.0751879	0.776398	-1.14335	0.318281	0.562545	262960	K04560	9120	Genetic Information Processing	9123	Folding, sorting and degradation	4130	SNARE interactions in vesicular transport [PATH:ko04130]	STX1A; syntaxin 1A
Porites_lobata_REEFv1___22608	-0.78348	0.481689	0.849584	-0.267763	0.355414	0.799148	0.3998	0.431415	0.640314	274231	K08501	9120	Genetic Information Processing	9123	Folding, sorting and degradation	4130	SNARE interactions in vesicular transport [PATH:ko04130]	STX8; syntaxin 8
Porites_lobata_REEFv1___26403	0.624818	0.578142	0.884328	-0.148361	0.921645	0.980104	1.47574	0.129843	0.402804	279410	K08498	9120	Genetic Information Processing	9123	Folding, sorting and degradation	4130	SNARE interactions in vesicular transport [PATH:ko04130]	STX6; syntaxin 6
Porites_lobata_REEFv1___1722	0.227409	0.762004	0.935154	-0.194528	0.574913	0.872492	-0.0582682	0.906402	0.948354	242455	K08493	9120	Genetic Information Processing	9123	Folding, sorting and degradation	4130	SNARE interactions in vesicular transport [PATH:ko04130]	VTI1; vesicle transport through interaction with t-SNAREs 1
Porites_lobata_REEFv1___4760	-0.699853	0.354583	0.816412	0.0606141	0.935683	0.982196	-0.793632	0.231862	0.483679	247730	K08496	9120	Genetic Information Processing	9123	Folding, sorting and degradation	4130	SNARE interactions in vesicular transport [PATH:ko04130]	GOSR2, BOS1; golgi SNAP receptor complex member 2
Porites_lobata_REEFv1___13148	-0.167629	0.809815	0.948145	-0.278852	0.543649	0.852486	-0.291422	0.401631	0.617078	261048	K08504	9120	Genetic Information Processing	9123	Folding, sorting and degradation	4130	SNARE interactions in vesicular transport [PATH:ko04130]	BET1; blocked early in transport 1
Porites_lobata_REEFv1___2877	0.0383714	0.960037	0.992982	0.0709502	0.846575	0.952752	0.115571	0.843335	0.915908	244502	K22747	9190	Not Included in Pathway or Brite	9193	Unclassified: signaling and cellular processes	99995	Signaling proteins	AIFM3; apoptosis-inducing factor 3
Porites_lobata_REEFv1___12075	-0.895074	0.0710669	0.728433	-0.513083	0.0166656	0.664083	-0.594192	0.00586333	0.246155	259464	K19867	9190	Not Included in Pathway or Brite	9193	Unclassified: signaling and cellular processes	99995	Signaling proteins	LDB3; LIM domain-binding protein 3
Porites_lobata_REEFv1___5735	-0.39414	0.536857	0.872883	-0.413832	0.184063	0.777084	-0.247798	0.444955	0.648939	249404	K19600	9190	Not Included in Pathway or Brite	9193	Unclassified: signaling and cellular processes	99995	Signaling proteins	TULP1; tubby-related protein 1
Porites_lobata_REEFv1___693	-0.220638	0.742204	0.932991	-1.07422	0.22552	0.777084	-0.291784	0.727666	0.844394	240550	K06875	9190	Not Included in Pathway or Brite	9193	Unclassified: signaling and cellular processes	99995	Signaling proteins	PDCD5, TFAR19; programmed cell death protein 5
Porites_lobata_REEFv1___1318	2.70884	0.10857	0.729702	2.13049	0.266465	0.777084	2.49455	0.0894599	0.355721	241835	K19519	9190	Not Included in Pathway or Brite	9193	Unclassified: signaling and cellular processes	99995	Signaling proteins	TGFBI, BIGH3; transforming growth factor-beta-induced protein
Porites_lobata_REEFv1___1781	-0.222178	0.562052	0.87628	0.134464	0.579481	0.873307	0.13182	0.694319	0.821512	242606	K16939	9160	Human Diseases	9171	Infectious disease: bacterial	5131	Shigellosis [PATH:ko05131]	SEPT6_8_11; septin 6/8/11
Porites_lobata_REEFv1___7016	-0.0798319	0.461707	0.844553	-0.307732	0.336197	0.798178	-0.657887	0.0327985	0.291113	251514	K16944	9160	Human Diseases	9171	Infectious disease: bacterial	5131	Shigellosis [PATH:ko05131]	SEPT7, CDC3; septin 7
Porites_lobata_REEFv1___19365	0.419555	0.0335831	0.728433	1.055	0.150333	0.777084	0.989885	0.147044	0.417309	269488	K20121	9160	Human Diseases	9171	Infectious disease: bacterial	5131	Shigellosis [PATH:ko05131]	FNBP1; formin-binding protein 1
Porites_lobata_REEFv1___22225	0.338627	0.269976	0.79158	0.138721	0.511152	0.841509	0.0724213	0.60752	0.770354	273711	K16938	9160	Human Diseases	9171	Infectious disease: bacterial	5131	Shigellosis [PATH:ko05131]	SEPT3_9_12; septin 3/9/12
Porites_lobata_REEFv1___7560	0.439835	0.373348	0.825124	0.558573	0.324704	0.797402	-0.12275	0.796229	0.886025	252356	K16942	9160	Human Diseases	9171	Infectious disease: bacterial	5131	Shigellosis [PATH:ko05131]	SEPT2; septin 2
Porites_lobata_REEFv1___776	1.36322	0.148585	0.763877	0.103662	0.946238	0.982196	0.467295	0.660467	0.801849	240758	K23829	9160	Human Diseases	9171	Infectious disease: bacterial	5131	Shigellosis [PATH:ko05131]	TNIP1, ABIN1; TNFAIP3-interacting protein 1
Porites_lobata_REEFv1___19403	0.216263	0.704497	0.917333	0.105634	0.708952	0.90961	0.983623	0.0787559	0.347154	269561	K04520	9150	Organismal Systems	9156	Nervous system	4726	Serotonergic synapse [PATH:ko04726]	APP; amyloid beta A4 protein
Porites_lobata_REEFv1___17770	0.081018	0.807671	0.948145	-0.703115	0.305296	0.785159	-1.00771	0.152876	0.418621	267336	K22182	9100	Metabolism	9106	Metabolism of other amino acids	450	Selenocompound metabolism [PATH:ko00450]	TXNRD; thioredoxin reductase (NADPH) [EC:1.8.1.9]
Porites_lobata_REEFv1___9329	0.821828	0.440307	0.837142	-0.597198	0.32124	0.796426	0.246294	0.762487	0.868932	255087	K01874	9100	Metabolism	9106	Metabolism of other amino acids	450	Selenocompound metabolism [PATH:ko00450]	MARS, metG; methionyl-tRNA synthetase [EC:6.1.1.10]
Porites_lobata_REEFv1___1108	-0.269356	0.149409	0.763877	-0.515921	0.11451	0.776418	-0.0429944	0.815143	0.896962	241451	K17095	9180	Brite Hierarchies	9183	Protein families: signaling and cellular processes	2044	Secretion system [BR:ko02044]	ANXA7_11; annexin A7/11
Porites_lobata_REEFv1___5677	0.0166818	0.947259	0.989071	-0.383269	0.467953	0.826701	0.240391	0.706451	0.830103	249274	K17095	9180	Brite Hierarchies	9183	Protein families: signaling and cellular processes	2044	Secretion system [BR:ko02044]	ANXA7_11; annexin A7/11
Porites_lobata_REEFv1___13442	-0.928712	0.309827	0.795568	-0.952356	0.202396	0.777084	-1.61837	0.0345222	0.293003	261407	K23902	9180	Brite Hierarchies	9183	Protein families: signaling and cellular processes	2044	Secretion system [BR:ko02044]	PDCD6; programmed cell death protein 6
Porites_lobata_REEFv1___14846	0.315063	0.276303	0.79158	-0.21077	0.336213	0.798178	0.247778	0.326919	0.566386	263398	K23935	9160	Human Diseases	9171	Infectious disease: bacterial	5132	Salmonella infection [PATH:ko05132]	ACBD3; golgi resident protein GCP60
Porites_lobata_REEFv1___14914	-0.588639	0.42076	0.830374	0.115955	0.868642	0.961375	-1.98924	0.199591	0.460989	263499	K23583	9160	Human Diseases	9171	Infectious disease: bacterial	5132	Salmonella infection [PATH:ko05132]	KPNA3_4; importin subunit alpha-4/3
Porites_lobata_REEFv1___4085	-0.360704	0.786416	0.941913	-0.355702	0.523079	0.843736	-1.53766	0.256559	0.507812	246606	K23934	9160	Human Diseases	9171	Infectious disease: bacterial	5132	Salmonella infection [PATH:ko05132]	AHNAK; neuroblast differentiation-associated protein AHNAK
Porites_lobata_REEFv1___4378	0.340003	0.364555	0.819326	-0.0608132	0.949038	0.982196	1.18049	0.267886	0.515885	247111	K10407	9160	Human Diseases	9171	Infectious disease: bacterial	5132	Salmonella infection [PATH:ko05132]	KLC; kinesin light chain
Porites_lobata_REEFv1___10871	0.00654449	0.995486	0.999311	-1.65837	0.378844	0.810732	-0.181966	0.75987	0.86721	257784	K19984	9160	Human Diseases	9171	Infectious disease: bacterial	5132	Salmonella infection [PATH:ko05132]	EXOC5, SEC10; exocyst complex component 5
Porites_lobata_REEFv1___20721	-0.475411	0.104528	0.728433	-0.34914	0.21121	0.777084	-0.514075	0.119535	0.395159	271659	K10419	9160	Human Diseases	9171	Infectious disease: bacterial	5132	Salmonella infection [PATH:ko05132]	DYNLRB, DNCL2; dynein light chain roadblock-type
Porites_lobata_REEFv1___21135	1.03582	0.0870209	0.728433	-1.76052	0.0596786	0.776398	-0.126358	0.789627	0.883165	272291	K23934	9160	Human Diseases	9171	Infectious disease: bacterial	5132	Salmonella infection [PATH:ko05132]	AHNAK; neuroblast differentiation-associated protein AHNAK
Porites_lobata_REEFv1___22405	-0.00702018	0.976098	0.995768	-1.2205	0.240259	0.777084	-1.14114	0.288508	0.53704	273966	K10951	9150	Organismal Systems	9154	Digestive system	4970	Salivary secretion [PATH:ko04970]	SLC12A2, NKCC1; solute carrier family 12 (sodium/potassium/chloride transporter), member 2
Porites_lobata_REEFv1___1358	1.16154	0.0452629	0.728433	-0.82157	0.685601	0.899509	0.687451	0.736412	0.851182	241904	K13899	9150	Organismal Systems	9154	Digestive system	4970	Salivary secretion [PATH:ko04970]	CST3; cystatin-C
Porites_lobata_REEFv1___26231	0.754568	0.136002	0.75937	-0.828987	0.181954	0.777084	-1.15549	0.126093	0.401687	279196	K13912	9150	Organismal Systems	9154	Digestive system	4970	Salivary secretion [PATH:ko04970]	DMBT1; deleted in malignant brain tumors 1 protein
Porites_lobata_REEFv1___907	-0.228752	0.181298	0.763877	-0.193414	0.391914	0.810732	-0.513317	0.227861	0.482979	241055	K03257	9120	Genetic Information Processing	9122	Translation	3013	RNA transport [PATH:ko03013]	EIF4A; translation initiation factor 4A
Porites_lobata_REEFv1___2472	0.0827171	0.665714	0.912202	-0.048748	0.779505	0.934055	-0.289679	0.0270969	0.290041	243824	K03231	9120	Genetic Information Processing	9122	Translation	3013	RNA transport [PATH:ko03013]	EEF1A; elongation factor 1-alpha
Porites_lobata_REEFv1___26069	-0.139858	0.663267	0.912202	0.110915	0.604373	0.877211	-0.503515	0.0375326	0.300668	278969	K13126	9120	Genetic Information Processing	9122	Translation	3013	RNA transport [PATH:ko03013]	PABPC; polyadenylate-binding protein
Porites_lobata_REEFv1___6483	-0.11025	0.660038	0.912202	-0.119507	0.85595	0.955735	-0.932793	0.0410011	0.30627	250512	K07936	9120	Genetic Information Processing	9122	Translation	3013	RNA transport [PATH:ko03013]	RAN; GTP-binding nuclear protein Ran
Porites_lobata_REEFv1___1899	0.59742	0.109385	0.732661	0.626005	0.375521	0.810732	-1.55261	0.353867	0.584161	242794	K03250	9120	Genetic Information Processing	9122	Translation	3013	RNA transport [PATH:ko03013]	EIF3E, INT6; translation initiation factor 3 subunit E
Porites_lobata_REEFv1___17086	0.330017	0.192195	0.766195	-0.704216	0.0312234	0.741477	-0.457755	0.158801	0.424333	266327	K03252	9120	Genetic Information Processing	9122	Translation	3013	RNA transport [PATH:ko03013]	EIF3C; translation initiation factor 3 subunit C
Porites_lobata_REEFv1___404	-0.137774	0.672748	0.912202	-0.537458	0.0783999	0.776398	-0.121509	0.726573	0.843959	239845	K03260	9120	Genetic Information Processing	9122	Translation	3013	RNA transport [PATH:ko03013]	EIF4G; translation initiation factor 4G
Porites_lobata_REEFv1___5978	-0.612085	0.111426	0.733013	-1.4213	0.0184782	0.680523	-1.39006	0.0884786	0.355589	249781	K14293	9120	Genetic Information Processing	9122	Translation	3013	RNA transport [PATH:ko03013]	KPNB1, IPO1; importin subunit beta-1
Porites_lobata_REEFv1___824	-0.445408	0.224694	0.784932	-1.08759	0.197081	0.777084	-1.50962	0.114509	0.390898	240901	K03254	9120	Genetic Information Processing	9122	Translation	3013	RNA transport [PATH:ko03013]	EIF3A; translation initiation factor 3 subunit A
Porites_lobata_REEFv1___8504	0.123706	0.790759	0.942141	0.387476	0.127178	0.776418	-0.567107	0.17917	0.438323	253868	K03260	9120	Genetic Information Processing	9122	Translation	3013	RNA transport [PATH:ko03013]	EIF4G; translation initiation factor 4G
Porites_lobata_REEFv1___940	0.130353	0.81606	0.949425	-0.760643	0.498556	0.8382	0.979828	0.0891947	0.355721	241118	K03253	9120	Genetic Information Processing	9122	Translation	3013	RNA transport [PATH:ko03013]	EIF3B; translation initiation factor 3 subunit B
Porites_lobata_REEFv1___16242	0.173177	0.701469	0.917333	-0.129247	0.684798	0.899509	0.500485	0.49715	0.693211	265310	K13137	9120	Genetic Information Processing	9122	Translation	3013	RNA transport [PATH:ko03013]	STRAP, UNRIP; serine-threonine kinase receptor-associated protein
Porites_lobata_REEFv1___1828	-0.809878	0.548518	0.873649	-0.160549	0.872024	0.961599	-0.563557	0.697161	0.824099	242700	K14319	9120	Genetic Information Processing	9122	Translation	3013	RNA transport [PATH:ko03013]	RANGAP1; Ran GTPase-activating protein 1
Porites_lobata_REEFv1___9995	0.254737	0.482867	0.849584	-0.623708	0.504845	0.8382	-1.07603	0.029261	0.290041	256315	K03251	9120	Genetic Information Processing	9122	Translation	3013	RNA transport [PATH:ko03013]	EIF3D; translation initiation factor 3 subunit D
Porites_lobata_REEFv1___3076	0.273761	0.790565	0.942141	-1.15449	0.361185	0.803062	-0.81598	0.250957	0.502984	244839	K14314	9120	Genetic Information Processing	9122	Translation	3013	RNA transport [PATH:ko03013]	NUP210, GP210; nuclear pore complex protein Nup210
Porites_lobata_REEFv1___10456	-0.0946975	0.858415	0.962391	-0.11033	0.794667	0.936941	-0.00656924	0.990692	0.99691	257101	K03249	9120	Genetic Information Processing	9122	Translation	3013	RNA transport [PATH:ko03013]	EIF3F; translation initiation factor 3 subunit F
Porites_lobata_REEFv1___10890	0.177398	0.729877	0.927535	-0.219781	0.450125	0.822218	0.134119	0.685814	0.814318	257805	K14309	9120	Genetic Information Processing	9122	Translation	3013	RNA transport [PATH:ko03013]	NUP93, NIC96; nuclear pore complex protein Nup93
Porites_lobata_REEFv1___4675	0.209478	0.154472	0.763877	-0.155919	0.297512	0.780636	0.432585	0.0998248	0.36621	247598	K14004	9120	Genetic Information Processing	9122	Translation	3013	RNA transport [PATH:ko03013]	SEC13; protein transport protein SEC13
Porites_lobata_REEFv1___17015	-0.176332	0.6168	0.898995	-0.734738	0.292468	0.777084	-0.220986	0.707717	0.83109	266267	K03245	9120	Genetic Information Processing	9122	Translation	3013	RNA transport [PATH:ko03013]	EIF3J; translation initiation factor 3 subunit J
Porites_lobata_REEFv1___733	0.291218	0.527002	0.870072	0.0974023	0.920011	0.979636	0.32674	0.263074	0.514121	240612	K03237	9120	Genetic Information Processing	9122	Translation	3013	RNA transport [PATH:ko03013]	EIF2S1; translation initiation factor 2 subunit 1
Porites_lobata_REEFv1___26070	-0.829721	0.0905303	0.728433	-1.46686	0.380268	0.810732	-1.7533	0.170943	0.432306	278974	K13126	9120	Genetic Information Processing	9122	Translation	3013	RNA transport [PATH:ko03013]	PABPC; polyadenylate-binding protein
Porites_lobata_REEFv1___12366	-0.0782279	0.84111	0.959634	0.101151	0.822927	0.944677	-0.363053	0.0768613	0.347154	259835	K14293	9120	Genetic Information Processing	9122	Translation	3013	RNA transport [PATH:ko03013]	KPNB1, IPO1; importin subunit beta-1
Porites_lobata_REEFv1___16149	0.264147	0.546129	0.873649	-0.244033	0.386725	0.810732	0.548831	0.410397	0.625538	265150	K09291	9120	Genetic Information Processing	9122	Translation	3013	RNA transport [PATH:ko03013]	TPR, MLP1, MLP2; nucleoprotein TPR
Porites_lobata_REEFv1___25043	0.299457	0.511204	0.867726	-0.712206	0.116875	0.776418	-0.32103	0.046381	0.313928	277612	K05749	9120	Genetic Information Processing	9122	Translation	3013	RNA transport [PATH:ko03013]	CYFIP; cytoplasmic FMR1 interacting protein
Porites_lobata_REEFv1___8330	0.311273	0.224479	0.784932	-0.316631	0.611389	0.877211	-0.583974	0.300329	0.544391	253565	K03246	9120	Genetic Information Processing	9122	Translation	3013	RNA transport [PATH:ko03013]	EIF3I; translation initiation factor 3 subunit I
Porites_lobata_REEFv1___3459	0.156495	0.745038	0.934178	-0.582088	0.354299	0.799148	0.326685	0.663358	0.802478	245435	K03262	9120	Genetic Information Processing	9122	Translation	3013	RNA transport [PATH:ko03013]	EIF5; translation initiation factor 5
Porites_lobata_REEFv1___4343	2.71888	0.148112	0.763877	0.218734	0.734535	0.919466	-1.0506	0.0417687	0.308799	247061	K05749	9120	Genetic Information Processing	9122	Translation	3013	RNA transport [PATH:ko03013]	CYFIP; cytoplasmic FMR1 interacting protein
Porites_lobata_REEFv1___10735	-0.462944	0.654659	0.912202	-2.47651	0.00770816	0.649468	-1.55815	0.00919785	0.254475	257610	K13114	9120	Genetic Information Processing	9122	Translation	3013	RNA transport [PATH:ko03013]	PNN; pinin
Porites_lobata_REEFv1___18345	0.403228	0.290755	0.794912	-2.06596	0.0574531	0.776398	-0.813061	0.13983	0.40888	268028	K14290	9120	Genetic Information Processing	9122	Translation	3013	RNA transport [PATH:ko03013]	XPO1, CRM1; exportin-1
Porites_lobata_REEFv1___24691	0.807968	0.162826	0.763877	0.948359	0.0545894	0.776398	0.137768	0.492603	0.690997	277175	K14295	9120	Genetic Information Processing	9122	Translation	3013	RNA transport [PATH:ko03013]	NUP50, NPAP60; nuclear pore complex protein Nup50
Porites_lobata_REEFv1___8029	-0.256074	0.262787	0.79158	-0.553676	0.0194239	0.681577	-0.0376222	0.93946	0.970844	253085	K14314	9120	Genetic Information Processing	9122	Translation	3013	RNA transport [PATH:ko03013]	NUP210, GP210; nuclear pore complex protein Nup210
Porites_lobata_REEFv1___9152	-0.10496	0.753078	0.935154	-0.726016	0.457224	0.824657	-1.44382	0.141473	0.410751	254843	K03248	9120	Genetic Information Processing	9122	Translation	3013	RNA transport [PATH:ko03013]	EIF3G; translation initiation factor 3 subunit G
Porites_lobata_REEFv1___5421	0.671267	0.156117	0.763877	-0.0753228	0.819251	0.944146	0.52025	0.624748	0.77928	248681	K14322	9120	Genetic Information Processing	9122	Translation	3013	RNA transport [PATH:ko03013]	PAIP1; polyadenylate-binding protein-interacting protein 1
Porites_lobata_REEFv1___13251	0.644041	0.165714	0.763877	-1.23677	0.182728	0.777084	0.480298	0.17101	0.432306	261183	K09291	9120	Genetic Information Processing	9122	Translation	3013	RNA transport [PATH:ko03013]	TPR, MLP1, MLP2; nucleoprotein TPR
Porites_lobata_REEFv1___19	-0.291877	0.597928	0.892384	-1.13209	0.0523232	0.776398	-0.0511297	0.804192	0.890559	239057	K09291	9120	Genetic Information Processing	9122	Translation	3013	RNA transport [PATH:ko03013]	TPR, MLP1, MLP2; nucleoprotein TPR
Porites_lobata_REEFv1___22348	0.0665664	0.705071	0.917333	-0.278368	0.297957	0.780932	-0.0121878	0.979692	0.993738	273898	K03243	9120	Genetic Information Processing	9122	Translation	3013	RNA transport [PATH:ko03013]	EIF5B; translation initiation factor 5B
Porites_lobata_REEFv1___5001	0.165766	0.859754	0.963432	0.0233528	0.979487	0.99411	-1.09706	0.381445	0.60434	248075	K14298	9120	Genetic Information Processing	9122	Translation	3013	RNA transport [PATH:ko03013]	RAE1, GLE2; mRNA export factor
Porites_lobata_REEFv1___5376	-0.0686528	0.918725	0.979562	-0.942046	0.359427	0.802228	0.502363	0.0348006	0.294189	248612	K03113	9120	Genetic Information Processing	9122	Translation	3013	RNA transport [PATH:ko03013]	EIF1, SUI1; translation initiation factor 1
Porites_lobata_REEFv1___1025	-0.158208	0.411595	0.830374	-0.327713	0.292497	0.777084	0.329631	0.277109	0.5237	241275	K14290	9120	Genetic Information Processing	9122	Translation	3013	RNA transport [PATH:ko03013]	XPO1, CRM1; exportin-1
Porites_lobata_REEFv1___1561	-1.00909	0.398851	0.830374	0.128532	0.939427	0.982196	-0.364024	0.362882	0.592044	242237	K14327	9120	Genetic Information Processing	9122	Translation	3013	RNA transport [PATH:ko03013]	UPF2, RENT2; regulator of nonsense transcripts 2
Porites_lobata_REEFv1___10851	0.494795	0.355249	0.816412	-1.26638	0.288512	0.777084	0.278749	0.807634	0.892867	257757	K09291	9120	Genetic Information Processing	9122	Translation	3013	RNA transport [PATH:ko03013]	TPR, MLP1, MLP2; nucleoprotein TPR
Porites_lobata_REEFv1___9236	-1.22684	0.165843	0.763877	-1.28805	0.0294774	0.723465	0.13311	0.875252	0.931518	254939	K14310	9120	Genetic Information Processing	9122	Translation	3013	RNA transport [PATH:ko03013]	NUP205, NUP192; nuclear pore complex protein Nup205
Porites_lobata_REEFv1___14246	-0.00215365	0.997769	0.999896	-1.63293	0.192611	0.777084	0.474896	0.547798	0.725562	262650	K14303	9120	Genetic Information Processing	9122	Translation	3013	RNA transport [PATH:ko03013]	NUP160, NUP120; nuclear pore complex protein Nup160
Porites_lobata_REEFv1___20945	0.277403	0.729857	0.927535	1.43378	0.205433	0.777084	-0.29248	0.13929	0.40888	271989	K12160	9120	Genetic Information Processing	9122	Translation	3013	RNA transport [PATH:ko03013]	SUMO, SMT3; small ubiquitin-related modifier
Porites_lobata_REEFv1___7361	-0.0709667	0.879009	0.968322	0.38353	0.765197	0.932005	-0.965917	0.478924	0.682216	251997	K14297	9120	Genetic Information Processing	9122	Translation	3013	RNA transport [PATH:ko03013]	NUP98, ADAR2, NUP116; nuclear pore complex protein Nup98-Nup96
Porites_lobata_REEFv1___25077	0.363202	0.300848	0.795568	-1.08137	0.253492	0.777084	-0.408498	0.217419	0.47549	277656	K14300	9120	Genetic Information Processing	9122	Translation	3013	RNA transport [PATH:ko03013]	NUP133; nuclear pore complex protein Nup133
Porites_lobata_REEFv1___1943	1.98969	0.408083	0.830374	-0.683282	0.749537	0.924968	2.90939	0.159246	0.424333	242854	K14312	9120	Genetic Information Processing	9122	Translation	3013	RNA transport [PATH:ko03013]	NUP155, NUP170, NUP157; nuclear pore complex protein Nup155
Porites_lobata_REEFv1___6402	0.450912	0.370863	0.824882	0.461048	0.107385	0.776418	0.350473	0.350248	0.581407	250360	K03016	9120	Genetic Information Processing	9121	Transcription	3020	RNA polymerase [PATH:ko03020]	RPB8, POLR2H; DNA-directed RNA polymerases I, II, and III subunit RPABC3
Porites_lobata_REEFv1___892	0.843497	0.244132	0.786085	-0.0570561	0.889692	0.96899	-0.753019	0.378293	0.60434	241036	K03010	9120	Genetic Information Processing	9121	Transcription	3020	RNA polymerase [PATH:ko03020]	RPB2, POLR2B; DNA-directed RNA polymerase II subunit RPB2 [EC:2.7.7.6]
Porites_lobata_REEFv1___11669	-1.04685	0.0410937	0.728433	-0.684961	0.143555	0.777084	-1.28959	0.0339074	0.292001	258911	K03011	9120	Genetic Information Processing	9121	Transcription	3020	RNA polymerase [PATH:ko03020]	RPB3, POLR2C; DNA-directed RNA polymerase II subunit RPB3
Porites_lobata_REEFv1___1457	1.16419	0.220842	0.784932	-0.235994	0.64543	0.892438	-1.3729	0.0342764	0.293003	242066	K03006	9120	Genetic Information Processing	9121	Transcription	3020	RNA polymerase [PATH:ko03020]	RPB1, POLR2A; DNA-directed RNA polymerase II subunit RPB1 [EC:2.7.7.6]
Porites_lobata_REEFv1___23682	-0.161052	0.422754	0.830374	0.0737291	0.769157	0.933248	0.0412482	0.778846	0.876528	275882	K04077	9120	Genetic Information Processing	9123	Folding, sorting and degradation	3018	RNA degradation [PATH:ko03018]	groEL, HSPD1; chaperonin GroEL
Porites_lobata_REEFv1___20034	0.425146	0.113463	0.733946	-0.0815245	0.678255	0.899509	-0.00664211	0.957778	0.983721	270505	K04043	9120	Genetic Information Processing	9123	Folding, sorting and degradation	3018	RNA degradation [PATH:ko03018]	dnaK, HSPA9; molecular chaperone DnaK
Porites_lobata_REEFv1___250	-0.503565	0.196516	0.773601	0.837203	0.445406	0.822218	-1.82623	0.229178	0.482979	239551	K12616	9120	Genetic Information Processing	9123	Folding, sorting and degradation	3018	RNA degradation [PATH:ko03018]	EDC4; enhancer of mRNA-decapping protein 4
Porites_lobata_REEFv1___13003	-0.781362	0.290956	0.794912	-0.165554	0.191699	0.777084	-0.695182	0.073345	0.347154	260727	K12614	9120	Genetic Information Processing	9123	Folding, sorting and degradation	3018	RNA degradation [PATH:ko03018]	DDX6, RCK, DHH1; ATP-dependent RNA helicase DDX6/DHH1 [EC:3.6.4.13]
Porites_lobata_REEFv1___13887	0.185797	0.684394	0.914363	-0.993692	0.463614	0.826451	0.384544	0.614677	0.774648	262066	K12602	9120	Genetic Information Processing	9123	Folding, sorting and degradation	3018	RNA degradation [PATH:ko03018]	WDR61, REC14, SKI8; WD repeat-containing protein 61
Porites_lobata_REEFv1___5340	0.339327	0.629266	0.907054	0.657874	0.12261	0.776418	-0.0521874	0.891808	0.940407	248539	K12584	9120	Genetic Information Processing	9123	Folding, sorting and degradation	3018	RNA degradation [PATH:ko03018]	DCPS, DCS; m7GpppX diphosphatase [EC:3.6.1.59]
Porites_lobata_REEFv1___26219	-0.94733	0.248135	0.786085	-1.5727	0.183607	0.777084	2.01412	0.0678518	0.344467	279186	K12604	9120	Genetic Information Processing	9123	Folding, sorting and degradation	3018	RNA degradation [PATH:ko03018]	CNOT1, NOT1; CCR4-NOT transcription complex subunit 1
Porites_lobata_REEFv1___4265	0.0415816	0.880008	0.968322	-0.633773	0.135899	0.777084	-0.510614	0.116942	0.393884	246894	K11594	9150	Organismal Systems	9151	Immune system	4622	RIG-I-like receptor signaling pathway [PATH:ko04622]	DDX3X, bel; ATP-dependent RNA helicase DDX3X [EC:3.6.4.13]
Porites_lobata_REEFv1___11990	0.0726548	0.589731	0.885993	-0.431692	0.368307	0.807223	-0.680167	0.058365	0.328348	259379	K03264	9120	Genetic Information Processing	9122	Translation	3008	Ribosome biogenesis in eukaryotes [PATH:ko03008]	EIF6; translation initiation factor 6
Porites_lobata_REEFv1___611	0.523249	0.190482	0.763877	0.274781	0.589016	0.875354	0.323903	0.755495	0.865265	240325	K14564	9120	Genetic Information Processing	9122	Translation	3008	Ribosome biogenesis in eukaryotes [PATH:ko03008]	NOP56; nucleolar protein 56
Porites_lobata_REEFv1___10580	0.915417	0.324202	0.80147	1.0579	0.247797	0.777084	-0.962787	0.0711543	0.347154	257327	K14565	9120	Genetic Information Processing	9122	Translation	3008	Ribosome biogenesis in eukaryotes [PATH:ko03008]	NOP58; nucleolar protein 58
Porites_lobata_REEFv1___10448	-0.0230462	0.890084	0.969828	-0.201792	0.551824	0.856795	-4.12807	0.0305607	0.290041	257085	K06174	9180	Brite Hierarchies	9182	Protein families: genetic information processing	3009	Ribosome biogenesis [BR:ko03009]	ABCE1, Rli1; ATP-binding cassette, sub-family E, member 1
Porites_lobata_REEFv1___3342	0.294428	0.752057	0.935154	-0.26924	0.601584	0.877211	0.997672	0.0728846	0.347154	245219	K14802	9180	Brite Hierarchies	9182	Protein families: genetic information processing	3009	Ribosome biogenesis [BR:ko03009]	DRS2, ATP8A; phospholipid-transporting ATPase [EC:7.6.2.1]
Porites_lobata_REEFv1___24434	-0.0697722	0.948947	0.989071	-0.553	0.310411	0.788909	-0.406912	0.260772	0.51237	276909	K20222	9180	Brite Hierarchies	9182	Protein families: genetic information processing	3009	Ribosome biogenesis [BR:ko03009]	IPO5, KPNB3, RANBP5; importin-5
Porites_lobata_REEFv1___19468	-0.777123	0.226555	0.784932	-0.539178	0.193449	0.777084	-0.972801	0.133412	0.40419	269694	K02930	9120	Genetic Information Processing	9122	Translation	3010	Ribosome [PATH:ko03010]	RP-L4e, RPL4; large subunit ribosomal protein L4e
Porites_lobata_REEFv1___19423	0.153037	0.445736	0.839683	-0.0206598	0.953416	0.983106	-1.54156	0.0559156	0.328348	269581	K02985	9120	Genetic Information Processing	9122	Translation	3010	Ribosome [PATH:ko03010]	RP-S3e, RPS3; small subunit ribosomal protein S3e
Porites_lobata_REEFv1___18306	-0.145456	0.619123	0.899047	-0.332561	0.234847	0.777084	0.449735	0.196062	0.456831	267987	K02943	9120	Genetic Information Processing	9122	Translation	3010	Ribosome [PATH:ko03010]	RP-LP2, RPLP2; large subunit ribosomal protein LP2
Porites_lobata_REEFv1___20008	-0.279245	0.390663	0.826452	0.0157014	0.97623	0.99243	-0.865358	0.00133369	0.192276	270473	K02987	9120	Genetic Information Processing	9122	Translation	3010	Ribosome [PATH:ko03010]	RP-S4e, RPS4; small subunit ribosomal protein S4e
Porites_lobata_REEFv1___20941	-0.0988147	0.768003	0.93742	-0.587786	0.0217023	0.704682	-0.581295	0.023025	0.290041	271985	K02964	9120	Genetic Information Processing	9122	Translation	3010	Ribosome [PATH:ko03010]	RP-S18e, RPS18; small subunit ribosomal protein S18e
Porites_lobata_REEFv1___14912	-0.878841	0.338681	0.811881	-0.39943	0.288961	0.777084	-0.73851	0.0869046	0.355523	263495	K02934	9120	Genetic Information Processing	9122	Translation	3010	Ribosome [PATH:ko03010]	RP-L6e, RPL6; large subunit ribosomal protein L6e
Porites_lobata_REEFv1___5091	0.16736	0.674432	0.912202	0.168772	0.609811	0.877211	-0.404247	0.448072	0.651464	248163	K02873	9120	Genetic Information Processing	9122	Translation	3010	Ribosome [PATH:ko03010]	RP-L13e, RPL13; large subunit ribosomal protein L13e
Porites_lobata_REEFv1___19732	-0.162854	0.516955	0.867726	-0.308687	0.468585	0.826701	-0.495381	0.502049	0.694512	270047	K02981	9120	Genetic Information Processing	9122	Translation	3010	Ribosome [PATH:ko03010]	RP-S2e, RPS2; small subunit ribosomal protein S2e
Porites_lobata_REEFv1___382	-0.0034979	0.992845	0.997938	-0.395522	0.244131	0.777084	-1.11083	0.0326488	0.291113	239739	K02991	9120	Genetic Information Processing	9122	Translation	3010	Ribosome [PATH:ko03010]	RP-S6e, RPS6; small subunit ribosomal protein S6e
Porites_lobata_REEFv1___22070	-0.634518	0.0146785	0.728433	0.0447375	0.935454	0.982196	-1.08297	0.0183832	0.286218	273526	K02908	9120	Genetic Information Processing	9122	Translation	3010	Ribosome [PATH:ko03010]	RP-L30e, RPL30; large subunit ribosomal protein L30e
Porites_lobata_REEFv1___519	-0.360358	0.388225	0.826452	-0.736718	0.0712722	0.776398	-0.440508	0.175075	0.435659	240118	K02997	9120	Genetic Information Processing	9122	Translation	3010	Ribosome [PATH:ko03010]	RP-S9e, RPS9; small subunit ribosomal protein S9e
Porites_lobata_REEFv1___811	-0.642089	0.179006	0.763877	-0.510353	0.294154	0.777084	-0.97364	0.0476699	0.314809	240881	K02962	9120	Genetic Information Processing	9122	Translation	3010	Ribosome [PATH:ko03010]	RP-S17e, RPS17; small subunit ribosomal protein S17e
Porites_lobata_REEFv1___21034	-0.590439	0.035141	0.728433	-0.43274	0.0526017	0.776398	-0.743434	0.00861642	0.254475	272200	K02978	9120	Genetic Information Processing	9122	Translation	3010	Ribosome [PATH:ko03010]	RP-S27e, RPS27; small subunit ribosomal protein S27e
Porites_lobata_REEFv1___19640	-0.554025	0.0508658	0.728433	-0.790186	0.256602	0.777084	-0.876781	0.0174715	0.28324	269929	K02894	9120	Genetic Information Processing	9122	Translation	3010	Ribosome [PATH:ko03010]	RP-L23e, RPL23; large subunit ribosomal protein L23e
Porites_lobata_REEFv1___20554	-2.85961	0.243714	0.786085	-0.632361	0.404061	0.814938	-2.15788	0.031603	0.290041	271450	K02938	9120	Genetic Information Processing	9122	Translation	3010	Ribosome [PATH:ko03010]	RP-L8e, RPL8; large subunit ribosomal protein L8e
Porites_lobata_REEFv1___3456	0.504858	0.526332	0.870072	0.687311	0.538932	0.84927	-0.947257	0.294436	0.541353	245426	K02966	9120	Genetic Information Processing	9122	Translation	3010	Ribosome [PATH:ko03010]	RP-S19e, RPS19; small subunit ribosomal protein S19e
Porites_lobata_REEFv1___7512	0.539933	0.0833994	0.728433	-0.0554429	0.872687	0.961878	-2.56207	0.00457403	0.23676	252284	K02947	9120	Genetic Information Processing	9122	Translation	3010	Ribosome [PATH:ko03010]	RP-S10e, RPS10; small subunit ribosomal protein S10e
Porites_lobata_REEFv1___20822	-0.00269769	0.98052	0.995768	-0.598777	0.0351636	0.776398	-0.468935	0.0362826	0.299911	271767	K02870	9120	Genetic Information Processing	9122	Translation	3010	Ribosome [PATH:ko03010]	RP-L12e, RPL12; large subunit ribosomal protein L12e
Porites_lobata_REEFv1___12506	-0.149298	0.515105	0.867726	-0.724648	0.265566	0.777084	-1.42085	0.0215867	0.290041	259998	K02891	9120	Genetic Information Processing	9122	Translation	3010	Ribosome [PATH:ko03010]	RP-L22e, RPL22; large subunit ribosomal protein L22e
Porites_lobata_REEFv1___20874	-0.639912	0.116802	0.733946	-0.306152	0.473902	0.829984	-0.915657	0.0282108	0.290041	271911	K02940	9120	Genetic Information Processing	9122	Translation	3010	Ribosome [PATH:ko03010]	RP-L9e, RPL9; large subunit ribosomal protein L9e
Porites_lobata_REEFv1___17243	-0.35226	0.592788	0.888804	-0.634359	0.144913	0.777084	-0.960473	0.0579374	0.328348	266590	K02937	9120	Genetic Information Processing	9122	Translation	3010	Ribosome [PATH:ko03010]	RP-L7e, RPL7; large subunit ribosomal protein L7e
Porites_lobata_REEFv1___10261	0.152329	0.658285	0.912202	-0.658099	0.376336	0.810732	-0.311376	0.372499	0.60106	256753	K02875	9120	Genetic Information Processing	9122	Translation	3010	Ribosome [PATH:ko03010]	RP-L14e, RPL14; large subunit ribosomal protein L14e
Porites_lobata_REEFv1___21540	-0.059207	0.854533	0.962264	-0.0758826	0.723513	0.916475	-0.611127	0.0946227	0.36172	272755	K02998	9120	Genetic Information Processing	9122	Translation	3010	Ribosome [PATH:ko03010]	RP-SAe, RPSA; small subunit ribosomal protein SAe
Porites_lobata_REEFv1___21501	-0.310384	0.347776	0.816412	-0.472166	0.43695	0.822218	-2.59107	0.0615765	0.336666	272710	K02936	9120	Genetic Information Processing	9122	Translation	3010	Ribosome [PATH:ko03010]	RP-L7Ae, RPL7A; large subunit ribosomal protein L7Ae
Porites_lobata_REEFv1___13998	-0.557407	0.299187	0.795568	-1.23384	0.359655	0.802228	-1.02118	0.327907	0.56768	262222	K02872	9120	Genetic Information Processing	9122	Translation	3010	Ribosome [PATH:ko03010]	RP-L13Ae, RPL13A; large subunit ribosomal protein L13Ae
Porites_lobata_REEFv1___10768	-0.229111	0.550745	0.873742	-0.917415	0.215221	0.777084	-1.22583	0.243881	0.495908	257653	K02935	9120	Genetic Information Processing	9122	Translation	3010	Ribosome [PATH:ko03010]	RP-L7, MRPL12, rplL; large subunit ribosomal protein L7/L12
Porites_lobata_REEFv1___1137	-0.0272393	0.913206	0.97842	-0.48238	0.46264	0.826451	-0.62367	0.12243	0.395943	241494	K02885	9120	Genetic Information Processing	9122	Translation	3010	Ribosome [PATH:ko03010]	RP-L19e, RPL19; large subunit ribosomal protein L19e
Porites_lobata_REEFv1___27326	-1.01836	0.221183	0.784932	-0.368903	0.283768	0.777084	-1.20517	0.0969883	0.363463	280785	K02900	9120	Genetic Information Processing	9122	Translation	3010	Ribosome [PATH:ko03010]	RP-L27Ae, RPL27A; large subunit ribosomal protein L27Ae
Porites_lobata_REEFv1___20392	-0.431482	0.313758	0.798646	-1.58379	0.0777518	0.776398	-0.703705	0.346919	0.58133	271136	K02883	9120	Genetic Information Processing	9122	Translation	3010	Ribosome [PATH:ko03010]	RP-L18e, RPL18; large subunit ribosomal protein L18e
Porites_lobata_REEFv1___16030	0.999576	0.510243	0.867223	0.212374	0.69455	0.906656	-0.821568	0.527678	0.711744	265011	K02971	9120	Genetic Information Processing	9122	Translation	3010	Ribosome [PATH:ko03010]	RP-S21e, RPS21; small subunit ribosomal protein S21e
Porites_lobata_REEFv1___8590	-0.200815	0.653955	0.912202	0.207638	0.728786	0.918294	-0.289169	0.810428	0.893676	253988	K02903	9120	Genetic Information Processing	9122	Translation	3010	Ribosome [PATH:ko03010]	RP-L28e, RPL28; large subunit ribosomal protein L28e
Porites_lobata_REEFv1___417	1.18198	0.593903	0.889909	-0.14902	0.539294	0.84927	-0.431926	0.360219	0.589746	239894	K02901	9120	Genetic Information Processing	9122	Translation	3010	Ribosome [PATH:ko03010]	RP-L27e, RPL27; large subunit ribosomal protein L27e
Porites_lobata_REEFv1___770	-0.189925	0.602887	0.895527	-0.807751	0.209767	0.777084	-0.170074	0.712244	0.834203	240747	K02910	9120	Genetic Information Processing	9122	Translation	3010	Ribosome [PATH:ko03010]	RP-L31e, RPL31; large subunit ribosomal protein L31e
Porites_lobata_REEFv1___19683	-1.58061	0.319279	0.799003	0.794531	0.605005	0.877211	-1.54844	0.201515	0.461811	269981	K02877	9120	Genetic Information Processing	9122	Translation	3010	Ribosome [PATH:ko03010]	RP-L15e, RPL15; large subunit ribosomal protein L15e
Porites_lobata_REEFv1___4240	-0.829362	0.0803957	0.728433	-0.396047	0.132478	0.777084	0.597124	0.0306003	0.290041	246819	K07249	9100	Metabolism	9108	Metabolism of cofactors and vitamins	830	Retinol metabolism [PATH:ko00830]	ALDH1A; retinal dehydrogenase [EC:1.2.1.36]
Porites_lobata_REEFv1___5605	-0.557138	0.28221	0.79158	-0.699737	0.0723137	0.776398	-1.34969	0.0373736	0.300668	249128	K15734	9100	Metabolism	9108	Metabolism of cofactors and vitamins	830	Retinol metabolism [PATH:ko00830]	SDR16C5; all-trans-retinol dehydrogenase (NAD+) [EC:1.1.1.105]
Porites_lobata_REEFv1___966	-0.495894	0.0532281	0.728433	-0.475778	0.481008	0.832782	0.783943	0.0770011	0.347154	241178	K07249	9100	Metabolism	9108	Metabolism of cofactors and vitamins	830	Retinol metabolism [PATH:ko00830]	ALDH1A; retinal dehydrogenase [EC:1.2.1.36]
Porites_lobata_REEFv1___5976	-0.510084	0.0728759	0.728433	-0.0893772	0.456157	0.824014	-0.0821115	0.835268	0.909127	249780	K07249	9100	Metabolism	9108	Metabolism of cofactors and vitamins	830	Retinol metabolism [PATH:ko00830]	ALDH1A; retinal dehydrogenase [EC:1.2.1.36]
Porites_lobata_REEFv1___4133	-1.49109	0.214026	0.784932	-1.06921	0.174441	0.777084	-0.604454	0.143166	0.412985	246671	K07249	9100	Metabolism	9108	Metabolism of cofactors and vitamins	830	Retinol metabolism [PATH:ko00830]	ALDH1A; retinal dehydrogenase [EC:1.2.1.36]
Porites_lobata_REEFv1___8535	-1.45049	0.0232841	0.728433	-0.931003	0.484185	0.833934	-1.52695	0.0565469	0.328348	253911	K11150	9100	Metabolism	9108	Metabolism of cofactors and vitamins	830	Retinol metabolism [PATH:ko00830]	RDH8; retinol dehydrogenase 8 [EC:1.1.1.-]
Porites_lobata_REEFv1___13323	-0.574506	0.245074	0.786085	-0.834409	0.179942	0.777084	-0.441178	0.140058	0.409039	261280	K11150	9100	Metabolism	9108	Metabolism of cofactors and vitamins	830	Retinol metabolism [PATH:ko00830]	RDH8; retinol dehydrogenase 8 [EC:1.1.1.-]
Porites_lobata_REEFv1___7888	0.31933	0.783545	0.941913	-0.0907432	0.716848	0.912042	-0.133137	0.851517	0.91831	252900	K11150	9100	Metabolism	9108	Metabolism of cofactors and vitamins	830	Retinol metabolism [PATH:ko00830]	RDH8; retinol dehydrogenase 8 [EC:1.1.1.-]
Porites_lobata_REEFv1___26702	-0.387104	0.137198	0.75937	-0.277827	0.797812	0.938766	0.210292	0.317021	0.561934	279811	K15734	9100	Metabolism	9108	Metabolism of cofactors and vitamins	830	Retinol metabolism [PATH:ko00830]	SDR16C5; all-trans-retinol dehydrogenase (NAD+) [EC:1.1.1.105]
Porites_lobata_REEFv1___25189	-0.206571	0.279391	0.79158	-0.189159	0.671227	0.899257	0.305961	0.17606	0.435659	277809	K11153	9100	Metabolism	9108	Metabolism of cofactors and vitamins	830	Retinol metabolism [PATH:ko00830]	RDH12; retinol dehydrogenase 12 [EC:1.1.1.300]
Porites_lobata_REEFv1___592	-0.464922	0.116307	0.733946	-0.354755	0.0429927	0.776398	-0.187678	0.649528	0.797753	240299	K11147	9100	Metabolism	9108	Metabolism of cofactors and vitamins	830	Retinol metabolism [PATH:ko00830]	DHRS4; dehydrogenase/reductase SDR family member 4 [EC:1.1.-.-]
Porites_lobata_REEFv1___23264	0.889436	0.0480987	0.728433	0.13623	0.254585	0.777084	0.353227	0.0212578	0.290041	275152	K11150	9100	Metabolism	9108	Metabolism of cofactors and vitamins	830	Retinol metabolism [PATH:ko00830]	RDH8; retinol dehydrogenase 8 [EC:1.1.1.-]
Porites_lobata_REEFv1___16745	-0.194413	0.265981	0.79158	-0.601808	0.0765341	0.776398	-0.28864	0.412964	0.627671	265852	K11141	9150	Organismal Systems	9152	Endocrine system	4614	Renin-angiotensin system [PATH:ko04614]	ENPEP, CD249; glutamyl aminopeptidase [EC:3.4.11.7]
Porites_lobata_REEFv1___11668	0.120858	0.253348	0.790996	-0.679937	0.0158644	0.664083	-0.4938	0.229251	0.482979	258909	K01322	9150	Organismal Systems	9152	Endocrine system	4614	Renin-angiotensin system [PATH:ko04614]	PREP; prolyl oligopeptidase [EC:3.4.21.26]
Porites_lobata_REEFv1___13879	0.673087	0.129515	0.751826	-0.0822136	0.652646	0.894833	-1.66314	0.0146021	0.268199	262058	K11141	9150	Organismal Systems	9152	Endocrine system	4614	Renin-angiotensin system [PATH:ko04614]	ENPEP, CD249; glutamyl aminopeptidase [EC:3.4.11.7]
Porites_lobata_REEFv1___24972	0.56878	0.219745	0.784932	0.0253091	0.921927	0.980104	-1.10624	0.379655	0.60434	277543	K01392	9150	Organismal Systems	9152	Endocrine system	4614	Renin-angiotensin system [PATH:ko04614]	THOP1; thimet oligopeptidase [EC:3.4.24.15]
Porites_lobata_REEFv1___17743	-0.499232	0.257702	0.79158	0.0406523	0.88374	0.965462	-0.271833	0.212711	0.470004	267258	K11141	9150	Organismal Systems	9152	Endocrine system	4614	Renin-angiotensin system [PATH:ko04614]	ENPEP, CD249; glutamyl aminopeptidase [EC:3.4.11.7]
Porites_lobata_REEFv1___4099	0.110157	0.786737	0.941913	0.684268	0.151323	0.777084	-0.659702	0.174388	0.435659	246623	K05768	9140	Cellular Processes	9142	Cell motility	4810	Regulation of actin cytoskeleton [PATH:ko04810]	GSN; gelsolin
Porites_lobata_REEFv1___26147	0.347196	0.700503	0.917333	0.113217	0.878995	0.962962	-0.770721	0.0302656	0.290041	279078	K05750	9140	Cellular Processes	9142	Cell motility	4810	Regulation of actin cytoskeleton [PATH:ko04810]	NCKAP1, NAP125; NCK-associated protein 1
Porites_lobata_REEFv1___22267	-0.953594	0.420699	0.830374	-0.575871	0.538978	0.84927	-1.39091	0.0163045	0.279337	273803	K13710	9140	Cellular Processes	9142	Cell motility	4810	Regulation of actin cytoskeleton [PATH:ko04810]	ARHGEF7, PIXB; Rho guanine nucleotide exchange factor 7
Porites_lobata_REEFv1___15184	0.116065	0.573811	0.882518	1.03708	0.172539	0.777084	0.45035	0.179004	0.438323	263937	K07293	9130	Environmental Information Processing	9132	Signal transduction	4014	Ras signaling pathway [PATH:ko04014]	PTPN11; tyrosine-protein phosphatase non-receptor type 11 [EC:3.1.3.48]
Porites_lobata_REEFv1___4059	-0.382593	0.580929	0.884601	0.210454	0.629889	0.884339	0.261728	0.203175	0.463637	246501	K02183	9130	Environmental Information Processing	9132	Signal transduction	4014	Ras signaling pathway [PATH:ko04014]	CALM; calmodulin
Porites_lobata_REEFv1___18861	-0.23246	0.286617	0.794672	-0.0200048	0.910413	0.973785	1.2412	0.0144475	0.26745	268775	K04536	9130	Environmental Information Processing	9132	Signal transduction	4014	Ras signaling pathway [PATH:ko04014]	GNB1; guanine nucleotide-binding protein G(I)/G(S)/G(T) subunit beta-1
Porites_lobata_REEFv1___14475	0.134636	0.704867	0.917333	-0.391249	0.19005	0.777084	-0.248825	0.349928	0.581407	262922	K05702	9130	Environmental Information Processing	9132	Signal transduction	4014	Ras signaling pathway [PATH:ko04014]	AF6, MLLT4; afadin
Porites_lobata_REEFv1___8843	-0.125973	0.659976	0.912202	0.602957	0.328456	0.797402	0.495222	0.0198577	0.290041	254379	K02183	9130	Environmental Information Processing	9132	Signal transduction	4014	Ras signaling pathway [PATH:ko04014]	CALM; calmodulin
Porites_lobata_REEFv1___19912	0.068774	0.636755	0.912202	-0.2325	0.556934	0.859345	-0.0455854	0.810943	0.893824	270278	K07830	9130	Environmental Information Processing	9132	Signal transduction	4014	Ras signaling pathway [PATH:ko04014]	RRAS2, TC21; Ras-related protein R-Ras2
Porites_lobata_REEFv1___21619	0.229093	0.466457	0.846827	-0.155517	0.466911	0.826624	-0.00373498	0.981207	0.993738	272845	K04456	9130	Environmental Information Processing	9132	Signal transduction	4014	Ras signaling pathway [PATH:ko04014]	AKT; RAC serine/threonine-protein kinase [EC:2.7.11.1]
Porites_lobata_REEFv1___9253	1.05826	0.264473	0.79158	-0.296661	0.770892	0.933248	0.0171855	0.97607	0.993534	254971	K05702	9130	Environmental Information Processing	9132	Signal transduction	4014	Ras signaling pathway [PATH:ko04014]	AF6, MLLT4; afadin
Porites_lobata_REEFv1___753	0.284771	0.140193	0.763877	0.316061	0.559316	0.861135	-0.235652	0.226107	0.482979	240649	K04513	9130	Environmental Information Processing	9132	Signal transduction	4014	Ras signaling pathway [PATH:ko04014]	RHOA; Ras homolog gene family, member A
Porites_lobata_REEFv1___22435	0.00640179	0.947197	0.989071	-0.267773	0.49985	0.8382	-0.491111	0.130061	0.402804	273999	K04393	9130	Environmental Information Processing	9132	Signal transduction	4014	Ras signaling pathway [PATH:ko04014]	CDC42; cell division control protein 42
Porites_lobata_REEFv1___18384	0.249457	0.143183	0.763877	-0.72608	0.00854194	0.649468	-0.275575	0.19956	0.460989	268102	K04368	9130	Environmental Information Processing	9132	Signal transduction	4014	Ras signaling pathway [PATH:ko04014]	MAP2K1, MEK1; mitogen-activated protein kinase kinase 1 [EC:2.7.12.2]
Porites_lobata_REEFv1___3693	0.00697187	0.987991	0.997591	-0.541818	0.0178657	0.680523	-0.0130315	0.957429	0.983721	245833	K04371	9130	Environmental Information Processing	9132	Signal transduction	4014	Ras signaling pathway [PATH:ko04014]	ERK, MAPK1_3; mitogen-activated protein kinase 1/3 [EC:2.7.11.24]
Porites_lobata_REEFv1___7508	-0.662793	0.0550855	0.728433	-0.551188	0.181415	0.777084	-0.030753	0.900821	0.945883	252205	K04345	9130	Environmental Information Processing	9132	Signal transduction	4014	Ras signaling pathway [PATH:ko04014]	PKA; protein kinase A [EC:2.7.11.11]
Porites_lobata_REEFv1___21354	0.0698736	0.864324	0.965327	-0.214348	0.403934	0.814938	0.0479116	0.858099	0.922025	272520	K07834	9130	Environmental Information Processing	9132	Signal transduction	4014	Ras signaling pathway [PATH:ko04014]	RALA; Ras-related protein Ral-A
Porites_lobata_REEFv1___26756	-0.717361	0.215304	0.784932	-0.15346	0.425316	0.818263	-0.199237	0.228397	0.482979	279887	K02183	9130	Environmental Information Processing	9132	Signal transduction	4014	Ras signaling pathway [PATH:ko04014]	CALM; calmodulin
Porites_lobata_REEFv1___23326	-0.00870071	0.971365	0.995248	-0.71745	0.0472195	0.776398	-0.56313	0.182717	0.443554	275224	K04353	9130	Environmental Information Processing	9132	Signal transduction	4014	Ras signaling pathway [PATH:ko04014]	RAP1A; Ras-related protein Rap-1A
Porites_lobata_REEFv1___9585	1.44075	0.268211	0.79158	-0.413962	0.265614	0.777084	-0.247457	0.136988	0.407066	255606	K02833	9130	Environmental Information Processing	9132	Signal transduction	4014	Ras signaling pathway [PATH:ko04014]	HRAS; GTPase HRas
Porites_lobata_REEFv1___15266	0.0734159	0.844648	0.960534	0.903327	0.11475	0.776418	0.13412	0.765606	0.870554	264072	K02183	9130	Environmental Information Processing	9132	Signal transduction	4014	Ras signaling pathway [PATH:ko04014]	CALM; calmodulin
Porites_lobata_REEFv1___152	-1.23698	0.0861235	0.728433	-1.17137	0.00438568	0.649468	-1.1076	0.0287176	0.290041	239339	K19613	9130	Environmental Information Processing	9132	Signal transduction	4014	Ras signaling pathway [PATH:ko04014]	SHOC2, SUR8; leucine-rich repeat protein SHOC2
Porites_lobata_REEFv1___383	-0.0705592	0.805516	0.948145	0.291857	0.156969	0.777084	-0.539055	0.175666	0.435659	239749	K04364	9130	Environmental Information Processing	9132	Signal transduction	4014	Ras signaling pathway [PATH:ko04014]	GRB2; growth factor receptor-binding protein 2
Porites_lobata_REEFv1___21482	0.205218	0.523737	0.870072	0.968221	0.127073	0.776418	0.449787	0.633815	0.787579	272693	K17637	9130	Environmental Information Processing	9132	Signal transduction	4014	Ras signaling pathway [PATH:ko04014]	EXOC2, SEC5; exocyst complex component 2
Porites_lobata_REEFv1___20096	0.0760887	0.660467	0.912202	0.119492	0.802414	0.940464	0.758911	0.0721585	0.347154	270579	K04392	9130	Environmental Information Processing	9132	Signal transduction	4014	Ras signaling pathway [PATH:ko04014]	RAC1; Ras-related C3 botulinum toxin substrate 1
Porites_lobata_REEFv1___16793	-0.0965762	0.647863	0.912202	0.198496	0.436526	0.822218	0.0240671	0.959969	0.984975	265905	K02183	9130	Environmental Information Processing	9132	Signal transduction	4014	Ras signaling pathway [PATH:ko04014]	CALM; calmodulin
Porites_lobata_REEFv1___25608	0.0562281	0.948251	0.989071	-0.143052	0.780828	0.934212	0.951104	0.079773	0.348772	278281	K05121	9130	Environmental Information Processing	9132	Signal transduction	4014	Ras signaling pathway [PATH:ko04014]	TEK, TIE2, CD202; endothelial-specific receptor tyrosine kinase [EC:2.7.10.1]
Porites_lobata_REEFv1___661	2.04039	0.141883	0.763877	0.661217	0.452106	0.822218	0.563312	0.299624	0.54353	240478	K05121	9130	Environmental Information Processing	9132	Signal transduction	4014	Ras signaling pathway [PATH:ko04014]	TEK, TIE2, CD202; endothelial-specific receptor tyrosine kinase [EC:2.7.10.1]
Porites_lobata_REEFv1___1141	0.456281	0.393324	0.826452	-0.545719	0.589222	0.875354	1.68337	0.0727484	0.347154	241499	K02183	9130	Environmental Information Processing	9132	Signal transduction	4014	Ras signaling pathway [PATH:ko04014]	CALM; calmodulin
Porites_lobata_REEFv1___6981	0.105254	0.86905	0.966022	0.646433	0.482392	0.83294	2.1715	0.0769627	0.347154	251415	K04364	9130	Environmental Information Processing	9132	Signal transduction	4014	Ras signaling pathway [PATH:ko04014]	GRB2; growth factor receptor-binding protein 2
Porites_lobata_REEFv1___14151	0.203252	0.413364	0.830374	-0.218873	0.699899	0.90852	1.1858	0.0903297	0.355721	262496	K02183	9130	Environmental Information Processing	9132	Signal transduction	4014	Ras signaling pathway [PATH:ko04014]	CALM; calmodulin
Porites_lobata_REEFv1___27424	0.760623	0.177996	0.763877	-0.123183	0.880961	0.963789	-0.322387	0.506384	0.696611	280938	K02580	9130	Environmental Information Processing	9132	Signal transduction	4014	Ras signaling pathway [PATH:ko04014]	NFKB1; nuclear factor NF-kappa-B p105 subunit
Porites_lobata_REEFv1___14715	0.205362	0.519607	0.870072	-0.378681	0.163617	0.777084	0.242639	0.0479224	0.31559	263269	K18529	9130	Environmental Information Processing	9132	Signal transduction	4014	Ras signaling pathway [PATH:ko04014]	KSR2; kinase suppressor of Ras 2 [EC:2.7.11.1]
Porites_lobata_REEFv1___167	0.422225	0.727712	0.927535	-1.13428	0.324008	0.797402	-0.0295234	0.975944	0.993534	239367	K05410	9130	Environmental Information Processing	9132	Signal transduction	4014	Ras signaling pathway [PATH:ko04014]	TBK1; TANK-binding kinase 1 [EC:2.7.11.10]
Porites_lobata_REEFv1___15039	-0.593047	0.0891908	0.728433	-1.33973	0.284055	0.777084	0.676038	0.19465	0.455311	263731	K02183	9130	Environmental Information Processing	9132	Signal transduction	4014	Ras signaling pathway [PATH:ko04014]	CALM; calmodulin
Porites_lobata_REEFv1___14944	-0.394285	0.419574	0.830374	-0.517912	0.251728	0.777084	-0.753151	0.113199	0.389202	263556	K04392	9130	Environmental Information Processing	9132	Signal transduction	4014	Ras signaling pathway [PATH:ko04014]	RAC1; Ras-related C3 botulinum toxin substrate 1
Porites_lobata_REEFv1___849	0.0321529	0.826733	0.95558	-0.178838	0.439325	0.822218	-0.212229	0.148325	0.417309	240948	K06271	9130	Environmental Information Processing	9132	Signal transduction	4015	Rap1 signaling pathway [PATH:ko04015]	TLN; talin
Porites_lobata_REEFv1___22236	0.235298	0.282304	0.79158	0.093794	0.532834	0.847559	0.14873	0.341111	0.580284	273724	K06271	9130	Environmental Information Processing	9132	Signal transduction	4015	Rap1 signaling pathway [PATH:ko04015]	TLN; talin
Porites_lobata_REEFv1___24877	0.159952	0.389363	0.826452	0.100332	0.702638	0.908654	-0.168281	0.440335	0.646881	277422	K05719	9130	Environmental Information Processing	9132	Signal transduction	4015	Rap1 signaling pathway [PATH:ko04015]	ITGB1, CD29; integrin beta 1
Porites_lobata_REEFv1___14147	-0.256812	0.427435	0.830522	0.0814449	0.825604	0.945443	-0.133919	0.524539	0.709658	262444	K04634	9130	Environmental Information Processing	9132	Signal transduction	4015	Rap1 signaling pathway [PATH:ko04015]	GNAQ; guanine nucleotide-binding protein G(q) subunit alpha
Porites_lobata_REEFv1___20582	-0.425136	0.272962	0.79158	-0.237746	0.0923389	0.776418	0.397985	0.0590776	0.328348	271477	K04630	9130	Environmental Information Processing	9132	Signal transduction	4015	Rap1 signaling pathway [PATH:ko04015]	GNAI; guanine nucleotide-binding protein G(i) subunit alpha
Porites_lobata_REEFv1___20425	-0.0200154	0.927741	0.983373	-0.293519	0.196803	0.777084	0.510349	0.00240696	0.202099	271239	K04632	9130	Environmental Information Processing	9132	Signal transduction	4015	Rap1 signaling pathway [PATH:ko04015]	GNAS; guanine nucleotide-binding protein G(s) subunit alpha
Porites_lobata_REEFv1___1305	0.0894659	0.596226	0.891117	-0.314119	0.179833	0.777084	-0.814189	0.0432498	0.313928	241787	K05719	9130	Environmental Information Processing	9132	Signal transduction	4015	Rap1 signaling pathway [PATH:ko04015]	ITGB1, CD29; integrin beta 1
Porites_lobata_REEFv1___9344	-0.402073	0.103022	0.728433	0.430039	0.628794	0.883619	-0.638886	0.486008	0.686662	255107	K04441	9130	Environmental Information Processing	9132	Signal transduction	4015	Rap1 signaling pathway [PATH:ko04015]	P38; p38 MAP kinase [EC:2.7.11.24]
Porites_lobata_REEFv1___7802	0.737319	0.0793256	0.728433	0.130356	0.665869	0.896083	-0.0982853	0.54451	0.723929	252788	K06082	9130	Environmental Information Processing	9132	Signal transduction	4015	Rap1 signaling pathway [PATH:ko04015]	FARP2, FRG; FERM, RhoGEF and pleckstrin domain protein 2
Porites_lobata_REEFv1___20414	-0.728128	0.175786	0.763877	-0.229081	0.281432	0.777084	-0.440381	0.0123721	0.254475	271202	K02105	9130	Environmental Information Processing	9132	Signal transduction	4015	Rap1 signaling pathway [PATH:ko04015]	CTNNB1; catenin beta 1
Porites_lobata_REEFv1___12220	0.530501	0.466067	0.846772	0.836376	0.269581	0.777084	0.312875	0.610958	0.772238	259657	K05746	9130	Environmental Information Processing	9132	Signal transduction	4015	Rap1 signaling pathway [PATH:ko04015]	ENAH, MENA; enabled
Porites_lobata_REEFv1___2705	0.746694	0.0837226	0.728433	-1.20545	0.0776664	0.776398	-0.933103	0.319161	0.562901	244216	K06093	9130	Environmental Information Processing	9132	Signal transduction	4015	Rap1 signaling pathway [PATH:ko04015]	PARD6; partitioning defective protein 6
Porites_lobata_REEFv1___22804	0.298447	0.496838	0.857611	-0.428198	0.389954	0.810732	-1.94021	0.00765613	0.254475	274476	K04438	9130	Environmental Information Processing	9132	Signal transduction	4015	Rap1 signaling pathway [PATH:ko04015]	CRK, CRKII; proto-oncogene C-crk
Porites_lobata_REEFv1___5460	-0.845696	0.459659	0.844553	-0.410375	0.529825	0.844791	-0.298826	0.691069	0.818903	248787	K06069	9130	Environmental Information Processing	9132	Signal transduction	4015	Rap1 signaling pathway [PATH:ko04015]	PRKCI; atypical protein kinase C iota type [EC:2.7.11.13]
Porites_lobata_REEFv1___25651	-0.277501	0.757483	0.935154	-0.171001	0.656522	0.895138	-0.0869456	0.866012	0.92883	278338	K04433	9130	Environmental Information Processing	9132	Signal transduction	4015	Rap1 signaling pathway [PATH:ko04015]	MAP2K6, MKK6; mitogen-activated protein kinase kinase 6 [EC:2.7.12.2]
Porites_lobata_REEFv1___8335	-1.0251	0.0494472	0.728433	-0.241121	0.57567	0.872599	-0.0475877	0.803426	0.890258	253571	K00049	9100	Metabolism	9101	Carbohydrate metabolism	620	Pyruvate metabolism [PATH:ko00620]	GRHPR; glyoxylate/hydroxypyruvate reductase [EC:1.1.1.79 1.1.1.81]
Porites_lobata_REEFv1___12755	-0.196015	0.538103	0.873007	0.123176	0.773774	0.933373	-1.49827	0.272072	0.519612	260401	K01638	9100	Metabolism	9101	Carbohydrate metabolism	620	Pyruvate metabolism [PATH:ko00620]	aceB, glcB; malate synthase [EC:2.3.3.9]
Porites_lobata_REEFv1___12881	0.105682	0.755226	0.935154	-0.392002	0.17817	0.777084	-0.408406	0.594567	0.760929	260566	K00626	9100	Metabolism	9101	Carbohydrate metabolism	620	Pyruvate metabolism [PATH:ko00620]	E2.3.1.9, atoB; acetyl-CoA C-acetyltransferase [EC:2.3.1.9]
Porites_lobata_REEFv1___7929	-1.05771	0.463664	0.844553	-0.0011165	0.998399	0.998399	0.123958	0.768986	0.872517	252953	K01759	9100	Metabolism	9101	Carbohydrate metabolism	620	Pyruvate metabolism [PATH:ko00620]	GLO1, gloA; lactoylglutathione lyase [EC:4.4.1.5]
Porites_lobata_REEFv1___6750	-0.522018	0.0431072	0.728433	-0.241934	0.878016	0.962962	-2.45355	0.0266348	0.290041	250952	K01069	9100	Metabolism	9101	Carbohydrate metabolism	620	Pyruvate metabolism [PATH:ko00620]	gloB, gloC, HAGH; hydroxyacylglutathione hydrolase [EC:3.1.2.6]
Porites_lobata_REEFv1___24482	0.12809	0.619612	0.899203	-0.0779798	0.716611	0.912042	0.0570577	0.905207	0.947525	276952	K01464	9100	Metabolism	9104	Nucleotide metabolism	240	Pyrimidine metabolism [PATH:ko00240]	DPYS, dht, hydA; dihydropyrimidinase [EC:3.5.2.2]
Porites_lobata_REEFv1___22535	-0.148231	0.788243	0.941913	-1.74118	0.00411062	0.649468	-1.03712	0.00564846	0.245917	274149	K00758	9100	Metabolism	9104	Nucleotide metabolism	240	Pyrimidine metabolism [PATH:ko00240]	deoA, TYMP; thymidine phosphorylase [EC:2.4.2.4]
Porites_lobata_REEFv1___8199	0.512336	0.351438	0.816412	-0.047704	0.905422	0.971098	0.488753	0.0394668	0.305218	253352	K13800	9100	Metabolism	9104	Nucleotide metabolism	240	Pyrimidine metabolism [PATH:ko00240]	CMPK1, UMPK; UMP-CMP kinase [EC:2.7.4.14]
Porites_lobata_REEFv1___1278	-0.106133	0.57857	0.884406	0.0215062	0.967648	0.987816	0.325343	0.466181	0.670742	241741	K11540	9100	Metabolism	9104	Nucleotide metabolism	240	Pyrimidine metabolism [PATH:ko00240]	CAD; carbamoyl-phosphate synthase / aspartate carbamoyltransferase / dihydroorotase [EC:6.3.5.5 2.1.3.2 3.5.2.3]
Porites_lobata_REEFv1___950	-1.33765	0.2281	0.784932	-0.0902304	0.860618	0.955735	-1.78353	0.163469	0.425016	241136	K00207	9100	Metabolism	9104	Nucleotide metabolism	240	Pyrimidine metabolism [PATH:ko00240]	DPYD; dihydropyrimidine dehydrogenase (NADP+) [EC:1.3.1.2]
Porites_lobata_REEFv1___19984	0.419189	0.247976	0.786085	0.676032	0.151973	0.777084	0.120088	0.648296	0.797563	270442	K00876	9100	Metabolism	9104	Nucleotide metabolism	240	Pyrimidine metabolism [PATH:ko00240]	udk, UCK; uridine kinase [EC:2.7.1.48]
Porites_lobata_REEFv1___18109	0.0863889	0.854805	0.962264	-0.133961	0.741899	0.922371	-0.046542	0.924119	0.960904	267741	K11540	9100	Metabolism	9104	Nucleotide metabolism	240	Pyrimidine metabolism [PATH:ko00240]	CAD; carbamoyl-phosphate synthase / aspartate carbamoyltransferase / dihydroorotase [EC:6.3.5.5 2.1.3.2 3.5.2.3]
Porites_lobata_REEFv1___7994	-2.00465	0.0245042	0.728433	-1.39954	0.00394022	0.649468	-0.631644	0.112403	0.389202	253041	K11540	9100	Metabolism	9104	Nucleotide metabolism	240	Pyrimidine metabolism [PATH:ko00240]	CAD; carbamoyl-phosphate synthase / aspartate carbamoyltransferase / dihydroorotase [EC:6.3.5.5 2.1.3.2 3.5.2.3]
Porites_lobata_REEFv1___6450	-0.86977	0.100525	0.728433	0.0639957	0.94428	0.982196	-0.173946	0.780393	0.877731	250442	K01431	9100	Metabolism	9104	Nucleotide metabolism	240	Pyrimidine metabolism [PATH:ko00240]	UPB1, pydC; beta-ureidopropionase [EC:3.5.1.6]
Porites_lobata_REEFv1___15980	0.00980797	0.992613	0.997938	-0.198974	0.661447	0.895138	1.11234	0.402111	0.617078	264950	K11540	9100	Metabolism	9104	Nucleotide metabolism	240	Pyrimidine metabolism [PATH:ko00240]	CAD; carbamoyl-phosphate synthase / aspartate carbamoyltransferase / dihydroorotase [EC:6.3.5.5 2.1.3.2 3.5.2.3]
Porites_lobata_REEFv1___1986	0.380971	0.0481322	0.728433	-0.466964	0.195816	0.777084	-0.584989	0.0276603	0.290041	242921	K00602	9100	Metabolism	9104	Nucleotide metabolism	230	Purine metabolism [PATH:ko00230]	purH; phosphoribosylaminoimidazolecarboxamide formyltransferase / IMP cyclohydrolase [EC:2.1.2.3 3.5.4.10]
Porites_lobata_REEFv1___22241	-0.180372	0.268753	0.79158	-0.305028	0.0447657	0.776398	-0.0512929	0.823628	0.903797	273734	K01587	9100	Metabolism	9104	Nucleotide metabolism	230	Purine metabolism [PATH:ko00230]	PAICS; phosphoribosylaminoimidazole carboxylase / phosphoribosylaminoimidazole-succinocarboxamide synthase [EC:4.1.1.21 6.3.2.6]
Porites_lobata_REEFv1___10591	0.288996	0.239399	0.786085	-0.301232	0.074662	0.776398	-0.133564	0.622624	0.778611	257337	K00939	9100	Metabolism	9104	Nucleotide metabolism	230	Purine metabolism [PATH:ko00230]	adk, AK; adenylate kinase [EC:2.7.4.3]
Porites_lobata_REEFv1___22138	0.00286381	0.991773	0.997938	-0.827377	0.103324	0.776418	-1.03841	0.00163	0.192276	273605	K00856	9100	Metabolism	9104	Nucleotide metabolism	230	Purine metabolism [PATH:ko00230]	E2.7.1.20, ADK; adenosine kinase [EC:2.7.1.20]
Porites_lobata_REEFv1___17125	0.188904	0.587938	0.885993	-0.248297	0.539328	0.84927	-0.321816	0.643288	0.793801	266379	K00944	9100	Metabolism	9104	Nucleotide metabolism	230	Purine metabolism [PATH:ko00230]	AK3; nucleoside-triphosphate--adenylate kinase [EC:2.7.4.10]
Porites_lobata_REEFv1___20561	0.0947753	0.842894	0.959634	-0.772396	0.42488	0.818093	-2.43146	0.102824	0.371334	271458	K01939	9100	Metabolism	9104	Nucleotide metabolism	230	Purine metabolism [PATH:ko00230]	purA, ADSS; adenylosuccinate synthase [EC:6.3.4.4]
Porites_lobata_REEFv1___9211	0.549249	0.167331	0.763877	-0.763989	0.22371	0.777084	-1.27045	0.00700145	0.254475	254918	K13485	9100	Metabolism	9104	Nucleotide metabolism	230	Purine metabolism [PATH:ko00230]	PRHOXNB, URAD; 2-oxo-4-hydroxy-4-carboxy-5-ureidoimidazoline decarboxylase [EC:4.1.1.97]
Porites_lobata_REEFv1___19549	-0.109252	0.541874	0.873649	-0.0877883	0.738267	0.919466	-0.298012	0.170532	0.432306	269791	K00942	9100	Metabolism	9104	Nucleotide metabolism	230	Purine metabolism [PATH:ko00230]	E2.7.4.8, gmk; guanylate kinase [EC:2.7.4.8]
Porites_lobata_REEFv1___25956	0.533605	0.221774	0.784932	-0.824118	0.651887	0.894833	0.727806	0.0576891	0.328348	278741	K00940	9100	Metabolism	9104	Nucleotide metabolism	230	Purine metabolism [PATH:ko00230]	ndk, NME; nucleoside-diphosphate kinase [EC:2.7.4.6]
Porites_lobata_REEFv1___10781	0.283787	0.695296	0.917073	-0.219295	0.719343	0.913548	-1.02134	0.0618874	0.337581	257679	K00940	9100	Metabolism	9104	Nucleotide metabolism	230	Purine metabolism [PATH:ko00230]	ndk, NME; nucleoside-diphosphate kinase [EC:2.7.4.6]
Porites_lobata_REEFv1___20214	-0.77171	0.0349766	0.728433	0.0102576	0.990305	0.998399	-0.52985	0.346113	0.58133	270888	K13988	9100	Metabolism	9104	Nucleotide metabolism	230	Purine metabolism [PATH:ko00230]	NUDT9; ADP-ribose pyrophosphatase [EC:3.6.1.13]
Porites_lobata_REEFv1___19372	-1.09949	0.123633	0.735268	-0.399596	0.499576	0.8382	0.47662	0.625591	0.779419	269495	K01487	9100	Metabolism	9104	Nucleotide metabolism	230	Purine metabolism [PATH:ko00230]	E3.5.4.3, guaD; guanine deaminase [EC:3.5.4.3]
Porites_lobata_REEFv1___10905	0.00397987	0.993874	0.99821	-0.748728	0.118122	0.776418	-0.357087	0.400154	0.616489	257831	K00760	9100	Metabolism	9104	Nucleotide metabolism	230	Purine metabolism [PATH:ko00230]	hprT, hpt, HPRT1; hypoxanthine phosphoribosyltransferase [EC:2.4.2.8]
Porites_lobata_REEFv1___4186	-3.0364	0.0471426	0.728433	-0.837475	0.241375	0.777084	0.0152697	0.976587	0.993534	246745	K00088	9100	Metabolism	9104	Nucleotide metabolism	230	Purine metabolism [PATH:ko00230]	IMPDH, guaB; IMP dehydrogenase [EC:1.1.1.205]
Porites_lobata_REEFv1___1948	0.911815	0.286849	0.794672	0.98685	0.0295368	0.723465	0.338052	0.708393	0.831469	242863	K01952	9100	Metabolism	9104	Nucleotide metabolism	230	Purine metabolism [PATH:ko00230]	PFAS, purL; phosphoribosylformylglycinamidine synthase [EC:6.3.5.3]
Porites_lobata_REEFv1___6043	0.293206	0.461385	0.844553	-0.409468	0.335044	0.798178	-0.706869	0.131876	0.402804	249867	K03783	9100	Metabolism	9104	Nucleotide metabolism	230	Purine metabolism [PATH:ko00230]	punA, PNP; purine-nucleoside phosphorylase [EC:2.4.2.1]
Porites_lobata_REEFv1___10999	-0.877944	0.085749	0.728433	-0.237493	0.874834	0.96244	-1.59359	0.0810149	0.350766	257962	K00940	9100	Metabolism	9104	Nucleotide metabolism	230	Purine metabolism [PATH:ko00230]	ndk, NME; nucleoside-diphosphate kinase [EC:2.7.4.6]
Porites_lobata_REEFv1___10474	-0.489086	0.18184	0.763877	-0.400477	0.0604886	0.776398	-0.499513	0.0500758	0.322331	257124	K00759	9100	Metabolism	9104	Nucleotide metabolism	230	Purine metabolism [PATH:ko00230]	APRT, apt; adenine phosphoribosyltransferase [EC:2.4.2.7]
Porites_lobata_REEFv1___8104	-0.147811	0.841949	0.959634	-0.265992	0.210146	0.777084	0.672674	0.300575	0.544417	253158	K00106	9100	Metabolism	9104	Nucleotide metabolism	230	Purine metabolism [PATH:ko00230]	XDH; xanthine dehydrogenase/oxidase [EC:1.17.1.4 1.17.3.2]
Porites_lobata_REEFv1___2613	-0.686722	0.276364	0.79158	1.02863	0.197984	0.777084	0.460986	0.603299	0.766679	244087	K01081	9100	Metabolism	9104	Nucleotide metabolism	230	Purine metabolism [PATH:ko00230]	E3.1.3.5; 5'-nucleotidase [EC:3.1.3.5]
Porites_lobata_REEFv1___9295	0.489098	0.392643	0.826452	-0.465033	0.40886	0.815148	1.29906	0.0658048	0.342225	255026	K00939	9100	Metabolism	9104	Nucleotide metabolism	230	Purine metabolism [PATH:ko00230]	adk, AK; adenylate kinase [EC:2.7.4.3]
Porites_lobata_REEFv1___24897	0.250426	0.668167	0.912202	-0.179047	0.489287	0.837201	-0.415455	0.0789866	0.347154	277470	K13525	9120	Genetic Information Processing	9123	Folding, sorting and degradation	4141	Protein processing in endoplasmic reticulum [PATH:ko04141]	VCP, CDC48; transitional endoplasmic reticulum ATPase
Porites_lobata_REEFv1___19713	-0.347716	0.0116463	0.728433	0.18604	0.0123074	0.649468	0.559873	0.0332288	0.291113	270024	K09584	9120	Genetic Information Processing	9123	Folding, sorting and degradation	4141	Protein processing in endoplasmic reticulum [PATH:ko04141]	PDIA6, TXNDC7; protein disulfide-isomerase A6 [EC:5.3.4.1]
Porites_lobata_REEFv1___22860	-0.217576	0.412029	0.830374	0.290139	0.169324	0.777084	0.253486	0.013003	0.254475	274542	K04079	9120	Genetic Information Processing	9123	Folding, sorting and degradation	4141	Protein processing in endoplasmic reticulum [PATH:ko04141]	HSP90A, htpG; molecular chaperone HtpG
Porites_lobata_REEFv1___12678	0.101343	0.53441	0.872883	0.320551	0.0490906	0.776398	1.26035	0.00221187	0.192597	260245	K09487	9120	Genetic Information Processing	9123	Folding, sorting and degradation	4141	Protein processing in endoplasmic reticulum [PATH:ko04141]	HSP90B, TRA1; heat shock protein 90kDa beta
Porites_lobata_REEFv1___8554	-0.260283	0.311195	0.795568	-0.541872	0.00478381	0.649468	-0.250011	0.0844167	0.355201	253937	K14000	9120	Genetic Information Processing	9123	Folding, sorting and degradation	4141	Protein processing in endoplasmic reticulum [PATH:ko04141]	RRBP1; ribosome-binding protein 1
Porites_lobata_REEFv1___12744	0.147702	0.508718	0.866258	0.710795	0.0261156	0.717881	1.02055	0.00818183	0.254475	260375	K08057	9120	Genetic Information Processing	9123	Folding, sorting and degradation	4141	Protein processing in endoplasmic reticulum [PATH:ko04141]	CALR; calreticulin
Porites_lobata_REEFv1___25618	0.0162714	0.941685	0.989071	0.228704	0.23945	0.777084	0.965602	0.0116509	0.254475	278297	K09580	9120	Genetic Information Processing	9123	Folding, sorting and degradation	4141	Protein processing in endoplasmic reticulum [PATH:ko04141]	PDIA1, P4HB; protein disulfide-isomerase A1 [EC:5.3.4.1]
Porites_lobata_REEFv1___18468	-0.110562	0.406869	0.830374	0.431338	0.0259929	0.717881	0.312	0.19431	0.455311	268260	K08056	9120	Genetic Information Processing	9123	Folding, sorting and degradation	4141	Protein processing in endoplasmic reticulum [PATH:ko04141]	PDIA3, GRP58; protein disulfide-isomerase A3 [EC:5.3.4.1]
Porites_lobata_REEFv1___7460	0.205882	0.299441	0.795568	0.172749	0.401659	0.814575	0.59071	0.0252655	0.290041	252134	K09582	9120	Genetic Information Processing	9123	Folding, sorting and degradation	4141	Protein processing in endoplasmic reticulum [PATH:ko04141]	PDIA4, ERP72; protein disulfide-isomerase A4 [EC:5.3.4.1]
Porites_lobata_REEFv1___22774	0.299609	0.341659	0.812996	0.364111	0.229068	0.777084	0.272379	0.259405	0.5112	274445	K09486	9120	Genetic Information Processing	9123	Folding, sorting and degradation	4141	Protein processing in endoplasmic reticulum [PATH:ko04141]	HYOU1; hypoxia up-regulated 1
Porites_lobata_REEFv1___11565	-0.256373	0.296528	0.794912	0.0818153	0.585989	0.875354	0.0884393	0.619521	0.776382	258756	K08054	9120	Genetic Information Processing	9123	Folding, sorting and degradation	4141	Protein processing in endoplasmic reticulum [PATH:ko04141]	CANX; calnexin
Porites_lobata_REEFv1___11655	0.420989	0.618593	0.899047	0.830192	0.276067	0.777084	0.791968	0.016187	0.279337	258895	K08288	9120	Genetic Information Processing	9123	Folding, sorting and degradation	4141	Protein processing in endoplasmic reticulum [PATH:ko04141]	PRKCSH; protein kinase C substrate 80K-H
Porites_lobata_REEFv1___19668	0.100521	0.464601	0.845395	0.0528056	0.80896	0.941144	0.44419	0.0269267	0.290041	269957	K09584	9120	Genetic Information Processing	9123	Folding, sorting and degradation	4141	Protein processing in endoplasmic reticulum [PATH:ko04141]	PDIA6, TXNDC7; protein disulfide-isomerase A6 [EC:5.3.4.1]
Porites_lobata_REEFv1___11626	-0.581285	0.172687	0.763877	0.259189	0.41631	0.815148	-0.167878	0.665993	0.802478	258856	K04523	9120	Genetic Information Processing	9123	Folding, sorting and degradation	4141	Protein processing in endoplasmic reticulum [PATH:ko04141]	UBQLN, DSK2; ubiquilin
Porites_lobata_REEFv1___6208	0.14646	0.143004	0.763877	0.234902	0.524419	0.843736	0.550574	0.171387	0.432792	250128	K10080	9120	Genetic Information Processing	9123	Folding, sorting and degradation	4141	Protein processing in endoplasmic reticulum [PATH:ko04141]	LMAN1, ERGIC53; lectin, mannose-binding 1
Porites_lobata_REEFv1___7161	-0.126189	0.87402	0.968322	0.30183	0.260161	0.777084	0.221838	0.150998	0.417309	251726	K14005	9120	Genetic Information Processing	9123	Folding, sorting and degradation	4141	Protein processing in endoplasmic reticulum [PATH:ko04141]	SEC31; protein transport protein SEC31
Porites_lobata_REEFv1___12847	0.284293	0.106779	0.729702	0.258961	0.345643	0.799148	-0.279668	0.483395	0.684204	260525	K03094	9120	Genetic Information Processing	9123	Folding, sorting and degradation	4141	Protein processing in endoplasmic reticulum [PATH:ko04141]	SKP1, CBF3D; S-phase kinase-associated protein 1
Porites_lobata_REEFv1___420	0.12042	0.663127	0.912202	0.205909	0.69316	0.905596	0.186689	0.141621	0.410751	239904	K10839	9120	Genetic Information Processing	9123	Folding, sorting and degradation	4141	Protein processing in endoplasmic reticulum [PATH:ko04141]	RAD23, HR23; UV excision repair protein RAD23
Porites_lobata_REEFv1___6071	-0.252728	0.393008	0.826452	0.768082	0.397374	0.810732	-1.35015	0.13449	0.405253	249914	K07953	9120	Genetic Information Processing	9123	Folding, sorting and degradation	4141	Protein processing in endoplasmic reticulum [PATH:ko04141]	SAR1; GTP-binding protein SAR1 [EC:3.6.5.-]
Porites_lobata_REEFv1___11984	0.934479	0.245302	0.786085	-0.557056	0.658985	0.895138	-1.10831	0.232939	0.484819	259374	K09517	9120	Genetic Information Processing	9123	Folding, sorting and degradation	4141	Protein processing in endoplasmic reticulum [PATH:ko04141]	DNAJB11; DnaJ homolog subfamily B member 11
Porites_lobata_REEFv1___3719	0.8537	0.274465	0.79158	-0.118391	0.789589	0.936042	0.289871	0.505033	0.695975	246020	K09523	9120	Genetic Information Processing	9123	Folding, sorting and degradation	4141	Protein processing in endoplasmic reticulum [PATH:ko04141]	DNAJC3; DnaJ homolog subfamily C member 3
Porites_lobata_REEFv1___3721	0.107858	0.760988	0.935154	-0.0708058	0.901547	0.970262	-1.10092	0.0170433	0.280813	246024	K01456	9120	Genetic Information Processing	9123	Folding, sorting and degradation	4141	Protein processing in endoplasmic reticulum [PATH:ko04141]	E3.5.1.52, NGLY1, PNG1; peptide-N4-(N-acetyl-beta-glucosaminyl)asparagine amidase [EC:3.5.1.52]
Porites_lobata_REEFv1___19908	-0.593586	0.00440977	0.64796	0.325879	0.443035	0.822218	-0.0157891	0.97663	0.993534	270274	K09586	9120	Genetic Information Processing	9123	Folding, sorting and degradation	4141	Protein processing in endoplasmic reticulum [PATH:ko04141]	ERP29; endoplasmic reticulum protein 29
Porites_lobata_REEFv1___872	0.442114	0.325058	0.801901	1.31711	0.178115	0.777084	-1.70835	0.156562	0.424052	240995	K09503	9120	Genetic Information Processing	9123	Folding, sorting and degradation	4141	Protein processing in endoplasmic reticulum [PATH:ko04141]	DNAJA2; DnaJ homolog subfamily A member 2
Porites_lobata_REEFv1___6802	-0.0293683	0.974992	0.995768	0.0825054	0.944848	0.982196	-0.013575	0.917096	0.955814	251096	K14026	9120	Genetic Information Processing	9123	Folding, sorting and degradation	4141	Protein processing in endoplasmic reticulum [PATH:ko04141]	SEL1, SEL1L; SEL1 protein
Porites_lobata_REEFv1___21366	-0.533325	0.18927	0.763877	-0.198291	0.706087	0.908654	-0.341232	0.145688	0.416681	272545	K14010	9120	Genetic Information Processing	9123	Folding, sorting and degradation	4141	Protein processing in endoplasmic reticulum [PATH:ko04141]	TRAM1; translocating chain-associated membrane protein 1
Porites_lobata_REEFv1___2623	-0.406308	0.408984	0.830374	1.05858	0.0911956	0.776418	0.614749	0.0393377	0.305218	244117	K10976	9120	Genetic Information Processing	9123	Folding, sorting and degradation	4141	Protein processing in endoplasmic reticulum [PATH:ko04141]	ERO1LB; ERO1-like protein beta [EC:1.8.4.-]
Porites_lobata_REEFv1___5382	0.436903	0.584938	0.885063	-0.0956642	0.92005	0.979636	0.664678	0.269776	0.517994	248618	K04571	9120	Genetic Information Processing	9123	Folding, sorting and degradation	4141	Protein processing in endoplasmic reticulum [PATH:ko04141]	SSR4; translocon-associated protein subunit delta
Porites_lobata_REEFv1___9065	-0.990373	0.326576	0.802467	2.48873	0.203169	0.777084	-0.0997442	0.964794	0.987274	254719	K13250	9120	Genetic Information Processing	9123	Folding, sorting and degradation	4141	Protein processing in endoplasmic reticulum [PATH:ko04141]	SSR2; translocon-associated protein subunit beta
Porites_lobata_REEFv1___6715	-0.442396	0.277204	0.79158	-1.12216	0.407181	0.814938	-0.823543	0.109221	0.382267	250871	K02159	9120	Genetic Information Processing	9123	Folding, sorting and degradation	4141	Protein processing in endoplasmic reticulum [PATH:ko04141]	BAX; apoptosis regulator BAX
Porites_lobata_REEFv1___10941	-0.934606	0.0857339	0.728433	0.673937	0.277457	0.777084	-0.199725	0.70349	0.829001	257876	K09502	9120	Genetic Information Processing	9123	Folding, sorting and degradation	4141	Protein processing in endoplasmic reticulum [PATH:ko04141]	DNAJA1; DnaJ homolog subfamily A member 1
Porites_lobata_REEFv1___26495	0.984807	0.140913	0.763877	-0.472268	0.279266	0.777084	0.542289	0.381472	0.60434	279574	K11718	9120	Genetic Information Processing	9123	Folding, sorting and degradation	4141	Protein processing in endoplasmic reticulum [PATH:ko04141]	HUGT; UDP-glucose:glycoprotein glucosyltransferase [EC:2.4.1.-]
Porites_lobata_REEFv1___903	1.37111	0.38017	0.825124	-1.06699	0.181825	0.777084	-0.383622	0.588831	0.755257	241049	K14007	9120	Genetic Information Processing	9123	Folding, sorting and degradation	4141	Protein processing in endoplasmic reticulum [PATH:ko04141]	SEC24; protein transport protein SEC24
Porites_lobata_REEFv1___20415	2.98382	0.114612	0.733946	3.03614	0.238066	0.777084	1.90242	0.125227	0.400874	271230	K13249	9120	Genetic Information Processing	9123	Folding, sorting and degradation	4141	Protein processing in endoplasmic reticulum [PATH:ko04141]	SSR1; translocon-associated protein subunit alpha
Porites_lobata_REEFv1___26614	-0.101083	0.706913	0.918205	-1.93923	0.18443	0.777084	0.0605126	0.962045	0.98552	279688	K09486	9120	Genetic Information Processing	9123	Folding, sorting and degradation	4141	Protein processing in endoplasmic reticulum [PATH:ko04141]	HYOU1; hypoxia up-regulated 1
Porites_lobata_REEFv1___15722	-0.808139	0.0815923	0.728433	-0.121039	0.86084	0.955735	-0.122098	0.814821	0.896962	264582	K14003	9120	Genetic Information Processing	9123	Folding, sorting and degradation	4141	Protein processing in endoplasmic reticulum [PATH:ko04141]	PREB, SEC12; prolactin regulatory element-binding protein
Porites_lobata_REEFv1___1846	-0.419448	0.41662	0.830374	-0.0924815	0.784068	0.934746	-0.579813	0.186418	0.444733	242721	K10082	9120	Genetic Information Processing	9123	Folding, sorting and degradation	4141	Protein processing in endoplasmic reticulum [PATH:ko04141]	LMAN2, VIP36; lectin, mannose-binding 2
Porites_lobata_REEFv1___5170	0.371396	0.129266	0.751826	0.799431	0.0514629	0.776398	0.364473	0.0879885	0.355589	248270	K14009	9120	Genetic Information Processing	9123	Folding, sorting and degradation	4141	Protein processing in endoplasmic reticulum [PATH:ko04141]	BCAP31, BAP31; B-cell receptor-associated protein 31
Porites_lobata_REEFv1___11344	-0.444983	0.289935	0.794912	-0.703424	0.6232	0.882616	-0.507322	0.733192	0.84913	258408	K09486	9120	Genetic Information Processing	9123	Folding, sorting and degradation	4141	Protein processing in endoplasmic reticulum [PATH:ko04141]	HYOU1; hypoxia up-regulated 1
Porites_lobata_REEFv1___25762	-1.06985	0.485936	0.850659	0.244998	0.896949	0.969711	0.0629114	0.911764	0.951846	278502	K14016	9120	Genetic Information Processing	9123	Folding, sorting and degradation	4141	Protein processing in endoplasmic reticulum [PATH:ko04141]	UFD1; ubiquitin fusion degradation protein 1
Porites_lobata_REEFv1___26388	3.13211	0.0146453	0.728433	-1.72383	0.0956876	0.776418	-2.06339	0.173352	0.435417	279387	K11718	9120	Genetic Information Processing	9123	Folding, sorting and degradation	4141	Protein processing in endoplasmic reticulum [PATH:ko04141]	HUGT; UDP-glucose:glycoprotein glucosyltransferase [EC:2.4.1.-]
Porites_lobata_REEFv1___3578	0.374223	0.558859	0.87444	1.08957	0.417671	0.815148	0.20534	0.544717	0.723929	245653	K11718	9120	Genetic Information Processing	9123	Folding, sorting and degradation	4141	Protein processing in endoplasmic reticulum [PATH:ko04141]	HUGT; UDP-glucose:glycoprotein glucosyltransferase [EC:2.4.1.-]
Porites_lobata_REEFv1___13224	-1.15746	0.165969	0.763877	1.26106	0.121314	0.776418	-0.276619	0.530507	0.714331	261146	K09530	9120	Genetic Information Processing	9123	Folding, sorting and degradation	4141	Protein processing in endoplasmic reticulum [PATH:ko04141]	DNAJC10; DnaJ homolog subfamily C member 10 [EC:1.8.4.-]
Porites_lobata_REEFv1___21663	-0.538975	0.354189	0.816412	-0.194442	0.859869	0.955735	-1.36479	0.209701	0.468656	272988	K03189	9190	Not Included in Pathway or Brite	9192	Unclassified: genetic information processing	99975	Protein processing	ureG; urease accessory protein
Porites_lobata_REEFv1___20672	0.329622	0.393364	0.826452	0.58335	0.328227	0.797402	0.531458	0.125716	0.401027	271595	K17609	9180	Brite Hierarchies	9181	Protein families: metabolism	1009	Protein phosphatases and associated proteins [BR:ko01009]	NXN; nucleoredoxin [EC:1.8.1.8]
Porites_lobata_REEFv1___11739	0.109066	0.823448	0.953189	-0.544348	0.405579	0.814938	-0.74666	0.0614229	0.336666	259025	K15501	9180	Brite Hierarchies	9181	Protein families: metabolism	1009	Protein phosphatases and associated proteins [BR:ko01009]	PPP6R3, SAPS3; serine/threonine-protein phosphatase 6 regulatory subunit 3
Porites_lobata_REEFv1___3794	0.655399	0.426375	0.830374	-0.181216	0.663477	0.895942	-0.714739	0.067408	0.344365	246116	K15501	9180	Brite Hierarchies	9181	Protein families: metabolism	1009	Protein phosphatases and associated proteins [BR:ko01009]	PPP6R3, SAPS3; serine/threonine-protein phosphatase 6 regulatory subunit 3
Porites_lobata_REEFv1___24665	-0.734917	0.105641	0.728433	-0.754625	0.320013	0.796426	-2.05746	0.0300028	0.290041	277147	K06777	9180	Brite Hierarchies	9181	Protein families: metabolism	1009	Protein phosphatases and associated proteins [BR:ko01009]	PTPRD; receptor-type tyrosine-protein phosphatase delta [EC:3.1.3.48]
Porites_lobata_REEFv1___1816	-0.296704	0.422466	0.830374	-1.51256	0.0369277	0.776398	-0.552394	0.357687	0.588606	242690	K18040	9180	Brite Hierarchies	9181	Protein families: metabolism	1009	Protein phosphatases and associated proteins [BR:ko01009]	PTPN23; tyrosine-protein phosphatase non-receptor type 23 [EC:3.1.3.48]
Porites_lobata_REEFv1___746	0.0437195	0.894959	0.970174	-0.875626	0.0737817	0.776398	-0.769591	0.0490334	0.321028	240632	K14803	9180	Brite Hierarchies	9181	Protein families: metabolism	1009	Protein phosphatases and associated proteins [BR:ko01009]	PTC2_3; protein phosphatase PTC2/3 [EC:3.1.3.16]
Porites_lobata_REEFv1___25362	-0.141375	0.669616	0.912202	-0.276103	0.506975	0.840537	-0.531266	0.270423	0.518146	278001	K17551	9180	Brite Hierarchies	9181	Protein families: metabolism	1009	Protein phosphatases and associated proteins [BR:ko01009]	PPP1R9; neurabin
Porites_lobata_REEFv1___1020	-0.1801	0.728596	0.927535	0.372122	0.630923	0.885024	0.185752	0.535066	0.718522	241258	K13216	9180	Brite Hierarchies	9181	Protein families: metabolism	1009	Protein phosphatases and associated proteins [BR:ko01009]	PPP1R8, NIPP1; nuclear inhibitor of protein phosphatase 1 [EC:3.1.4.-]
Porites_lobata_REEFv1___22923	0.668754	0.00913516	0.728433	-0.166045	0.752238	0.924968	-0.167501	0.455341	0.659179	274731	K09574	9180	Brite Hierarchies	9181	Protein families: metabolism	1009	Protein phosphatases and associated proteins [BR:ko01009]	FKBP8; FK506-binding protein 8 [EC:5.2.1.8]
Porites_lobata_REEFv1___12643	1.63917	0.392725	0.826452	0.785229	0.30995	0.788629	0.127022	0.828656	0.905705	260203	K13219	9180	Brite Hierarchies	9181	Protein families: metabolism	1009	Protein phosphatases and associated proteins [BR:ko01009]	SFPQ, PSF; splicing factor, proline- and glutamine-rich
Porites_lobata_REEFv1___14250	0.362147	0.543737	0.873649	-0.411161	0.397652	0.810732	0.928135	0.0829012	0.35441	262656	K17610	9180	Brite Hierarchies	9181	Protein families: metabolism	1009	Protein phosphatases and associated proteins [BR:ko01009]	CHP, CHP1; calcineurin B homologous protein 1
Porites_lobata_REEFv1___12857	0.0993096	0.81161	0.948357	-1.19913	0.113126	0.776418	-2.37046	0.449187	0.652278	260548	K17563	9180	Brite Hierarchies	9181	Protein families: metabolism	1009	Protein phosphatases and associated proteins [BR:ko01009]	CHCHD3, MINOS3; coiled-coil-helix-coiled-coil-helix domain-containing protein 3, mitochondrial
Porites_lobata_REEFv1___14316	-0.417027	0.67592	0.912202	1.65908	0.302891	0.784764	0.0887736	0.96372	0.986806	262732	K18084	9180	Brite Hierarchies	9181	Protein families: metabolism	1009	Protein phosphatases and associated proteins [BR:ko01009]	MTMR9; myotubularin-related protein 9
Porites_lobata_REEFv1___23441	1.4236	0.24816	0.786085	1.455	0.323338	0.796822	3.01619	0.0391568	0.304852	275463	K17503	9180	Brite Hierarchies	9181	Protein families: metabolism	1009	Protein phosphatases and associated proteins [BR:ko01009]	PPM1H, ARHCL1; protein phosphatase 1H [EC:3.1.3.16]
Porites_lobata_REEFv1___3732	-0.0309588	0.942279	0.989071	-0.181432	0.655776	0.895138	0.471057	0.625447	0.779419	246045	K17499	9180	Brite Hierarchies	9181	Protein families: metabolism	1009	Protein phosphatases and associated proteins [BR:ko01009]	PPM1G, PP2CG; protein phosphatase 1G [EC:3.1.3.16]
Porites_lobata_REEFv1___7872	-0.864562	0.175133	0.763877	2.0793	0.155095	0.777084	3.95384	0.0291326	0.290041	252886	K17495	9180	Brite Hierarchies	9181	Protein families: metabolism	1009	Protein phosphatases and associated proteins [BR:ko01009]	CSMD; CUB and sushi domain-containing protein
Porites_lobata_REEFv1___25652	0.192491	0.624252	0.903704	-0.0208782	0.972009	0.990654	-1.34374	0.064147	0.341972	278361	K18079	9180	Brite Hierarchies	9181	Protein families: metabolism	1009	Protein phosphatases and associated proteins [BR:ko01009]	TPTE, TPIP; PTEN homologous phosphatase
Porites_lobata_REEFv1___6913	0.432444	0.385534	0.825863	-0.115273	0.521945	0.843736	-0.571691	0.0436869	0.313928	251321	K16307	9180	Brite Hierarchies	9181	Protein families: metabolism	1001	Protein kinases [BR:ko01001]	CDC42BP; serine/threonine-protein kinase MRCK [EC:2.7.11.1]
Porites_lobata_REEFv1___20271	-0.152992	0.405645	0.830374	-0.439764	0.267962	0.777084	-2.18278	0.0443974	0.313928	270951	K05127	9180	Brite Hierarchies	9181	Protein families: metabolism	1001	Protein kinases [BR:ko01001]	PTK7, CCK4; PTK7 protein tyrosine kinase 7 [EC:2.7.10.1]
Porites_lobata_REEFv1___1145	-0.31698	0.309204	0.795568	-0.882418	0.290321	0.777084	-1.58865	0.0924967	0.360593	241549	K08798	9180	Brite Hierarchies	9181	Protein families: metabolism	1001	Protein kinases [BR:ko01001]	MARK; MAP/microtubule affinity-regulating kinase [EC:2.7.11.1]
Porites_lobata_REEFv1___3729	-0.720003	0.10399	0.728433	-0.503909	0.284925	0.777084	-0.588969	0.0443748	0.313928	246040	K06103	9180	Brite Hierarchies	9181	Protein families: metabolism	1001	Protein kinases [BR:ko01001]	CASK; calcium/calmodulin-dependent serine protein kinase [EC:2.7.11.1]
Porites_lobata_REEFv1___25393	0.394957	0.407086	0.830374	-1.76339	0.503197	0.8382	0.862286	0.34915	0.581407	278043	K08835	9180	Brite Hierarchies	9181	Protein families: metabolism	1001	Protein kinases [BR:ko01001]	OXSR1, STK39; serine/threonine-protein kinase OSR1/STK39 [EC:2.7.11.1]
Porites_lobata_REEFv1___21402	1.47808	0.258567	0.79158	0.488175	0.520761	0.843736	0.972021	0.47033	0.673211	272589	K16288	9180	Brite Hierarchies	9181	Protein families: metabolism	1001	Protein kinases [BR:ko01001]	DSTYK, RIPK5; dual serine/threonine and tyrosine protein kinase [EC:2.7.12.1]
Porites_lobata_REEFv1___15175	0.935414	0.400548	0.830374	-2.28322	0.0181674	0.680523	0.291733	0.801978	0.889784	263930	K08855	9180	Brite Hierarchies	9181	Protein families: metabolism	1001	Protein kinases [BR:ko01001]	GAK; cyclin G-associated kinase [EC:2.7.11.1]
Porites_lobata_REEFv1___2482	0.480784	0.301681	0.795568	-0.180077	0.698732	0.908081	-0.859503	0.0755529	0.347154	243843	K08857	9180	Brite Hierarchies	9181	Protein families: metabolism	1001	Protein kinases [BR:ko01001]	NEK1_4_5; NIMA (never in mitosis gene a)-related kinase 1/4/5 [EC:2.7.11.1]
Porites_lobata_REEFv1___18123	-0.0836815	0.277146	0.79158	0.174507	0.272823	0.777084	0.571169	0.0287079	0.290041	267757	K09490	9120	Genetic Information Processing	9123	Folding, sorting and degradation	3060	Protein export [PATH:ko03060]	HSPA5, BIP; heat shock 70kDa protein 5
Porites_lobata_REEFv1___12485	0.265147	0.611551	0.898255	-0.69608	0.377891	0.810732	-0.768706	0.200161	0.461351	259974	K03108	9120	Genetic Information Processing	9123	Folding, sorting and degradation	3060	Protein export [PATH:ko03060]	SRP72; signal recognition particle subunit SRP72
Porites_lobata_REEFv1___19762	0.664218	0.471703	0.849584	-0.878256	0.0616849	0.776398	1.51714	0.218369	0.476239	270085	K03107	9120	Genetic Information Processing	9123	Folding, sorting and degradation	3060	Protein export [PATH:ko03060]	SRP68; signal recognition particle subunit SRP68
Porites_lobata_REEFv1___26883	0.288443	0.353755	0.816412	0.217391	0.486392	0.835287	-0.000933757	0.996072	0.998195	280106	K12948	9120	Genetic Information Processing	9123	Folding, sorting and degradation	3060	Protein export [PATH:ko03060]	SPCS3, SPC3; signal peptidase complex subunit 3 [EC:3.4.-.-]
Porites_lobata_REEFv1___883	0.290051	0.376794	0.825124	-0.314213	0.239127	0.777084	-0.238696	0.389696	0.612034	241013	K10956	9120	Genetic Information Processing	9123	Folding, sorting and degradation	3060	Protein export [PATH:ko03060]	SEC61A; protein transport protein SEC61 subunit alpha
Porites_lobata_REEFv1___7688	-0.723077	0.347289	0.816412	-1.07275	0.329029	0.797402	0.309972	0.622052	0.778413	252608	K13431	9120	Genetic Information Processing	9123	Folding, sorting and degradation	3060	Protein export [PATH:ko03060]	SRPR; signal recognition particle receptor subunit alpha
Porites_lobata_REEFv1___21383	-0.196208	0.404072	0.830374	-0.147153	0.546781	0.853007	-0.466854	0.206304	0.465728	272569	K03105	9120	Genetic Information Processing	9123	Folding, sorting and degradation	3060	Protein export [PATH:ko03060]	SRP19; signal recognition particle subunit SRP19
Porites_lobata_REEFv1___683	-0.0488963	0.891671	0.969828	-0.032602	0.927521	0.982196	-1.4923	0.00952601	0.254475	240528	K13868	9150	Organismal Systems	9154	Digestive system	4974	Protein digestion and absorption [PATH:ko04974]	SLC7A9, BAT1; solute carrier family 7 (L-type amino acid transporter), member 9
Porites_lobata_REEFv1___6086	0.0602778	0.658508	0.912202	-0.611619	0.10676	0.776418	-0.178314	0.509362	0.697633	249935	K03061	9120	Genetic Information Processing	9123	Folding, sorting and degradation	3050	Proteasome [PATH:ko03050]	PSMC2, RPT1; 26S proteasome regulatory subunit T1
Porites_lobata_REEFv1___18966	-0.108201	0.413404	0.830374	-0.115259	0.871129	0.961599	-0.798355	0.151232	0.417309	268933	K03065	9120	Genetic Information Processing	9123	Folding, sorting and degradation	3050	Proteasome [PATH:ko03050]	PSMC3, RPT5; 26S proteasome regulatory subunit T5
Porites_lobata_REEFv1___3828	0.0616106	0.831401	0.95721	-0.231637	0.230966	0.777084	-0.151273	0.456082	0.659453	246178	K03066	9120	Genetic Information Processing	9123	Folding, sorting and degradation	3050	Proteasome [PATH:ko03050]	PSMC5, RPT6; 26S proteasome regulatory subunit T6
Porites_lobata_REEFv1___12185	-0.812788	0.41128	0.830374	-0.22778	0.595371	0.876466	-0.716899	0.0317166	0.290041	259611	K03028	9120	Genetic Information Processing	9123	Folding, sorting and degradation	3050	Proteasome [PATH:ko03050]	PSMD2, RPN1; 26S proteasome regulatory subunit N1
Porites_lobata_REEFv1___10821	-0.416304	0.277823	0.79158	-0.435055	0.271609	0.777084	-0.671425	0.142637	0.411966	257732	K03032	9120	Genetic Information Processing	9123	Folding, sorting and degradation	3050	Proteasome [PATH:ko03050]	PSMD1, RPN2; 26S proteasome regulatory subunit N2
Porites_lobata_REEFv1___5206	0.148193	0.475562	0.849584	0.045388	0.812695	0.941562	0.101474	0.853257	0.919765	248306	K03064	9120	Genetic Information Processing	9123	Folding, sorting and degradation	3050	Proteasome [PATH:ko03050]	PSMC6, RPT4; 26S proteasome regulatory subunit T4
Porites_lobata_REEFv1___1930	-0.505499	0.0704949	0.728433	-0.842176	0.0533435	0.776398	-0.886199	0.0772661	0.347154	242835	K03036	9120	Genetic Information Processing	9123	Folding, sorting and degradation	3050	Proteasome [PATH:ko03050]	PSMD11, RPN6; 26S proteasome regulatory subunit N6
Porites_lobata_REEFv1___21687	-0.799742	0.0504455	0.728433	0.33556	0.590803	0.875354	0.122002	0.684211	0.814318	273007	K02735	9120	Genetic Information Processing	9123	Folding, sorting and degradation	3050	Proteasome [PATH:ko03050]	PSMB3; 20S proteasome subunit beta 3 [EC:3.4.25.1]
Porites_lobata_REEFv1___1221	0.0200973	0.971512	0.995248	-0.592611	0.344111	0.799148	1.1693	0.0660741	0.342225	241671	K02736	9120	Genetic Information Processing	9123	Folding, sorting and degradation	3050	Proteasome [PATH:ko03050]	PSMB4; 20S proteasome subunit beta 7 [EC:3.4.25.1]
Porites_lobata_REEFv1___21427	0.116511	0.582942	0.885063	0.279177	0.253291	0.777084	0.0266479	0.89145	0.940407	272619	K03030	9120	Genetic Information Processing	9123	Folding, sorting and degradation	3050	Proteasome [PATH:ko03050]	PSMD14, RPN11, POH1; 26S proteasome regulatory subunit N11
Porites_lobata_REEFv1___16175	-1.05982	0.0680425	0.728433	-1.66661	0.111323	0.776418	-2.07911	0.047403	0.313928	265200	K03033	9120	Genetic Information Processing	9123	Folding, sorting and degradation	3050	Proteasome [PATH:ko03050]	PSMD3, RPN3; 26S proteasome regulatory subunit N3
Porites_lobata_REEFv1___18001	-0.326591	0.244391	0.786085	-0.953551	0.148366	0.777084	-0.988824	0.238957	0.491876	267580	K03062	9120	Genetic Information Processing	9123	Folding, sorting and degradation	3050	Proteasome [PATH:ko03050]	PSMC1, RPT2; 26S proteasome regulatory subunit T2
Porites_lobata_REEFv1___7936	0.656656	0.0977895	0.728433	0.0220982	0.950822	0.982196	-0.529399	0.417672	0.632022	252966	K03029	9120	Genetic Information Processing	9123	Folding, sorting and degradation	3050	Proteasome [PATH:ko03050]	PSMD4, RPN10; 26S proteasome regulatory subunit N10
Porites_lobata_REEFv1___5540	0.0236952	0.833249	0.957618	-0.191635	0.333851	0.798178	-0.330723	0.399507	0.6163	248977	K02728	9120	Genetic Information Processing	9123	Folding, sorting and degradation	3050	Proteasome [PATH:ko03050]	PSMA4; 20S proteasome subunit alpha 3 [EC:3.4.25.1]
Porites_lobata_REEFv1___3444	0.216613	0.457148	0.844553	-0.247865	0.3807	0.810732	-0.325063	0.283696	0.532724	245399	K03035	9120	Genetic Information Processing	9123	Folding, sorting and degradation	3050	Proteasome [PATH:ko03050]	PSMD12, RPN5; 26S proteasome regulatory subunit N5
Porites_lobata_REEFv1___2127	-0.140118	0.362248	0.81881	-0.505833	0.0444958	0.776398	0.105905	0.63714	0.790874	243233	K02731	9120	Genetic Information Processing	9123	Folding, sorting and degradation	3050	Proteasome [PATH:ko03050]	PSMA7; 20S proteasome subunit alpha 4 [EC:3.4.25.1]
Porites_lobata_REEFv1___17997	0.180453	0.394676	0.827729	-0.412819	0.1026	0.776418	-0.070645	0.573453	0.746919	267574	K02729	9120	Genetic Information Processing	9123	Folding, sorting and degradation	3050	Proteasome [PATH:ko03050]	PSMA5; 20S proteasome subunit alpha 5 [EC:3.4.25.1]
Porites_lobata_REEFv1___14997	-0.761726	0.150482	0.763877	-0.520235	0.0902251	0.776418	-0.112273	0.742763	0.854741	263679	K03039	9120	Genetic Information Processing	9123	Folding, sorting and degradation	3050	Proteasome [PATH:ko03050]	PSMD13, RPN9; 26S proteasome regulatory subunit N9
Porites_lobata_REEFv1___16113	-0.187313	0.421103	0.830374	-0.365861	0.227147	0.777084	-0.789241	0.13647	0.407066	265095	K02726	9120	Genetic Information Processing	9123	Folding, sorting and degradation	3050	Proteasome [PATH:ko03050]	PSMA2; 20S proteasome subunit alpha 2 [EC:3.4.25.1]
Porites_lobata_REEFv1___23963	-1.97256	0.510521	0.867223	-0.0963842	0.784852	0.934746	1.32162	0.44146	0.647048	276338	K02725	9120	Genetic Information Processing	9123	Folding, sorting and degradation	3050	Proteasome [PATH:ko03050]	PSMA1; 20S proteasome subunit alpha 6 [EC:3.4.25.1]
Porites_lobata_REEFv1___13047	-0.07459	0.738023	0.932155	0.0439371	0.837608	0.948714	-0.303555	0.645428	0.795283	260775	K02730	9120	Genetic Information Processing	9123	Folding, sorting and degradation	3050	Proteasome [PATH:ko03050]	PSMA6; 20S proteasome subunit alpha 1 [EC:3.4.25.1]
Porites_lobata_REEFv1___11387	1.25439	0.166965	0.763877	0.760866	0.709544	0.90961	0.390921	0.869824	0.929971	258502	K03032	9120	Genetic Information Processing	9123	Folding, sorting and degradation	3050	Proteasome [PATH:ko03050]	PSMD1, RPN2; 26S proteasome regulatory subunit N2
Porites_lobata_REEFv1___13835	0.731103	0.226799	0.784932	-0.104033	0.754614	0.924968	-0.387352	0.0563233	0.328348	261970	K02727	9120	Genetic Information Processing	9123	Folding, sorting and degradation	3050	Proteasome [PATH:ko03050]	PSMA3; 20S proteasome subunit alpha 7 [EC:3.4.25.1]
Porites_lobata_REEFv1___12669	1.06987	0.0440827	0.728433	0.0238045	0.936171	0.982196	-0.439559	0.208776	0.468352	260236	K03037	9120	Genetic Information Processing	9123	Folding, sorting and degradation	3050	Proteasome [PATH:ko03050]	PSMD6, RPN7; 26S proteasome regulatory subunit N7
Porites_lobata_REEFv1___3704	0.0586365	0.769138	0.93742	0.307955	0.530232	0.844791	0.255087	0.0354149	0.296462	245967	K03063	9120	Genetic Information Processing	9123	Folding, sorting and degradation	3050	Proteasome [PATH:ko03050]	PSMC4, RPT3; 26S proteasome regulatory subunit T3
Porites_lobata_REEFv1___21413	1.03247	0.098397	0.728433	0.867531	0.246046	0.777084	-0.527186	0.159824	0.424333	272599	K02737	9120	Genetic Information Processing	9123	Folding, sorting and degradation	3050	Proteasome [PATH:ko03050]	PSMB5; 20S proteasome subunit beta 5 [EC:3.4.25.1]
Porites_lobata_REEFv1___440	-0.121806	0.756231	0.935154	0.0867729	0.689121	0.902949	0.0196694	0.885501	0.936909	239945	K02738	9120	Genetic Information Processing	9123	Folding, sorting and degradation	3050	Proteasome [PATH:ko03050]	PSMB6; 20S proteasome subunit beta 1 [EC:3.4.25.1]
Porites_lobata_REEFv1___7401	-1.12101	0.11665	0.733946	-0.695611	0.286928	0.777084	-1.24912	0.0970884	0.363463	252043	K06699	9120	Genetic Information Processing	9123	Folding, sorting and degradation	3050	Proteasome [PATH:ko03050]	PSME4; proteasome activator subunit 4
Porites_lobata_REEFv1___1586	-1.56208	0.408297	0.830374	-0.312156	0.186519	0.777084	-1.52978	0.03916	0.304852	242264	K06698	9120	Genetic Information Processing	9123	Folding, sorting and degradation	3050	Proteasome [PATH:ko03050]	PSME3; proteasome activator subunit 3 (PA28 gamma)
Porites_lobata_REEFv1___5255	0.807319	0.336788	0.809599	-1.16359	0.0202709	0.690678	-1.38941	0.186119	0.444733	248372	K03031	9120	Genetic Information Processing	9123	Folding, sorting and degradation	3050	Proteasome [PATH:ko03050]	PSMD8, RPN12; 26S proteasome regulatory subunit N12
Porites_lobata_REEFv1___12383	0.058418	0.687878	0.914363	-1.16918	0.0434088	0.776398	-0.76779	0.0460856	0.313928	259856	K03038	9120	Genetic Information Processing	9123	Folding, sorting and degradation	3050	Proteasome [PATH:ko03050]	PSMD7, RPN8; 26S proteasome regulatory subunit N8
Porites_lobata_REEFv1___16105	1.04726	0.470865	0.849584	-2.68948	0.318126	0.795654	2.13707	0.294394	0.541353	265087	K02739	9120	Genetic Information Processing	9123	Folding, sorting and degradation	3050	Proteasome [PATH:ko03050]	PSMB7; 20S proteasome subunit beta 2 [EC:3.4.25.1]
Porites_lobata_REEFv1___14046	-0.815349	0.270343	0.79158	-0.968394	0.418637	0.815148	0.452318	0.765762	0.870554	262279	K06699	9120	Genetic Information Processing	9123	Folding, sorting and degradation	3050	Proteasome [PATH:ko03050]	PSME4; proteasome activator subunit 4
Porites_lobata_REEFv1___24126	0.141632	0.426666	0.830374	-0.304445	0.246239	0.777084	-0.389551	0.126285	0.401755	276539	K07515	9100	Metabolism	9101	Carbohydrate metabolism	640	Propanoate metabolism [PATH:ko00640]	HADHA; enoyl-CoA hydratase / long-chain 3-hydroxyacyl-CoA dehydrogenase [EC:4.2.1.17 1.1.1.211]
Porites_lobata_REEFv1___20692	0.286455	0.166093	0.763877	-0.722099	0.0114276	0.649468	-0.778399	0.0250336	0.290041	271620	K00140	9100	Metabolism	9101	Carbohydrate metabolism	640	Propanoate metabolism [PATH:ko00640]	mmsA, iolA, ALDH6A1; malonate-semialdehyde dehydrogenase (acetylating) / methylmalonate-semialdehyde dehydrogenase [EC:1.2.1.18 1.2.1.27]
Porites_lobata_REEFv1___5590	-0.0882477	0.544384	0.873649	-0.953663	0.0255184	0.717881	-0.561262	0.146707	0.417309	249074	K00232	9100	Metabolism	9101	Carbohydrate metabolism	640	Propanoate metabolism [PATH:ko00640]	E1.3.3.6, ACOX1, ACOX3; acyl-CoA oxidase [EC:1.3.3.6]
Porites_lobata_REEFv1___19249	0.332013	0.615031	0.898995	1.25592	0.198234	0.777084	0.377239	0.354855	0.584976	269328	K00248	9100	Metabolism	9101	Carbohydrate metabolism	640	Propanoate metabolism [PATH:ko00640]	ACADS, bcd; butyryl-CoA dehydrogenase [EC:1.3.8.1]
Porites_lobata_REEFv1___18897	-0.816786	0.361709	0.81881	-0.773285	0.0233359	0.712501	-0.03497	0.934632	0.967982	268824	K00232	9100	Metabolism	9101	Carbohydrate metabolism	640	Propanoate metabolism [PATH:ko00640]	E1.3.3.6, ACOX1, ACOX3; acyl-CoA oxidase [EC:1.3.3.6]
Porites_lobata_REEFv1___2842	-1.91007	0.115396	0.733946	-1.02455	0.0439116	0.776398	-1.11159	0.0545144	0.328348	244452	K13524	9100	Metabolism	9101	Carbohydrate metabolism	640	Propanoate metabolism [PATH:ko00640]	ABAT; 4-aminobutyrate aminotransferase / (S)-3-amino-2-methylpropionate transaminase [EC:2.6.1.19 2.6.1.22]
Porites_lobata_REEFv1___1577	0.561887	0.424799	0.830374	1.03642	0.447992	0.822218	0.0220736	0.970902	0.990411	242257	K00166	9100	Metabolism	9101	Carbohydrate metabolism	640	Propanoate metabolism [PATH:ko00640]	BCKDHA, bkdA1; 2-oxoisovalerate dehydrogenase E1 component alpha subunit [EC:1.2.4.4]
Porites_lobata_REEFv1___2446	0.54055	0.392855	0.826452	0.316951	0.53779	0.84927	0.148978	0.665401	0.802478	243785	K00232	9100	Metabolism	9101	Carbohydrate metabolism	640	Propanoate metabolism [PATH:ko00640]	E1.3.3.6, ACOX1, ACOX3; acyl-CoA oxidase [EC:1.3.3.6]
Porites_lobata_REEFv1___12756	-0.398877	0.405726	0.830374	-0.287374	0.199664	0.777084	-0.523171	0.0126339	0.254475	260403	K09553	9160	Human Diseases	9164	Neurodegenerative disease	5020	Prion diseases [PATH:ko05020]	STIP1; stress-induced-phosphoprotein 1
Porites_lobata_REEFv1___3643	-0.437052	0.283793	0.793338	-1.23877	0.0907892	0.776418	-0.686678	0.0825907	0.35441	245742	K01442	9100	Metabolism	9103	Lipid metabolism	120	Primary bile acid biosynthesis [PATH:ko00120]	E3.5.1.24; choloylglycine hydrolase [EC:3.5.1.24]
Porites_lobata_REEFv1___12183	0.4121	0.266188	0.79158	-0.582877	0.522592	0.843736	-2.45132	0.103219	0.37162	259605	K08764	9100	Metabolism	9103	Lipid metabolism	120	Primary bile acid biosynthesis [PATH:ko00120]	SCP2, SCPX; sterol carrier protein 2 [EC:2.3.1.176]
Porites_lobata_REEFv1___22337	0.0717326	0.879158	0.968322	-0.408343	0.503284	0.8382	0.611167	0.77108	0.874065	273880	K12405	9100	Metabolism	9103	Lipid metabolism	120	Primary bile acid biosynthesis [PATH:ko00120]	HSD17B4; (3R)-3-hydroxyacyl-CoA dehydrogenase / 3a,7a,12a-trihydroxy-5b-cholest-24-enoyl-CoA hydratase / enoyl-CoA hydratase 2 [EC:1.1.1.- 4.2.1.107 4.2.1.119]
Porites_lobata_REEFv1___7890	-2.75442	0.0688659	0.728433	-0.583244	0.530375	0.844791	0.21255	0.797083	0.886025	252901	K07440	9100	Metabolism	9103	Lipid metabolism	120	Primary bile acid biosynthesis [PATH:ko00120]	CYP46A1; cholesterol 24-hydroxylase [EC:1.14.14.25]
Porites_lobata_REEFv1___21862	-0.233269	0.703796	0.917333	-1.07537	0.302118	0.784764	-1.10387	0.0628095	0.339719	273268	K08745	9150	Organismal Systems	9152	Endocrine system	3320	PPAR signaling pathway [PATH:ko03320]	SLC27A1_4, FATP1, FATP4; solute carrier family 27 (fatty acid transporter), member 1/4 [EC:6.2.1.-]
Porites_lobata_REEFv1___13825	0.0614646	0.867029	0.965327	-0.122171	0.900494	0.970262	-1.12701	0.155923	0.423264	261916	K14163	9100	Metabolism	9108	Metabolism of cofactors and vitamins	860	Porphyrin and chlorophyll metabolism [PATH:ko00860]	EPRS; bifunctional glutamyl/prolyl-tRNA synthetase [EC:6.1.1.17 6.1.1.15]
Porites_lobata_REEFv1___15088	0.0693928	0.920566	0.979562	-0.389062	0.187938	0.777084	-2.39819	0.0730988	0.347154	263831	K14735	9100	Metabolism	9108	Metabolism of cofactors and vitamins	860	Porphyrin and chlorophyll metabolism [PATH:ko00860]	HEPH; hephaestin [EC:1.16.3.1]
Porites_lobata_REEFv1___11398	0.334484	0.630191	0.907831	-0.152967	0.797352	0.938695	-0.656285	0.141636	0.410751	258515	K14163	9100	Metabolism	9108	Metabolism of cofactors and vitamins	860	Porphyrin and chlorophyll metabolism [PATH:ko00860]	EPRS; bifunctional glutamyl/prolyl-tRNA synthetase [EC:6.1.1.17 6.1.1.15]
Porites_lobata_REEFv1___6240	0.847758	0.103121	0.728433	0.238366	0.74879	0.924968	-0.480869	0.645945	0.795504	250175	K14735	9100	Metabolism	9108	Metabolism of cofactors and vitamins	860	Porphyrin and chlorophyll metabolism [PATH:ko00860]	HEPH; hephaestin [EC:1.16.3.1]
Porites_lobata_REEFv1___5820	-0.551212	0.247145	0.786085	-0.897482	0.034399	0.776398	-1.35928	0.316018	0.560723	249550	K00214	9100	Metabolism	9108	Metabolism of cofactors and vitamins	860	Porphyrin and chlorophyll metabolism [PATH:ko00860]	BLVRA, bvdR; biliverdin reductase [EC:1.3.1.24]
Porites_lobata_REEFv1___8429	0.370242	0.136262	0.75937	0.322866	0.453226	0.822308	-0.465912	0.108034	0.382267	253717	K02358	9150	Organismal Systems	9159	Environmental adaptation	4626	Plant-pathogen interaction [PATH:ko04626]	tuf, TUFM; elongation factor Tu
Porites_lobata_REEFv1___24762	0.096164	0.801536	0.945515	-0.0607734	0.829924	0.947621	-0.226092	0.42995	0.639193	277284	K06238	9130	Environmental Information Processing	9132	Signal transduction	4151	PI3K-Akt signaling pathway [PATH:ko04151]	COL6A; collagen, type VI, alpha
Porites_lobata_REEFv1___10675	0.335561	0.401182	0.830374	0.41408	0.273036	0.777084	-0.16115	0.50568	0.696051	257508	K06585	9130	Environmental Information Processing	9132	Signal transduction	4151	PI3K-Akt signaling pathway [PATH:ko04151]	ITGA9; integrin alpha 9
Porites_lobata_REEFv1___1195	-1.50571	0.12248	0.733946	0.15149	0.819988	0.944533	-0.516101	0.512286	0.70007	241630	K09554	9130	Environmental Information Processing	9132	Signal transduction	4151	PI3K-Akt signaling pathway [PATH:ko04151]	CDC37; cell division cycle protein 37
Porites_lobata_REEFv1___3135	0.186672	0.73542	0.930055	0.452491	0.179896	0.777084	0.374057	0.345308	0.58133	244910	K19719	9130	Environmental Information Processing	9132	Signal transduction	4151	PI3K-Akt signaling pathway [PATH:ko04151]	COL2A; collagen, type II, alpha
Porites_lobata_REEFv1___914	-0.209574	0.573282	0.882518	-0.368306	0.335036	0.798178	-0.77531	0.322676	0.565144	241069	K05635	9130	Environmental Information Processing	9132	Signal transduction	4151	PI3K-Akt signaling pathway [PATH:ko04151]	LAMC1; laminin, gamma 1
Porites_lobata_REEFv1___20970	0.137488	0.551152	0.873742	-1.01765	0.117644	0.776418	-0.901767	0.0573996	0.328348	272013	K06238	9130	Environmental Information Processing	9132	Signal transduction	4151	PI3K-Akt signaling pathway [PATH:ko04151]	COL6A; collagen, type VI, alpha
Porites_lobata_REEFv1___10134	0.109239	0.315157	0.798646	0.00245311	0.99462	0.998399	-0.240608	0.239211	0.491876	256589	K06240	9130	Environmental Information Processing	9132	Signal transduction	4151	PI3K-Akt signaling pathway [PATH:ko04151]	LAMA3_5; laminin, alpha 3/5
Porites_lobata_REEFv1___19570	-0.830056	0.187158	0.763877	0.274972	0.860607	0.955735	-3.28959	0.0401698	0.305628	269811	K06238	9130	Environmental Information Processing	9132	Signal transduction	4151	PI3K-Akt signaling pathway [PATH:ko04151]	COL6A; collagen, type VI, alpha
Porites_lobata_REEFv1___5646	0.626973	0.136192	0.75937	0.296505	0.12886	0.776418	-0.156344	0.192813	0.454649	249192	K06485	9130	Environmental Information Processing	9132	Signal transduction	4151	PI3K-Akt signaling pathway [PATH:ko04151]	ITGA6, CD49f; integrin alpha 6
Porites_lobata_REEFv1___12535	1.21819	0.210954	0.784932	0.548232	0.30586	0.785159	0.555733	0.129235	0.402804	260020	K06240	9130	Environmental Information Processing	9132	Signal transduction	4151	PI3K-Akt signaling pathway [PATH:ko04151]	LAMA3_5; laminin, alpha 3/5
Porites_lobata_REEFv1___5502	0.178184	0.598069	0.892384	-0.229544	0.353248	0.799148	-0.436077	0.336257	0.576212	248884	K23691	9130	Environmental Information Processing	9132	Signal transduction	4151	PI3K-Akt signaling pathway [PATH:ko04151]	PKN2; serine/threonine-protein kinase N2 [EC:2.7.11.13]
Porites_lobata_REEFv1___20166	0.306626	0.71534	0.92019	0.834571	0.118121	0.776418	1.17498	0.0652365	0.342225	270729	K06236	9130	Environmental Information Processing	9132	Signal transduction	4151	PI3K-Akt signaling pathway [PATH:ko04151]	COL1A; collagen, type I, alpha
Porites_lobata_REEFv1___26064	0.298219	0.443679	0.838495	-0.237881	0.63418	0.886883	-0.360581	0.244521	0.496432	278925	K06238	9130	Environmental Information Processing	9132	Signal transduction	4151	PI3K-Akt signaling pathway [PATH:ko04151]	COL6A; collagen, type VI, alpha
Porites_lobata_REEFv1___12059	-2.7159	0.0232007	0.728433	-1.0503	0.66174	0.895138	-0.270109	0.742686	0.854741	259441	K06584	9130	Environmental Information Processing	9132	Signal transduction	4151	PI3K-Akt signaling pathway [PATH:ko04151]	ITGA8; integrin alpha 8
Porites_lobata_REEFv1___1994	-0.288712	0.608356	0.897268	0.916983	0.0695424	0.776398	-0.113329	0.746775	0.858098	242931	K08524	9130	Environmental Information Processing	9132	Signal transduction	4151	PI3K-Akt signaling pathway [PATH:ko04151]	RXRA, NR2B1; retinoid X receptor alpha
Porites_lobata_REEFv1___5775	-1.25135	0.305478	0.795568	-0.830319	0.133982	0.777084	-0.652584	0.660479	0.801849	249451	K06238	9130	Environmental Information Processing	9132	Signal transduction	4151	PI3K-Akt signaling pathway [PATH:ko04151]	COL6A; collagen, type VI, alpha
Porites_lobata_REEFv1___24374	-0.191867	0.854561	0.962264	0.0905884	0.873771	0.962171	-0.0260861	0.972394	0.99137	276821	K06238	9130	Environmental Information Processing	9132	Signal transduction	4151	PI3K-Akt signaling pathway [PATH:ko04151]	COL6A; collagen, type VI, alpha
Porites_lobata_REEFv1___25238	-0.0253089	0.835657	0.958228	-0.234258	0.368848	0.807223	-0.242975	0.488863	0.689039	277877	K06240	9130	Environmental Information Processing	9132	Signal transduction	4151	PI3K-Akt signaling pathway [PATH:ko04151]	LAMA3_5; laminin, alpha 3/5
Porites_lobata_REEFv1___2710	0.382835	0.154306	0.763877	-0.125579	0.500278	0.8382	-0.34009	0.340163	0.579643	244291	K01841	9100	Metabolism	9106	Metabolism of other amino acids	440	Phosphonate and phosphinate metabolism [PATH:ko00440]	pepM; phosphoenolpyruvate phosphomutase [EC:5.4.2.9]
Porites_lobata_REEFv1___7347	2.91535	0.38065	0.825124	0.939368	0.119027	0.776418	1.49758	0.0407806	0.30627	251983	K09459	9100	Metabolism	9106	Metabolism of other amino acids	440	Phosphonate and phosphinate metabolism [PATH:ko00440]	E4.1.1.82; phosphonopyruvate decarboxylase [EC:4.1.1.82]
Porites_lobata_REEFv1___18752	-0.000263755	0.999216	0.999963	-0.413617	0.113913	0.776418	0.27108	0.425077	0.637752	268640	K07937	9130	Environmental Information Processing	9132	Signal transduction	4072	Phospholipase D signaling pathway [PATH:ko04072]	ARF1; ADP-ribosylation factor 1
Porites_lobata_REEFv1___11797	0.267934	0.0141908	0.728433	0.0428162	0.860351	0.955735	0.244102	0.342807	0.581152	259104	K07937	9130	Environmental Information Processing	9132	Signal transduction	4072	Phospholipase D signaling pathway [PATH:ko04072]	ARF1; ADP-ribosylation factor 1
Porites_lobata_REEFv1___2612	-0.333783	0.295435	0.794912	-0.684372	0.0495451	0.776398	-1.53247	0.00184638	0.192276	244080	K01528	9130	Environmental Information Processing	9132	Signal transduction	4072	Phospholipase D signaling pathway [PATH:ko04072]	DNM1_3; dynamin 1/3 [EC:3.6.5.5]
Porites_lobata_REEFv1___1107	0.500078	0.493519	0.856086	-0.00107934	0.998	0.998399	0.346907	0.348443	0.581407	241446	K18441	9130	Environmental Information Processing	9132	Signal transduction	4072	Phospholipase D signaling pathway [PATH:ko04072]	CYTH; cytohesin
Porites_lobata_REEFv1___11674	-0.0380814	0.779722	0.941253	-1.48609	0.227648	0.777084	1.1493	0.41095	0.62574	258925	K07208	9130	Environmental Information Processing	9132	Signal transduction	4072	Phospholipase D signaling pathway [PATH:ko04072]	RHEB; Ras homolog enriched in brain
Porites_lobata_REEFv1___926	-0.14106	0.549754	0.873742	0.202847	0.246699	0.777084	0.130429	0.241935	0.494599	241096	K11188	9100	Metabolism	9110	Biosynthesis of other secondary metabolites	940	Phenylpropanoid biosynthesis [PATH:ko00940]	PRDX6; peroxiredoxin 6, 1-Cys peroxiredoxin [EC:1.11.1.7 1.11.1.15 3.1.1.-]
Porites_lobata_REEFv1___15131	-0.397509	0.403432	0.830374	0.901987	0.407577	0.814938	0.237902	0.797723	0.886317	263886	K00500	9100	Metabolism	9105	Amino acid metabolism	360	Phenylalanine metabolism [PATH:ko00360]	phhA, PAH; phenylalanine-4-hydroxylase [EC:1.14.16.1]
Porites_lobata_REEFv1___18013	0.0500664	0.708665	0.918279	0.12677	0.407989	0.814938	-0.251197	0.284248	0.533333	267593	K07375	9140	Cellular Processes	9141	Transport and catabolism	4145	Phagosome [PATH:ko04145]	TUBB; tubulin beta
Porites_lobata_REEFv1___3493	0.83781	0.415513	0.830374	0.207135	0.717115	0.912042	0.0508457	0.849626	0.91831	245511	K10413	9140	Cellular Processes	9141	Transport and catabolism	4145	Phagosome [PATH:ko04145]	DYNC1H; dynein heavy chain 1, cytosolic
Porites_lobata_REEFv1___1001	0.689864	0.267773	0.79158	0.855115	0.0953075	0.776418	0.258146	0.297862	0.54297	241224	K07374	9140	Cellular Processes	9141	Transport and catabolism	4145	Phagosome [PATH:ko04145]	TUBA; tubulin alpha
Porites_lobata_REEFv1___12550	-0.468433	0.0633296	0.728433	-0.91207	0.0896979	0.776418	-1.97268	0.0223298	0.290041	260049	K01365	9140	Cellular Processes	9141	Transport and catabolism	4145	Phagosome [PATH:ko04145]	CTSL; cathepsin L [EC:3.4.22.15]
Porites_lobata_REEFv1___1336	-0.283599	0.546928	0.873649	-0.497682	0.412198	0.815148	-1.63709	0.0128247	0.254475	241860	K08010	9140	Cellular Processes	9141	Transport and catabolism	4145	Phagosome [PATH:ko04145]	NCF2, P67PHOX; neutrophil cytosolic factor 2
Porites_lobata_REEFv1___10963	-0.158167	0.659552	0.912202	-0.384639	0.376878	0.810732	0.447631	0.0775044	0.347154	257899	K01365	9140	Cellular Processes	9141	Transport and catabolism	4145	Phagosome [PATH:ko04145]	CTSL; cathepsin L [EC:3.4.22.15]
Porites_lobata_REEFv1___26180	-0.503576	0.615743	0.898995	1.01917	0.592009	0.875354	-0.137893	0.871743	0.930646	279113	K10416	9140	Cellular Processes	9141	Transport and catabolism	4145	Phagosome [PATH:ko04145]	DYNC1LI, DNCLI; dynein light intermediate chain 1, cytosolic
Porites_lobata_REEFv1___8678	-0.284673	0.416038	0.830374	-0.529273	0.0739868	0.776398	-1.57539	0.527049	0.711713	254133	K10413	9140	Cellular Processes	9141	Transport and catabolism	4145	Phagosome [PATH:ko04145]	DYNC1H; dynein heavy chain 1, cytosolic
Porites_lobata_REEFv1___19961	0.631704	0.379141	0.825124	-0.523945	0.215954	0.777084	-0.359957	0.421481	0.635602	270396	K06528	9140	Cellular Processes	9141	Transport and catabolism	4145	Phagosome [PATH:ko04145]	LAMP1_2, CD107; lysosomal-associated membrane protein 1/2
Porites_lobata_REEFv1___7568	0.352939	0.822056	0.952516	2.841	0.233784	0.777084	0.296094	0.702329	0.828072	252367	K13813	9140	Cellular Processes	9141	Transport and catabolism	4145	Phagosome [PATH:ko04145]	STX12, STX13; syntaxin 12/13
Porites_lobata_REEFv1___16870	-0.531572	0.175496	0.763877	-0.206499	0.489241	0.837201	-0.328005	0.286546	0.53415	266047	K01365	9140	Cellular Processes	9141	Transport and catabolism	4145	Phagosome [PATH:ko04145]	CTSL; cathepsin L [EC:3.4.22.15]
Porites_lobata_REEFv1___1210	0.852343	0.188369	0.763877	0.410127	0.612491	0.877211	1.50503	0.00153774	0.192276	241645	K01365	9140	Cellular Processes	9141	Transport and catabolism	4145	Phagosome [PATH:ko04145]	CTSL; cathepsin L [EC:3.4.22.15]
Porites_lobata_REEFv1___15955	-0.0185936	0.951904	0.990608	-0.529819	0.152745	0.777084	-1.22524	0.02546	0.290041	264875	K10089	9140	Cellular Processes	9141	Transport and catabolism	4145	Phagosome [PATH:ko04145]	M6PR; cation-dependent mannose-6-phosphate receptor
Porites_lobata_REEFv1___10029	0.762756	0.42075	0.830374	-1.6838	0.155548	0.777084	-1.37017	0.0342501	0.293003	256437	K06560	9140	Cellular Processes	9141	Transport and catabolism	4145	Phagosome [PATH:ko04145]	MRC, CD206, CD280; mannose receptor, C type
Porites_lobata_REEFv1___15410	0.108259	0.833384	0.957618	-0.888224	0.0970912	0.776418	-0.731436	0.225987	0.482979	264268	K06560	9140	Cellular Processes	9141	Transport and catabolism	4145	Phagosome [PATH:ko04145]	MRC, CD206, CD280; mannose receptor, C type
Porites_lobata_REEFv1___7931	0.105516	0.861734	0.964272	-0.926587	0.102378	0.776418	-2.32792	0.228973	0.482979	252955	K06560	9140	Cellular Processes	9141	Transport and catabolism	4145	Phagosome [PATH:ko04145]	MRC, CD206, CD280; mannose receptor, C type
Porites_lobata_REEFv1___7010	-0.333551	0.491607	0.856086	-0.948538	0.165611	0.777084	-1.86721	0.0857499	0.355523	251505	K06560	9140	Cellular Processes	9141	Transport and catabolism	4145	Phagosome [PATH:ko04145]	MRC, CD206, CD280; mannose receptor, C type
Porites_lobata_REEFv1___7500	-0.206329	0.417505	0.830374	0.221153	0.562656	0.862358	0.277732	0.15342	0.419017	252196	K11187	9140	Cellular Processes	9141	Transport and catabolism	4146	Peroxisome [PATH:ko04146]	PRDX5; peroxiredoxin 5, atypical 2-Cys peroxiredoxin [EC:1.11.1.15]
Porites_lobata_REEFv1___2996	0.0560495	0.798501	0.945148	0.0372519	0.919955	0.979636	0.910693	0.0826092	0.35441	244720	K00624	9140	Cellular Processes	9141	Transport and catabolism	4146	Peroxisome [PATH:ko04146]	E2.3.1.7; carnitine O-acetyltransferase [EC:2.3.1.7]
Porites_lobata_REEFv1___3567	-0.401654	0.200161	0.775871	0.19393	0.498817	0.8382	0.144524	0.297929	0.54297	245623	K04565	9140	Cellular Processes	9141	Transport and catabolism	4146	Peroxisome [PATH:ko04146]	SOD1; superoxide dismutase, Cu-Zn family [EC:1.15.1.1]
Porites_lobata_REEFv1___5712	-0.0473106	0.88536	0.969828	-0.314441	0.404453	0.814938	-1.41509	0.0847915	0.355201	249367	K12663	9140	Cellular Processes	9141	Transport and catabolism	4146	Peroxisome [PATH:ko04146]	ECH1; Delta3,5-Delta2,4-dienoyl-CoA isomerase [EC:5.3.3.21]
Porites_lobata_REEFv1___19155	-0.317011	0.604136	0.895527	-0.928028	0.290956	0.777084	0.253981	0.879173	0.932313	269231	K13343	9140	Cellular Processes	9141	Transport and catabolism	4146	Peroxisome [PATH:ko04146]	PEX14; peroxin-14
Porites_lobata_REEFv1___27343	-0.253261	0.260851	0.79158	-0.193894	0.182474	0.777084	0.20621	0.0560585	0.328348	280817	K08776	9180	Brite Hierarchies	9181	Protein families: metabolism	1002	Peptidases and inhibitors [BR:ko01002]	NPEPPS; puromycin-sensitive aminopeptidase [EC:3.4.11.-]
Porites_lobata_REEFv1___12351	-0.0468887	0.799215	0.945148	-0.130699	0.513687	0.842175	-0.525799	0.0421353	0.310533	259817	K01277	9180	Brite Hierarchies	9181	Protein families: metabolism	1002	Peptidases and inhibitors [BR:ko01002]	DPP3; dipeptidyl-peptidase III [EC:3.4.14.4]
Porites_lobata_REEFv1___25560	0.0545455	0.847426	0.960887	-0.0869075	0.874333	0.96234	0.737418	0.211928	0.470004	278235	K17732	9180	Brite Hierarchies	9181	Protein families: metabolism	1002	Peptidases and inhibitors [BR:ko01002]	PMPCB, MAS1; mitochondrial-processing peptidase subunit beta [EC:3.4.24.64]
Porites_lobata_REEFv1___4975	-0.165254	0.552685	0.87444	0.486791	0.209947	0.777084	0.526367	0.227259	0.482979	248027	K09637	9180	Brite Hierarchies	9181	Protein families: metabolism	1002	Peptidases and inhibitors [BR:ko01002]	TMPRSS6; transmembrane protease serine 6 [EC:3.4.21.-]
Porites_lobata_REEFv1___13600	0.981188	0.214541	0.784932	0.155413	0.432979	0.821538	0.895647	0.145225	0.416601	261556	K11836	9180	Brite Hierarchies	9181	Protein families: metabolism	1002	Peptidases and inhibitors [BR:ko01002]	USP5_13, UBP14; ubiquitin carboxyl-terminal hydrolase 5/13 [EC:3.4.19.12]
Porites_lobata_REEFv1___6349	0.199042	0.476745	0.849584	-0.550173	0.11662	0.776418	0.235353	0.52409	0.709658	250294	K11843	9180	Brite Hierarchies	9181	Protein families: metabolism	1002	Peptidases and inhibitors [BR:ko01002]	USP14, UBP6; ubiquitin carboxyl-terminal hydrolase 14 [EC:3.4.19.12]
Porites_lobata_REEFv1___25141	-0.0746652	0.714326	0.92019	-0.194471	0.612634	0.877211	-0.330505	0.42943	0.639193	277755	K01372	9180	Brite Hierarchies	9181	Protein families: metabolism	1002	Peptidases and inhibitors [BR:ko01002]	BLMH, pepC; bleomycin hydrolase [EC:3.4.22.40]
Porites_lobata_REEFv1___27208	-0.831216	0.0959933	0.728433	-0.190264	0.810687	0.941144	1.21678	0.160586	0.424333	280628	K01262	9180	Brite Hierarchies	9181	Protein families: metabolism	1002	Peptidases and inhibitors [BR:ko01002]	pepP; Xaa-Pro aminopeptidase [EC:3.4.11.9]
Porites_lobata_REEFv1___482	-0.669136	0.0240385	0.728433	-0.603115	0.0573004	0.776398	-0.122956	0.653573	0.797969	240014	K01301	9180	Brite Hierarchies	9181	Protein families: metabolism	1002	Peptidases and inhibitors [BR:ko01002]	NAALAD; N-acetylated-alpha-linked acidic dipeptidase [EC:3.4.17.21]
Porites_lobata_REEFv1___20731	0.0252126	0.949525	0.989071	-0.227966	0.371827	0.808664	0.283479	0.205006	0.46567	271684	K14213	9180	Brite Hierarchies	9181	Protein families: metabolism	1002	Peptidases and inhibitors [BR:ko01002]	PEPD; Xaa-Pro dipeptidase [EC:3.4.13.9]
Porites_lobata_REEFv1___12679	-0.773057	0.0447308	0.728433	0.754611	0.331705	0.798178	-0.376353	0.44199	0.647048	260256	K06910	9180	Brite Hierarchies	9181	Protein families: metabolism	1002	Peptidases and inhibitors [BR:ko01002]	PEBP1, TFS1; phosphatidylethanolamine-binding protein
Porites_lobata_REEFv1___24305	1.13185	0.0382799	0.728433	-0.360073	0.460024	0.826237	-1.7399	0.0998471	0.36621	276744	K01415	9180	Brite Hierarchies	9181	Protein families: metabolism	1002	Peptidases and inhibitors [BR:ko01002]	ECE; endothelin-converting enzyme [EC:3.4.24.71]
Porites_lobata_REEFv1___3467	-0.208197	0.391756	0.826452	-0.267168	0.546151	0.853007	-0.626618	0.23388	0.486164	245447	K01262	9180	Brite Hierarchies	9181	Protein families: metabolism	1002	Peptidases and inhibitors [BR:ko01002]	pepP; Xaa-Pro aminopeptidase [EC:3.4.11.9]
Porites_lobata_REEFv1___6445	-0.253397	0.232524	0.784932	-0.0293482	0.89753	0.969711	-0.123692	0.650412	0.797969	250432	K01301	9180	Brite Hierarchies	9181	Protein families: metabolism	1002	Peptidases and inhibitors [BR:ko01002]	NAALAD; N-acetylated-alpha-linked acidic dipeptidase [EC:3.4.17.21]
Porites_lobata_REEFv1___4190	0.282123	0.632804	0.909365	-0.655998	0.0671954	0.776398	-1.1044	0.131898	0.402804	246751	K05610	9180	Brite Hierarchies	9181	Protein families: metabolism	1002	Peptidases and inhibitors [BR:ko01002]	UCHL5, UCH37; ubiquitin carboxyl-terminal hydrolase L5 [EC:3.4.19.12]
Porites_lobata_REEFv1___4413	-0.442406	0.0382327	0.728433	0.0576945	0.895269	0.969711	-0.165067	0.737163	0.85151	247172	K01267	9180	Brite Hierarchies	9181	Protein families: metabolism	1002	Peptidases and inhibitors [BR:ko01002]	DNPEP; aspartyl aminopeptidase [EC:3.4.11.21]
Porites_lobata_REEFv1___5503	1.29677	0.0355944	0.728433	-0.377735	0.38538	0.810732	-0.355676	0.442939	0.647186	248888	K13718	9180	Brite Hierarchies	9181	Protein families: metabolism	1002	Peptidases and inhibitors [BR:ko01002]	OTUD4; OTU domain-containing protein 4 [EC:3.4.19.12]
Porites_lobata_REEFv1___12232	-1.66572	0.252811	0.790996	-0.307445	0.725972	0.917645	-0.719193	0.269903	0.517994	259667	K01303	9180	Brite Hierarchies	9181	Protein families: metabolism	1002	Peptidases and inhibitors [BR:ko01002]	APEH; acylaminoacyl-peptidase [EC:3.4.19.1]
Porites_lobata_REEFv1___9129	-0.0993791	0.771542	0.937553	-0.0584748	0.876063	0.962716	-0.146812	0.615212	0.774648	254793	K09646	9180	Brite Hierarchies	9181	Protein families: metabolism	1002	Peptidases and inhibitors [BR:ko01002]	SCPEP1; serine carboxypeptidase 1 [EC:3.4.16.-]
Porites_lobata_REEFv1___13805	-1.10127	0.149488	0.763877	-0.425405	0.637056	0.8878	-0.990995	0.162674	0.425016	261887	K13907	9180	Brite Hierarchies	9181	Protein families: metabolism	1002	Peptidases and inhibitors [BR:ko01002]	CSTA_B; cystatin-A/B
Porites_lobata_REEFv1___636	-0.446391	0.294158	0.794912	0.112146	0.792266	0.936042	0.097055	0.809017	0.892957	240441	K01304	9180	Brite Hierarchies	9181	Protein families: metabolism	1002	Peptidases and inhibitors [BR:ko01002]	pcp; pyroglutamyl-peptidase [EC:3.4.19.3]
Porites_lobata_REEFv1___5751	-0.911913	0.227957	0.784932	-1.34061	0.198883	0.777084	-1.97486	0.164418	0.425245	249416	K01302	9180	Brite Hierarchies	9181	Protein families: metabolism	1002	Peptidases and inhibitors [BR:ko01002]	CPQ; carboxypeptidase Q [EC:3.4.17.-]
Porites_lobata_REEFv1___11077	-0.73132	0.238877	0.786085	-0.427027	0.456345	0.824014	-1.82345	0.347602	0.581407	258053	K01273	9180	Brite Hierarchies	9181	Protein families: metabolism	1002	Peptidases and inhibitors [BR:ko01002]	DPEP; membrane dipeptidase [EC:3.4.13.19]
Porites_lobata_REEFv1___3898	0.305527	0.349831	0.816412	-0.990096	0.144176	0.777084	-2.38601	0.0938787	0.360893	246252	K01280	9180	Brite Hierarchies	9181	Protein families: metabolism	1002	Peptidases and inhibitors [BR:ko01002]	TPP2; tripeptidyl-peptidase II [EC:3.4.14.10]
Porites_lobata_REEFv1___2138	-0.0242885	0.975947	0.995768	1.14704	0.174283	0.777084	1.51515	0.0834721	0.355201	243251	K09595	9180	Brite Hierarchies	9181	Protein families: metabolism	1002	Peptidases and inhibitors [BR:ko01002]	HM13; minor histocompatibility antigen H13 [EC:3.4.23.-]
Porites_lobata_REEFv1___4126	-0.25862	0.187888	0.763877	-0.375091	0.336898	0.798178	0.0093469	0.981902	0.993738	246664	K01276	9180	Brite Hierarchies	9181	Protein families: metabolism	1002	Peptidases and inhibitors [BR:ko01002]	DPP7; dipeptidyl-peptidase II [EC:3.4.14.2]
Porites_lobata_REEFv1___8919	3.32481	0.0145799	0.728433	-1.17466	0.375794	0.810732	-1.18104	0.576976	0.749018	254545	K01303	9180	Brite Hierarchies	9181	Protein families: metabolism	1002	Peptidases and inhibitors [BR:ko01002]	APEH; acylaminoacyl-peptidase [EC:3.4.19.1]
Porites_lobata_REEFv1___16646	-0.223603	0.667534	0.912202	0.925656	0.561927	0.862358	0.494496	0.473617	0.676472	265756	K01359	9180	Brite Hierarchies	9181	Protein families: metabolism	1002	Peptidases and inhibitors [BR:ko01002]	PCSK1; proprotein convertase subtilisin/kexin type 1 [EC:3.4.21.93]
Porites_lobata_REEFv1___1895	0.202248	0.802437	0.946103	-0.379698	0.116915	0.776418	-0.684861	0.17548	0.435659	242789	K09602	9180	Brite Hierarchies	9181	Protein families: metabolism	1002	Peptidases and inhibitors [BR:ko01002]	OTUB1; ubiquitin thioesterase protein OTUB1 [EC:3.4.19.12]
Porites_lobata_REEFv1___6291	-1.11549	0.132149	0.75937	-1.73974	0.126297	0.776418	0.476105	0.494223	0.69203	250234	K01273	9180	Brite Hierarchies	9181	Protein families: metabolism	1002	Peptidases and inhibitors [BR:ko01002]	DPEP; membrane dipeptidase [EC:3.4.13.19]
Porites_lobata_REEFv1___27212	-0.872224	0.173295	0.763877	-0.73653	0.444853	0.822218	0.400823	0.608485	0.770354	280632	K09636	9180	Brite Hierarchies	9181	Protein families: metabolism	1002	Peptidases and inhibitors [BR:ko01002]	TMPRSS5; transmembrane protease serine 5 [EC:3.4.21.-]
Porites_lobata_REEFv1___5110	-0.444777	0.614863	0.898995	-0.379622	0.699331	0.908358	0.117975	0.873248	0.930646	248185	K01280	9180	Brite Hierarchies	9181	Protein families: metabolism	1002	Peptidases and inhibitors [BR:ko01002]	TPP2; tripeptidyl-peptidase II [EC:3.4.14.10]
Porites_lobata_REEFv1___4634	0.0727249	0.894436	0.970174	-0.995672	0.102538	0.776418	-0.257242	0.393131	0.613563	247496	K11840	9180	Brite Hierarchies	9181	Protein families: metabolism	1002	Peptidases and inhibitors [BR:ko01002]	USP9_24; ubiquitin carboxyl-terminal hydrolase 9/24 [EC:3.4.19.12]
Porites_lobata_REEFv1___23171	1.26678	0.220376	0.784932	-1.10024	0.44502	0.822218	-1.74617	0.152225	0.418621	275015	K06972	9180	Brite Hierarchies	9181	Protein families: metabolism	1002	Peptidases and inhibitors [BR:ko01002]	PITRM1, PreP, CYM1; presequence protease [EC:3.4.24.-]
Porites_lobata_REEFv1___22632	3.16801	0.185751	0.763877	2.44998	0.153969	0.777084	0.10042	0.95401	0.981995	274255	K22369	9180	Brite Hierarchies	9181	Protein families: metabolism	1002	Peptidases and inhibitors [BR:ko01002]	EPHX4; epoxide hydrolase 4 [EC:3.3.-.-]
Porites_lobata_REEFv1___19572	-0.114724	0.675484	0.912202	0.169736	0.363979	0.805	-0.0646942	0.511365	0.699372	269819	K00615	9100	Metabolism	9101	Carbohydrate metabolism	30	Pentose phosphate pathway [PATH:ko00030]	E2.2.1.1, tktA, tktB; transketolase [EC:2.2.1.1]
Porites_lobata_REEFv1___14701	-0.194156	0.654356	0.912202	-0.329854	0.576941	0.873307	0.271444	0.495516	0.693014	263214	K00033	9100	Metabolism	9101	Carbohydrate metabolism	30	Pentose phosphate pathway [PATH:ko00030]	PGD, gnd, gntZ; 6-phosphogluconate dehydrogenase [EC:1.1.1.44 1.1.1.343]
Porites_lobata_REEFv1___7744	0.0042028	0.985009	0.997591	-0.312638	0.289333	0.777084	0.420741	0.0666705	0.342225	252670	K00616	9100	Metabolism	9101	Carbohydrate metabolism	30	Pentose phosphate pathway [PATH:ko00030]	E2.2.1.2, talA, talB; transaldolase [EC:2.2.1.2]
Porites_lobata_REEFv1___4223	-0.0903547	0.450854	0.843916	-0.0757746	0.591501	0.875354	0.175941	0.639539	0.791707	246784	K00036	9100	Metabolism	9101	Carbohydrate metabolism	30	Pentose phosphate pathway [PATH:ko00030]	G6PD, zwf; glucose-6-phosphate 1-dehydrogenase [EC:1.1.1.49 1.1.1.363]
Porites_lobata_REEFv1___22470	0.246834	0.773947	0.937577	-0.18339	0.147958	0.777084	-0.836823	0.0884312	0.355589	274078	K00852	9100	Metabolism	9101	Carbohydrate metabolism	30	Pentose phosphate pathway [PATH:ko00030]	rbsK, RBKS; ribokinase [EC:2.7.1.15]
Porites_lobata_REEFv1___3891	-0.795592	0.283201	0.792625	-0.179837	0.856745	0.955735	-2.41398	0.0207107	0.290041	246247	K01057	9100	Metabolism	9101	Carbohydrate metabolism	30	Pentose phosphate pathway [PATH:ko00030]	PGLS, pgl, devB; 6-phosphogluconolactonase [EC:3.1.1.31]
Porites_lobata_REEFv1___1807	-0.716113	0.146127	0.763877	0.841966	0.485567	0.83509	0.631472	0.317179	0.561934	242668	K00008	9100	Metabolism	9101	Carbohydrate metabolism	40	Pentose and glucuronate interconversions [PATH:ko00040]	SORD, gutB; L-iditol 2-dehydrogenase [EC:1.1.1.14]
Porites_lobata_REEFv1___6646	0.330019	0.64645	0.912202	0.063529	0.956662	0.983864	0.661171	0.075055	0.347154	250802	K13247	9100	Metabolism	9101	Carbohydrate metabolism	40	Pentose and glucuronate interconversions [PATH:ko00040]	CRYL1; L-gulonate 3-dehydrogenase [EC:1.1.1.45]
Porites_lobata_REEFv1___4512	0.611787	0.070789	0.728433	0.0385573	0.940005	0.982196	-0.230078	0.57596	0.748525	247334	K01195	9100	Metabolism	9101	Carbohydrate metabolism	40	Pentose and glucuronate interconversions [PATH:ko00040]	uidA, GUSB; beta-glucuronidase [EC:3.2.1.31]
Porites_lobata_REEFv1___6373	-1.50231	0.121716	0.733946	-1.18459	0.0751587	0.776398	0.819042	0.332184	0.572975	250320	K05126	9160	Human Diseases	9161	Cancer: overview	5200	Pathways in cancer [PATH:ko05200]	RET; proto-oncogene tyrosine-protein kinase Ret [EC:2.7.10.1]
Porites_lobata_REEFv1___22030	1.11409	0.415823	0.830374	-0.183565	0.876747	0.962716	0.208738	0.58885	0.755257	273477	K09292	9160	Human Diseases	9161	Cancer: overview	5200	Pathways in cancer [PATH:ko05200]	TFG; protein TFG
Porites_lobata_REEFv1___5895	-0.585557	0.31718	0.798646	1.20564	0.264983	0.777084	0.812466	0.369728	0.598232	249685	K10356	9160	Human Diseases	9171	Infectious disease: bacterial	5130	Pathogenic Escherichia coli infection [PATH:ko05130]	MYO1; myosin I
Porites_lobata_REEFv1___20027	0.143931	0.183485	0.763877	2.29674	0.161432	0.777084	0.196318	0.638981	0.791707	270498	K20352	9160	Human Diseases	9171	Infectious disease: bacterial	5130	Pathogenic Escherichia coli infection [PATH:ko05130]	TMED10, ERV25; p24 family protein delta-1
Porites_lobata_REEFv1___6253	-1.07019	0.1562	0.763877	-1.88768	0.0156844	0.664083	-0.887078	0.0756112	0.347154	250194	K10358	9160	Human Diseases	9171	Infectious disease: bacterial	5130	Pathogenic Escherichia coli infection [PATH:ko05130]	MYO6; myosin VI
Porites_lobata_REEFv1___15929	-0.203304	0.651982	0.912202	-0.245892	0.427958	0.819824	-2.79803	0.0066197	0.254475	264839	K10356	9160	Human Diseases	9171	Infectious disease: bacterial	5130	Pathogenic Escherichia coli infection [PATH:ko05130]	MYO1; myosin I
Porites_lobata_REEFv1___26751	-0.104689	0.849078	0.961552	0.352145	0.729677	0.918755	0.0980195	0.899136	0.944957	279878	K10356	9160	Human Diseases	9171	Infectious disease: bacterial	5130	Pathogenic Escherichia coli infection [PATH:ko05130]	MYO1; myosin I
Porites_lobata_REEFv1___23542	-1.19647	0.0128773	0.728433	-0.776942	0.24211	0.777084	0.174055	0.728966	0.845069	275704	K10356	9160	Human Diseases	9171	Infectious disease: bacterial	5130	Pathogenic Escherichia coli infection [PATH:ko05130]	MYO1; myosin I
Porites_lobata_REEFv1___7611	0.221082	0.886643	0.969828	-1.26347	0.0804402	0.776398	-2.44579	0.21459	0.471938	252429	K10358	9160	Human Diseases	9171	Infectious disease: bacterial	5130	Pathogenic Escherichia coli infection [PATH:ko05130]	MYO6; myosin VI
Porites_lobata_REEFv1___3922	-0.0522165	0.865626	0.965327	-0.128799	0.717774	0.912155	-1.06361	0.252924	0.504347	246288	K10356	9160	Human Diseases	9171	Infectious disease: bacterial	5130	Pathogenic Escherichia coli infection [PATH:ko05130]	MYO1; myosin I
Porites_lobata_REEFv1___4656	0.481903	0.556428	0.87444	0.0984837	0.853655	0.954778	-0.423061	0.382377	0.604958	247573	K10356	9160	Human Diseases	9171	Infectious disease: bacterial	5130	Pathogenic Escherichia coli infection [PATH:ko05130]	MYO1; myosin I
Porites_lobata_REEFv1___835	-0.172521	0.472435	0.849584	0.00157654	0.992217	0.998399	-0.257321	0.209948	0.468656	240919	K05687	9160	Human Diseases	9164	Neurodegenerative disease	5012	Parkinson disease [PATH:ko05012]	PARK7; protein DJ-1 [EC:3.5.1.124]
Porites_lobata_REEFv1___24677	0.360221	0.159993	0.763877	0.487542	0.586354	0.875354	-1.82342	0.0125031	0.254475	277164	K03626	9150	Organismal Systems	9152	Endocrine system	4928	Parathyroid hormone synthesis, secretion and action [PATH:ko04928]	EGD2, NACA; nascent polypeptide-associated complex subunit alpha
Porites_lobata_REEFv1___10937	-0.0340875	0.888854	0.969828	-0.466001	0.394465	0.810732	0.296666	0.09856	0.366058	257874	K08069	9100	Metabolism	9108	Metabolism of cofactors and vitamins	770	Pantothenate and CoA biosynthesis [PATH:ko00770]	VNN; pantetheine hydrolase [EC:3.5.1.92]
Porites_lobata_REEFv1___25193	0.169528	0.521862	0.870072	0.179464	0.216479	0.777084	0.542293	0.167692	0.429049	277821	K01345	9150	Organismal Systems	9154	Digestive system	4972	Pancreatic secretion [PATH:ko04972]	CELA3; pancreatic endopeptidase E [EC:3.4.21.70]
Porites_lobata_REEFv1___26022	-1.15614	0.0419417	0.728433	-1.05178	0.350932	0.799148	-1.34815	0.0762778	0.347154	278832	K01298	9150	Organismal Systems	9154	Digestive system	4972	Pancreatic secretion [PATH:ko04972]	CPA2; carboxypeptidase A2 [EC:3.4.17.15]
Porites_lobata_REEFv1___25842	-0.239901	0.398115	0.830374	-0.189237	0.715163	0.912042	-0.461144	0.197147	0.458449	278596	K22745	9140	Cellular Processes	9143	Cell growth and death	4115	p53 signaling pathway [PATH:ko04115]	AIFM2; apoptosis-inducing factor 2
Porites_lobata_REEFv1___19495	0.125301	0.595555	0.891117	-0.413968	0.0222994	0.704682	0.238926	0.181486	0.441692	269718	K02132	9100	Metabolism	9102	Energy metabolism	190	Oxidative phosphorylation [PATH:ko00190]	ATPeF1A, ATP5A1, ATP1; F-type H+-transporting ATPase subunit alpha
Porites_lobata_REEFv1___19026	-0.0480459	0.654083	0.912202	-0.197955	0.26714	0.777084	-0.151115	0.103858	0.37335	269077	K02145	9100	Metabolism	9102	Energy metabolism	190	Oxidative phosphorylation [PATH:ko00190]	ATPeV1A, ATP6A; V-type H+-transporting ATPase subunit A [EC:7.1.2.2]
Porites_lobata_REEFv1___15394	0.00731496	0.934719	0.988688	-0.277851	0.219014	0.777084	0.10856	0.405507	0.621072	264248	K03934	9100	Metabolism	9102	Energy metabolism	190	Oxidative phosphorylation [PATH:ko00190]	NDUFS1; NADH dehydrogenase (ubiquinone) Fe-S protein 1 [EC:7.1.1.2 1.6.99.3]
Porites_lobata_REEFv1___22724	0.299393	0.581644	0.885063	-0.0244283	0.836094	0.948218	0.398462	0.0448956	0.313928	274382	K11726	9100	Metabolism	9102	Energy metabolism	190	Oxidative phosphorylation [PATH:ko00190]	NURF38; nucleosome-remodeling factor 38 kDa subunit [EC:3.6.1.1]
Porites_lobata_REEFv1___23589	0.31948	0.205369	0.778077	-0.60244	0.00492014	0.649468	-0.0580204	0.851487	0.91831	275762	K00415	9100	Metabolism	9102	Energy metabolism	190	Oxidative phosphorylation [PATH:ko00190]	QCR2, UQCRC2; ubiquinol-cytochrome c reductase core subunit 2
Porites_lobata_REEFv1___24023	0.0136115	0.955194	0.991462	-0.704461	0.18705	0.777084	-0.67935	0.136734	0.407066	276406	K02148	9100	Metabolism	9102	Energy metabolism	190	Oxidative phosphorylation [PATH:ko00190]	ATPeV1C, ATP6C; V-type H+-transporting ATPase subunit C
Porites_lobata_REEFv1___12768	-0.121133	0.61152	0.898255	0.210883	0.406955	0.814938	-0.758802	0.0446475	0.313928	260412	K02265	9100	Metabolism	9102	Energy metabolism	190	Oxidative phosphorylation [PATH:ko00190]	COX5B; cytochrome c oxidase subunit 5b
Porites_lobata_REEFv1___3479	-0.302095	0.428832	0.830522	-0.867273	0.177213	0.777084	-0.446102	0.178358	0.43816	245478	K03943	9100	Metabolism	9102	Energy metabolism	190	Oxidative phosphorylation [PATH:ko00190]	NDUFV2; NADH dehydrogenase (ubiquinone) flavoprotein 2 [EC:7.1.1.2 1.6.99.3]
Porites_lobata_REEFv1___19521	-0.05139	0.853776	0.962264	-0.131186	0.635829	0.887142	0.175775	0.588647	0.755257	269755	K02138	9100	Metabolism	9102	Energy metabolism	190	Oxidative phosphorylation [PATH:ko00190]	ATPeF0D, ATP5H, ATP7; F-type H+-transporting ATPase subunit d
Porites_lobata_REEFv1___5474	-0.417999	0.0485892	0.728433	-0.293438	0.0631382	0.776398	0.219719	0.453648	0.657133	248822	K03935	9100	Metabolism	9102	Energy metabolism	190	Oxidative phosphorylation [PATH:ko00190]	NDUFS2; NADH dehydrogenase (ubiquinone) Fe-S protein 2 [EC:7.1.1.2 1.6.99.3]
Porites_lobata_REEFv1___20364	-0.911901	0.104905	0.728433	-0.484292	0.458152	0.825375	-1.21841	0.0787207	0.347154	271094	K03953	9100	Metabolism	9102	Energy metabolism	190	Oxidative phosphorylation [PATH:ko00190]	NDUFA9; NADH dehydrogenase (ubiquinone) 1 alpha subcomplex subunit 9
Porites_lobata_REEFv1___16305	0.0773758	0.535262	0.872883	-0.27297	0.100726	0.776418	-0.192773	0.175171	0.435659	265370	K03936	9100	Metabolism	9102	Energy metabolism	190	Oxidative phosphorylation [PATH:ko00190]	NDUFS3; NADH dehydrogenase (ubiquinone) Fe-S protein 3 [EC:7.1.1.2 1.6.99.3]
Porites_lobata_REEFv1___5366	-0.0133831	0.948313	0.989071	-0.0726786	0.793107	0.936042	0.336209	0.349568	0.581407	248594	K02127	9100	Metabolism	9102	Energy metabolism	190	Oxidative phosphorylation [PATH:ko00190]	ATPeF0B, ATP5F1, ATP4; F-type H+-transporting ATPase subunit b
Porites_lobata_REEFv1___25197	0.0858288	0.665684	0.912202	-0.0469443	0.88922	0.96899	0.15473	0.523566	0.709454	277826	K02154	9100	Metabolism	9102	Energy metabolism	190	Oxidative phosphorylation [PATH:ko00190]	ATPeV0A, ATP6N; V-type H+-transporting ATPase subunit a
Porites_lobata_REEFv1___26983	0.163188	0.543913	0.873649	-0.341599	0.00157825	0.649468	-0.389377	0.150945	0.417309	280237	K02131	9100	Metabolism	9102	Energy metabolism	190	Oxidative phosphorylation [PATH:ko00190]	ATPeF0F6, ATP5J; F-type H+-transporting ATPase subunit 6
Porites_lobata_REEFv1___18953	0.481187	0.14693	0.763877	-0.353291	0.492712	0.8382	-0.670146	0.0103563	0.254475	268906	K03937	9100	Metabolism	9102	Energy metabolism	190	Oxidative phosphorylation [PATH:ko00190]	NDUFS4; NADH dehydrogenase (ubiquinone) Fe-S protein 4
Porites_lobata_Mitochondria_v1___COX2	0.364342	0.188268	0.763877	-0.527784	0.0671097	0.776398	-0.292546	0.350166	0.581407	281352	K02261	9100	Metabolism	9102	Energy metabolism	190	Oxidative phosphorylation [PATH:ko00190]	COX2; cytochrome c oxidase subunit 2
Porites_lobata_REEFv1___113	-0.459805	0.213915	0.784932	-0.673008	0.0359392	0.776398	-0.602701	0.0536627	0.328348	239298	K03949	9100	Metabolism	9102	Energy metabolism	190	Oxidative phosphorylation [PATH:ko00190]	NDUFA5; NADH dehydrogenase (ubiquinone) 1 alpha subcomplex subunit 5
Porites_lobata_REEFv1___5507	-0.00555188	0.966449	0.994445	-0.357662	0.0194128	0.681577	-0.124548	0.558514	0.733557	248892	K02137	9100	Metabolism	9102	Energy metabolism	190	Oxidative phosphorylation [PATH:ko00190]	ATPeF0O, ATP5O, ATP5; F-type H+-transporting ATPase subunit O
Porites_lobata_REEFv1___20171	-1.09127	0.0146051	0.728433	-1.8178	0.13119	0.776436	-1.06831	0.345134	0.58133	270777	K03940	9100	Metabolism	9102	Energy metabolism	190	Oxidative phosphorylation [PATH:ko00190]	NDUFS7; NADH dehydrogenase (ubiquinone) Fe-S protein 7 [EC:7.1.1.2 1.6.99.3]
Porites_lobata_REEFv1___21362	-0.149573	0.768748	0.93742	-0.0826168	0.74919	0.924968	-0.415948	0.245627	0.498249	272538	K02134	9100	Metabolism	9102	Energy metabolism	190	Oxidative phosphorylation [PATH:ko00190]	ATPeF1D, ATP5D, ATP16; F-type H+-transporting ATPase subunit delta
Porites_lobata_REEFv1___9042	0.521783	0.0999155	0.728433	0.0705087	0.784132	0.934746	-0.121852	0.379796	0.60434	254694	K02136	9100	Metabolism	9102	Energy metabolism	190	Oxidative phosphorylation [PATH:ko00190]	ATPeF1G, ATP5C1, ATP3; F-type H+-transporting ATPase subunit gamma
Porites_lobata_REEFv1___22066	0.17837	0.46768	0.847085	-0.40922	0.171564	0.777084	0.167064	0.566587	0.740849	273514	K02146	9100	Metabolism	9102	Energy metabolism	190	Oxidative phosphorylation [PATH:ko00190]	ATPeV0D, ATP6D; V-type H+-transporting ATPase subunit d
Porites_lobata_REEFv1___5384	-0.0208268	0.956841	0.991858	-0.476587	0.275402	0.777084	-0.491731	0.184481	0.444379	248619	K02150	9100	Metabolism	9102	Energy metabolism	190	Oxidative phosphorylation [PATH:ko00190]	ATPeV1E, ATP6E; V-type H+-transporting ATPase subunit E
Porites_lobata_REEFv1___18930	-0.0352276	0.949166	0.989071	-0.230185	0.510028	0.841244	0.0424085	0.876047	0.931518	268881	K02152	9100	Metabolism	9102	Energy metabolism	190	Oxidative phosphorylation [PATH:ko00190]	ATPeV1G, ATP6G; V-type H+-transporting ATPase subunit G
Porites_lobata_REEFv1___20875	0.494175	0.226562	0.784932	-0.0975656	0.818176	0.943833	-0.324433	0.235497	0.48737	271913	K03942	9100	Metabolism	9102	Energy metabolism	190	Oxidative phosphorylation [PATH:ko00190]	NDUFV1; NADH dehydrogenase (ubiquinone) flavoprotein 1 [EC:7.1.1.2 1.6.99.3]
Porites_lobata_REEFv1___1281	1.00649	0.48071	0.849584	-0.0611738	0.580098	0.87344	-0.845209	0.680369	0.811541	241745	K02144	9100	Metabolism	9102	Energy metabolism	190	Oxidative phosphorylation [PATH:ko00190]	ATPeV1H; V-type H+-transporting ATPase subunit H
Porites_lobata_REEFv1___25680	-0.458992	0.610219	0.897763	1.06595	0.0894317	0.776418	0.264753	0.270738	0.518326	278399	K11353	9100	Metabolism	9102	Energy metabolism	190	Oxidative phosphorylation [PATH:ko00190]	NDUFA13; NADH dehydrogenase (ubiquinone) 1 alpha subcomplex subunit 13
Porites_lobata_REEFv1___5450	-0.753843	0.246008	0.786085	0.485911	0.350786	0.799148	0.104274	0.786972	0.881874	248767	K03964	9100	Metabolism	9102	Energy metabolism	190	Oxidative phosphorylation [PATH:ko00190]	NDUFB8; NADH dehydrogenase (ubiquinone) 1 beta subcomplex subunit 8
Porites_lobata_REEFv1___24680	0.0197307	0.913281	0.97842	-0.00697075	0.979915	0.99411	-0.79395	0.0427572	0.313178	277167	K02140	9100	Metabolism	9102	Energy metabolism	190	Oxidative phosphorylation [PATH:ko00190]	ATPeFG, ATP5L, ATP20; F-type H+-transporting ATPase subunit g
Porites_lobata_REEFv1___7768	-1.31792	0.0971529	0.728433	-0.978738	0.074444	0.776398	-1.49971	0.0410357	0.30627	252728	K02151	9100	Metabolism	9102	Energy metabolism	190	Oxidative phosphorylation [PATH:ko00190]	ATPeV1F, ATP6S14; V-type H+-transporting ATPase subunit F
Porites_lobata_REEFv1___12334	-0.225839	0.768322	0.93742	0.945756	0.0964389	0.776418	0.306381	0.0689216	0.345821	259790	K11725	9100	Metabolism	9102	Energy metabolism	190	Oxidative phosphorylation [PATH:ko00190]	LHPP; phospholysine phosphohistidine inorganic pyrophosphate phosphatase [EC:3.6.1.1 3.1.3.-]
Porites_lobata_REEFv1___20919	1.21645	0.279166	0.79158	-0.855317	0.247322	0.777084	-0.427776	0.0554836	0.328348	271957	K11352	9100	Metabolism	9102	Energy metabolism	190	Oxidative phosphorylation [PATH:ko00190]	NDUFA12; NADH dehydrogenase (ubiquinone) 1 alpha subcomplex subunit 12
Porites_lobata_REEFv1___13226	1.0599	0.333374	0.808835	0.135227	0.827782	0.946555	-0.69863	0.0937048	0.360893	261150	K22390	9190	Not Included in Pathway or Brite	9191	Unclassified: metabolism	99999	Others	ACP7; acid phosphatase type 7
Porites_lobata_REEFv1___1793	-0.695424	0.462951	0.844553	-0.138992	0.835352	0.948218	-0.62903	0.132285	0.402804	242625	K03691	9100	Metabolism	9107	Glycan biosynthesis and metabolism	514	Other types of O-glycan biosynthesis [PATH:ko00514]	POFUT; peptide-O-fucosyltransferase [EC:2.4.1.221]
Porites_lobata_REEFv1___1859	1.24827	0.0848696	0.728433	0.0314531	0.832411	0.948218	-0.558393	0.336649	0.576212	242742	K13675	9100	Metabolism	9107	Glycan biosynthesis and metabolism	514	Other types of O-glycan biosynthesis [PATH:ko00514]	B3GALTL; UDP-glucose:O-linked fucose beta-1,3-glucosyltransferase [EC:2.4.1.-]
Porites_lobata_REEFv1___4949	-0.629557	0.126612	0.740598	-0.411691	0.217598	0.777084	0.100623	0.426198	0.638234	248003	K12311	9100	Metabolism	9107	Glycan biosynthesis and metabolism	511	Other glycan degradation [PATH:ko00511]	MAN2B1, LAMAN; lysosomal alpha-mannosidase [EC:3.2.1.24]
Porites_lobata_REEFv1___19835	-0.365828	0.281842	0.79158	-0.402491	0.392593	0.810732	-0.206028	0.379858	0.60434	270178	K01206	9100	Metabolism	9107	Glycan biosynthesis and metabolism	511	Other glycan degradation [PATH:ko00511]	FUCA; alpha-L-fucosidase [EC:3.2.1.51]
Porites_lobata_REEFv1___13541	-0.412999	0.537022	0.872883	-1.18852	0.210808	0.777084	-2.2199	0.152954	0.418621	261504	K01206	9100	Metabolism	9107	Glycan biosynthesis and metabolism	511	Other glycan degradation [PATH:ko00511]	FUCA; alpha-L-fucosidase [EC:3.2.1.51]
Porites_lobata_REEFv1___10430	0.623644	0.352451	0.816412	0.0629563	0.954759	0.983864	0.453458	0.305673	0.550259	257069	K01444	9100	Metabolism	9107	Glycan biosynthesis and metabolism	511	Other glycan degradation [PATH:ko00511]	AGA, aspG; N4-(beta-N-acetylglucosaminyl)-L-asparaginase [EC:3.5.1.26]
Porites_lobata_REEFv1___3497	0.0860437	0.454879	0.844553	0.572349	0.414556	0.815148	0.0799204	0.827095	0.90484	245522	K01206	9100	Metabolism	9107	Glycan biosynthesis and metabolism	511	Other glycan degradation [PATH:ko00511]	FUCA; alpha-L-fucosidase [EC:3.2.1.51]
Porites_lobata_REEFv1___20155	-0.159537	0.78783	0.941913	-0.963262	0.0962262	0.776418	-1.04494	0.212449	0.470004	270721	K01206	9100	Metabolism	9107	Glycan biosynthesis and metabolism	511	Other glycan degradation [PATH:ko00511]	FUCA; alpha-L-fucosidase [EC:3.2.1.51]
Porites_lobata_REEFv1___4155	-0.795495	0.226159	0.784932	-0.0292781	0.876284	0.962716	-0.0833353	0.685574	0.814318	246700	K01192	9100	Metabolism	9107	Glycan biosynthesis and metabolism	511	Other glycan degradation [PATH:ko00511]	E3.2.1.25, MANBA, manB; beta-mannosidase [EC:3.2.1.25]
Porites_lobata_REEFv1___12872	-0.0605935	0.878844	0.968322	0.535343	0.292335	0.777084	0.371718	0.486406	0.686811	260560	K01191	9100	Metabolism	9107	Glycan biosynthesis and metabolism	511	Other glycan degradation [PATH:ko00511]	MAN2C1; alpha-mannosidase [EC:3.2.1.24]
Porites_lobata_REEFv1___12089	1.92362	0.188283	0.763877	2.06085	0.270025	0.777084	0.820174	0.395697	0.613756	259473	K08836	9140	Cellular Processes	9143	Cell growth and death	4114	Oocyte meiosis [PATH:ko04114]	SLK; STE20-like kinase [EC:2.7.11.1]
Porites_lobata_REEFv1___16212	-0.00591081	0.978444	0.995768	-0.644275	0.137507	0.777084	-0.475221	0.37074	0.599457	265261	K00289	9100	Metabolism	9108	Metabolism of cofactors and vitamins	670	One carbon pool by folate [PATH:ko00670]	ALDH1L; formyltetrahydrofolate dehydrogenase [EC:1.5.1.6]
Porites_lobata_REEFv1___24310	0.973869	0.297932	0.795568	-1.25637	0.176589	0.777084	-0.129886	0.827592	0.904962	276748	K00288	9100	Metabolism	9108	Metabolism of cofactors and vitamins	670	One carbon pool by folate [PATH:ko00670]	MTHFD; methylenetetrahydrofolate dehydrogenase (NADP+) / methenyltetrahydrofolate cyclohydrolase / formyltetrahydrofolate synthetase [EC:1.5.1.5 3.5.4.9 6.3.4.3]
Porites_lobata_REEFv1___22003	0.0305683	0.90307	0.974802	-0.547329	0.482569	0.83294	-0.399193	0.199051	0.460989	273458	K00288	9100	Metabolism	9108	Metabolism of cofactors and vitamins	670	One carbon pool by folate [PATH:ko00670]	MTHFD; methylenetetrahydrofolate dehydrogenase (NADP+) / methenyltetrahydrofolate cyclohydrolase / formyltetrahydrofolate synthetase [EC:1.5.1.5 3.5.4.9 6.3.4.3]
Porites_lobata_REEFv1___5531	-0.146727	0.675576	0.912202	-0.124874	0.75286	0.924968	-0.763897	0.047251	0.313928	248951	K06067	9130	Environmental Information Processing	9132	Signal transduction	4330	Notch signaling pathway [PATH:ko04330]	HDAC1_2; histone deacetylase 1/2 [EC:3.5.1.98]
Porites_lobata_REEFv1___7781	0.500093	0.303181	0.795568	0.985203	0.188182	0.777084	-0.00921105	0.980514	0.993738	252749	K20899	9150	Organismal Systems	9151	Immune system	4621	NOD-like receptor signaling pathway [PATH:ko04621]	GBP1_3_4_7; guanylate-binding protein 1/3/4/7
Porites_lobata_REEFv1___1589	-0.193757	0.744879	0.934178	-0.442047	0.410506	0.815148	0.465752	0.270311	0.518146	242271	K20899	9150	Organismal Systems	9151	Immune system	4621	NOD-like receptor signaling pathway [PATH:ko04621]	GBP1_3_4_7; guanylate-binding protein 1/3/4/7
Porites_lobata_REEFv1___22145	-0.239815	0.648608	0.912202	0.726202	0.215322	0.777084	1.44679	0.0717458	0.347154	273612	K12654	9150	Organismal Systems	9151	Immune system	4621	NOD-like receptor signaling pathway [PATH:ko04621]	TMEM173, MITA; transmembrane protein 173
Porites_lobata_REEFv1___26050	0.0212016	0.953355	0.990866	0.287292	0.693353	0.905596	-0.460239	0.399873	0.616461	278907	K03671	9150	Organismal Systems	9151	Immune system	4621	NOD-like receptor signaling pathway [PATH:ko04621]	trxA; thioredoxin 1
Porites_lobata_REEFv1___6324	-0.0968728	0.679169	0.912415	0.01298	0.975002	0.991949	0.329472	0.437586	0.645299	250269	K12804	9150	Organismal Systems	9151	Immune system	4621	NOD-like receptor signaling pathway [PATH:ko04621]	PSTPIP1; proline-serine-threonine phosphatase interacting protein 1
Porites_lobata_REEFv1___14718	-0.11821	0.438341	0.837142	-0.209423	0.0780245	0.776398	0.371217	0.0363567	0.299911	263274	K00262	9100	Metabolism	9102	Energy metabolism	910	Nitrogen metabolism [PATH:ko00910]	E1.4.1.4, gdhA; glutamate dehydrogenase (NADP+) [EC:1.4.1.4]
Porites_lobata_REEFv1___9167	-0.815238	0.00803994	0.728433	-0.403223	0.266326	0.777084	-0.228421	0.148427	0.417309	254856	K00262	9100	Metabolism	9102	Energy metabolism	910	Nitrogen metabolism [PATH:ko00910]	E1.4.1.4, gdhA; glutamate dehydrogenase (NADP+) [EC:1.4.1.4]
Porites_lobata_REEFv1___20368	0.45175	0.266286	0.79158	-0.346877	0.536687	0.849092	-0.340115	0.418815	0.632799	271104	K18245	9100	Metabolism	9102	Energy metabolism	910	Nitrogen metabolism [PATH:ko00910]	CA2; carbonic anhydrase 2 [EC:4.2.1.1]
Porites_lobata_REEFv1___23551	-0.185029	0.608018	0.897268	0.145661	0.697858	0.907949	-0.00250872	0.992385	0.997024	275713	K00261	9100	Metabolism	9102	Energy metabolism	910	Nitrogen metabolism [PATH:ko00910]	GLUD1_2, gdhA; glutamate dehydrogenase (NAD(P)+) [EC:1.4.1.3]
Porites_lobata_REEFv1___12954	0.859387	0.00175307	0.64796	-0.381804	0.732535	0.919466	-0.0175281	0.984669	0.993941	260667	K01948	9100	Metabolism	9102	Energy metabolism	910	Nitrogen metabolism [PATH:ko00910]	CPS1; carbamoyl-phosphate synthase (ammonia) [EC:6.3.4.16]
Porites_lobata_REEFv1___1872	1.6535	0.133436	0.75937	0.452023	0.724071	0.916689	1.68045	0.201539	0.461811	242758	K01672	9100	Metabolism	9102	Energy metabolism	910	Nitrogen metabolism [PATH:ko00910]	CA; carbonic anhydrase [EC:4.2.1.1]
Porites_lobata_REEFv1___19255	0.797688	0.0241568	0.728433	0.384269	0.904036	0.970874	-0.880634	0.571448	0.745227	269337	K01672	9100	Metabolism	9102	Energy metabolism	910	Nitrogen metabolism [PATH:ko00910]	CA; carbonic anhydrase [EC:4.2.1.1]
Porites_lobata_REEFv1___11829	-0.138765	0.748191	0.935154	-1.04296	0.162778	0.777084	0.23927	0.385581	0.607842	259187	K01673	9100	Metabolism	9102	Energy metabolism	910	Nitrogen metabolism [PATH:ko00910]	cynT, can; carbonic anhydrase [EC:4.2.1.1]
Porites_lobata_REEFv1___21215	0.402932	0.190201	0.763877	0.149167	0.252233	0.777084	-0.547001	0.105987	0.376396	272378	K00323	9100	Metabolism	9108	Metabolism of cofactors and vitamins	760	Nicotinate and nicotinamide metabolism [PATH:ko00760]	NNT; H+-translocating NAD(P) transhydrogenase [EC:1.6.1.2 7.1.1.1]
Porites_lobata_REEFv1___3513	0.294218	0.0636319	0.728433	0.0374043	0.929985	0.982196	-0.662154	0.375294	0.603496	245538	K00763	9100	Metabolism	9108	Metabolism of cofactors and vitamins	760	Nicotinate and nicotinamide metabolism [PATH:ko00760]	pncB, NAPRT1; nicotinate phosphoribosyltransferase [EC:6.3.4.21]
Porites_lobata_REEFv1___18779	-0.0147648	0.9686	0.995248	0.231239	0.630059	0.884339	0.414254	0.393232	0.613563	268670	K01242	9100	Metabolism	9108	Metabolism of cofactors and vitamins	760	Nicotinate and nicotinamide metabolism [PATH:ko00760]	CD38; ADP-ribosyl cyclase 1 [EC:3.2.2.6 2.4.99.20]
Porites_lobata_REEFv1___1133	-0.0432701	0.945027	0.989071	0.054401	0.930163	0.982196	0.276766	0.83373	0.907873	241486	K11415	9100	Metabolism	9108	Metabolism of cofactors and vitamins	760	Nicotinate and nicotinamide metabolism [PATH:ko00760]	SIRT5, SIR2L5; NAD+-dependent protein deacetylase sirtuin 5 [EC:2.3.1.286]
Porites_lobata_REEFv1___12790	1.18738	0.214997	0.784932	0.85095	0.343917	0.799148	2.61636	0.0800833	0.349034	260456	K11412	9100	Metabolism	9108	Metabolism of cofactors and vitamins	760	Nicotinate and nicotinamide metabolism [PATH:ko00760]	SIRT2, SIR2L2; NAD+-dependent protein deacetylase sirtuin 2 [EC:2.3.1.286]
Porites_lobata_REEFv1___1874	0.560346	0.314069	0.798646	-1.48399	0.41396	0.815148	0.547595	0.574411	0.747669	242760	K00763	9100	Metabolism	9108	Metabolism of cofactors and vitamins	760	Nicotinate and nicotinamide metabolism [PATH:ko00760]	pncB, NAPRT1; nicotinate phosphoribosyltransferase [EC:6.3.4.21]
Porites_lobata_REEFv1___713	-0.813216	0.261009	0.79158	0.240576	0.580312	0.87344	-0.444613	0.206638	0.465728	240564	K06210	9100	Metabolism	9108	Metabolism of cofactors and vitamins	760	Nicotinate and nicotinamide metabolism [PATH:ko00760]	NMNAT; nicotinamide mononucleotide adenylyltransferase [EC:2.7.7.1 2.7.7.18]
Porites_lobata_REEFv1___26824	0.889071	0.178884	0.763877	-0.502575	0.132699	0.777084	1.64619	0.00279171	0.21172	280008	K07369	9130	Environmental Information Processing	9132	Signal transduction	4064	NF-kappa B signaling pathway [PATH:ko04064]	MALT1; mucosa-associated lymphoid tissue lymphoma translocation protein 1 [EC:3.4.22.-]
Porites_lobata_REEFv1___3571	-0.716582	0.0434287	0.728433	-0.44895	0.457402	0.824657	-1.50549	0.0294796	0.290041	245631	K11251	9140	Cellular Processes	9143	Cell growth and death	4217	Necroptosis [PATH:ko04217]	H2A; histone H2A
Porites_lobata_REEFv1___1015	-0.0200555	0.946325	0.989071	-0.257533	0.338671	0.799148	-1.31803	0.131879	0.402804	241247	K11251	9140	Cellular Processes	9143	Cell growth and death	4217	Necroptosis [PATH:ko04217]	H2A; histone H2A
Porites_lobata_REEFv1___9930	0.376697	0.741463	0.93268	-0.0681264	0.946947	0.982196	-0.850368	0.651914	0.797969	256240	K05864	9140	Cellular Processes	9143	Cell growth and death	4217	Necroptosis [PATH:ko04217]	PPID, CYPD; peptidyl-prolyl isomerase D [EC:5.2.1.8]
Porites_lobata_REEFv1___2115	1.47392	0.00618561	0.728433	1.72196	0.00283666	0.649468	1.16117	0.221951	0.479621	243205	K10630	9140	Cellular Processes	9143	Cell growth and death	4217	Necroptosis [PATH:ko04217]	RBCK1, HOIL1; RanBP-type and C3HC4-type zinc finger-containing protein 1 [EC:2.3.2.31]
Porites_lobata_REEFv1___14485	-0.215878	0.242939	0.786085	-0.0225295	0.735914	0.919466	0.0827655	0.581284	0.750101	262935	K12667	9100	Metabolism	9107	Glycan biosynthesis and metabolism	510	N-Glycan biosynthesis [PATH:ko00510]	SWP1, RPN2; oligosaccharyltransferase complex subunit delta (ribophorin II)
Porites_lobata_REEFv1___23776	-0.0195531	0.918124	0.979562	-0.374466	0.109707	0.776418	0.0749111	0.663452	0.802478	276008	K12666	9100	Metabolism	9107	Glycan biosynthesis and metabolism	510	N-Glycan biosynthesis [PATH:ko00510]	OST1, RPN1; oligosaccharyltransferase complex subunit alpha (ribophorin I)
Porites_lobata_REEFv1___25181	-0.277689	0.663677	0.912202	0.0463154	0.755397	0.924968	0.0814627	0.711867	0.834203	277802	K05546	9100	Metabolism	9107	Glycan biosynthesis and metabolism	510	N-Glycan biosynthesis [PATH:ko00510]	GANAB; mannosyl-oligosaccharide alpha-1,3-glucosidase [EC:3.2.1.207]
Porites_lobata_REEFv1___7538	-0.032714	0.88861	0.969828	-0.813933	0.0926558	0.776418	0.732846	0.364034	0.592668	252315	K12670	9100	Metabolism	9107	Glycan biosynthesis and metabolism	510	N-Glycan biosynthesis [PATH:ko00510]	WBP1; oligosaccharyltransferase complex subunit beta
Porites_lobata_REEFv1___5535	-0.384522	0.162998	0.763877	0.41338	0.247523	0.777084	0.0146006	0.985486	0.993941	248969	K07151	9100	Metabolism	9107	Glycan biosynthesis and metabolism	510	N-Glycan biosynthesis [PATH:ko00510]	STT3; dolichyl-diphosphooligosaccharide---protein glycosyltransferase [EC:2.4.99.18]
Porites_lobata_REEFv1___8176	-0.274396	0.424867	0.830374	-0.0280816	0.948621	0.982196	-1.45824	0.0804664	0.349034	253313	K07151	9100	Metabolism	9107	Glycan biosynthesis and metabolism	510	N-Glycan biosynthesis [PATH:ko00510]	STT3; dolichyl-diphosphooligosaccharide---protein glycosyltransferase [EC:2.4.99.18]
Porites_lobata_REEFv1___5308	0.337631	0.190677	0.763877	-0.807278	0.29144	0.777084	-0.541948	0.0114054	0.254475	248491	K12668	9100	Metabolism	9107	Glycan biosynthesis and metabolism	510	N-Glycan biosynthesis [PATH:ko00510]	OST2, DAD1; oligosaccharyltransferase complex subunit epsilon
Porites_lobata_REEFv1___1963	0.310516	0.583173	0.885063	0.332266	0.396228	0.810732	-0.291921	0.535628	0.718522	242889	K01228	9100	Metabolism	9107	Glycan biosynthesis and metabolism	510	N-Glycan biosynthesis [PATH:ko00510]	MOGS; mannosyl-oligosaccharide glucosidase [EC:3.2.1.106]
Porites_lobata_REEFv1___15135	-0.239814	0.753014	0.935154	1.00418	0.368436	0.807223	-1.51525	0.137353	0.40721	263893	K00729	9100	Metabolism	9107	Glycan biosynthesis and metabolism	510	N-Glycan biosynthesis [PATH:ko00510]	ALG5; dolichyl-phosphate beta-glucosyltransferase [EC:2.4.1.117]
Porites_lobata_REEFv1___2734	0.905106	0.0666698	0.728433	0.179276	0.646854	0.892438	0.64994	0.00150889	0.192276	244316	K01230	9100	Metabolism	9107	Glycan biosynthesis and metabolism	510	N-Glycan biosynthesis [PATH:ko00510]	MAN1A_C, MNS1_2; mannosyl-oligosaccharide alpha-1,2-mannosidase [EC:3.2.1.113]
Porites_lobata_REEFv1___25511	0.38958	0.177445	0.763877	0.642848	0.749249	0.924968	1.00787	0.697778	0.824289	278191	K01231	9100	Metabolism	9107	Glycan biosynthesis and metabolism	510	N-Glycan biosynthesis [PATH:ko00510]	MAN2; alpha-mannosidase II [EC:3.2.1.114]
Porites_lobata_REEFv1___3816	0.314525	0.578134	0.884328	0.0779958	0.843257	0.951751	-0.059079	0.682138	0.812826	246159	K00710	9100	Metabolism	9107	Glycan biosynthesis and metabolism	512	Mucin type O-glycan biosynthesis [PATH:ko00512]	GALNT; polypeptide N-acetylgalactosaminyltransferase [EC:2.4.1.41]
Porites_lobata_REEFv1___14148	1.15593	0.0650634	0.728433	0.194225	0.752492	0.924968	-0.490628	0.336711	0.576212	262493	K00710	9100	Metabolism	9107	Glycan biosynthesis and metabolism	512	Mucin type O-glycan biosynthesis [PATH:ko00512]	GALNT; polypeptide N-acetylgalactosaminyltransferase [EC:2.4.1.41]
Porites_lobata_REEFv1___17827	-0.150822	0.873257	0.968322	-0.617748	0.491881	0.8382	-0.163391	0.678252	0.809754	267391	K20397	9130	Environmental Information Processing	9132	Signal transduction	4150	mTOR signaling pathway [PATH:ko04150]	LAMTOR1; ragulator complex protein LAMTOR1
Porites_lobata_REEFv1___13159	1.05284	0.277906	0.79158	-0.257467	0.599711	0.876957	-0.357528	0.426507	0.638234	261066	K10421	9130	Environmental Information Processing	9132	Signal transduction	4150	mTOR signaling pathway [PATH:ko04150]	CLIP1, RSN; CAP-Gly domain-containing linker protein 1
Porites_lobata_REEFv1___20839	-0.22586	0.0834905	0.728433	-0.428902	0.0443078	0.776398	-0.358598	0.0611335	0.336592	271791	K03456	9120	Genetic Information Processing	9122	Translation	3015	mRNA surveillance pathway [PATH:ko03015]	PPP2R1; serine/threonine-protein phosphatase 2A regulatory subunit A
Porites_lobata_REEFv1___610	-0.268251	0.0564417	0.728433	0.16069	0.704067	0.908654	-1.29022	0.00943308	0.254475	240323	K00565	9120	Genetic Information Processing	9122	Translation	3015	mRNA surveillance pathway [PATH:ko03015]	RNMT; mRNA (guanine-N7-)-methyltransferase [EC:2.1.1.56]
Porites_lobata_REEFv1___8926	-0.150489	0.585775	0.885063	-0.732653	0.204472	0.777084	0.371543	0.428381	0.639193	254549	K11584	9120	Genetic Information Processing	9122	Translation	3015	mRNA surveillance pathway [PATH:ko03015]	PPP2R5; serine/threonine-protein phosphatase 2A regulatory subunit B'
Porites_lobata_REEFv1___4637	-0.111141	0.787821	0.941913	0.359923	0.737523	0.919466	-1.73388	0.0844147	0.355201	247500	K04382	9120	Genetic Information Processing	9122	Translation	3015	mRNA surveillance pathway [PATH:ko03015]	PPP2C; serine/threonine-protein phosphatase 2A catalytic subunit [EC:3.1.3.16]
Porites_lobata_REEFv1___22314	-1.00435	0.30277	0.795568	-0.668958	0.0442638	0.776398	-0.729647	0.163607	0.425016	273861	K03265	9120	Genetic Information Processing	9122	Translation	3015	mRNA surveillance pathway [PATH:ko03015]	ETF1, ERF1; peptide chain release factor subunit 1
Porites_lobata_REEFv1___14434	-0.0702999	0.612693	0.898995	-0.211463	0.391026	0.810732	-0.346717	0.324585	0.565494	262886	K14411	9120	Genetic Information Processing	9122	Translation	3015	mRNA surveillance pathway [PATH:ko03015]	MSI; RNA-binding protein Musashi
Porites_lobata_REEFv1___3323	-0.100828	0.821068	0.951926	-0.635284	0.194371	0.777084	-1.03361	0.00863388	0.254475	245153	K14411	9120	Genetic Information Processing	9122	Translation	3015	mRNA surveillance pathway [PATH:ko03015]	MSI; RNA-binding protein Musashi
Porites_lobata_REEFv1___11609	-0.394961	0.635534	0.911061	0.136913	0.873465	0.962171	0.0866232	0.901253	0.945913	258807	K06269	9120	Genetic Information Processing	9122	Translation	3015	mRNA surveillance pathway [PATH:ko03015]	PPP1C; serine/threonine-protein phosphatase PP1 catalytic subunit [EC:3.1.3.16]
Porites_lobata_REEFv1___11856	-0.165371	0.794929	0.944355	-0.156394	0.81433	0.941707	-1.37079	0.179523	0.438732	259215	K14396	9120	Genetic Information Processing	9122	Translation	3015	mRNA surveillance pathway [PATH:ko03015]	PABPN1, PABP2; polyadenylate-binding protein 2
Porites_lobata_REEFv1___24047	0.0412208	0.887183	0.969828	0.587417	0.401434	0.814575	-0.307753	0.664354	0.802478	276446	K04354	9120	Genetic Information Processing	9122	Translation	3015	mRNA surveillance pathway [PATH:ko03015]	PPP2R2; serine/threonine-protein phosphatase 2A regulatory subunit B
Porites_lobata_REEFv1___7104	2.96963	0.251083	0.790516	-0.240368	0.289474	0.777084	-0.840854	0.468697	0.67205	251625	K08873	9120	Genetic Information Processing	9122	Translation	3015	mRNA surveillance pathway [PATH:ko03015]	SMG1; serine/threonine-protein kinase SMG1 [EC:2.7.11.1]
Porites_lobata_REEFv1___5341	0.719723	0.476544	0.849584	-1.20854	0.470569	0.826701	-0.0134144	0.993207	0.997024	248541	K17800	9140	Cellular Processes	9141	Transport and catabolism	4139	Mitophagy - yeast [PATH:ko04139]	LETM1, MDM38; LETM1 and EF-hand domain-containing protein 1, mitochondrial
Porites_lobata_REEFv1___1645	-0.263415	0.709454	0.918279	-0.188552	0.841196	0.951211	0.370232	0.657619	0.801228	242349	K11644	9140	Cellular Processes	9141	Transport and catabolism	4139	Mitophagy - yeast [PATH:ko04139]	SIN3A; paired amphipathic helix protein Sin3a
Porites_lobata_REEFv1___9924	-0.263776	0.791462	0.942141	-0.781669	0.03856	0.776398	-0.367291	0.580261	0.74997	256231	K21343	9140	Cellular Processes	9141	Transport and catabolism	4137	Mitophagy - animal [PATH:ko04137]	USP15; ubiquitin carboxyl-terminal hydrolase 15 [EC:3.4.19.12]
Porites_lobata_REEFv1___1871	0.364208	0.673125	0.912202	-0.421088	0.638392	0.889135	1.2996	0.0469978	0.313928	242755	K21347	9140	Cellular Processes	9141	Transport and catabolism	4137	Mitophagy - animal [PATH:ko04137]	TAX1BP1; Tax1-binding protein 1
Porites_lobata_REEFv1___2998	-0.377676	0.257701	0.79158	-0.192637	0.293601	0.777084	0.398946	0.132612	0.402804	244721	K23167	9180	Brite Hierarchies	9182	Protein families: genetic information processing	3029	Mitochondrial biogenesis [BR:ko03029]	VAT1; synaptic vesicle membrane protein VAT-1
Porites_lobata_REEFv1___8058	0.165539	0.237636	0.786085	-0.494009	0.198792	0.777084	0.309764	0.131311	0.402804	253115	K17785	9180	Brite Hierarchies	9182	Protein families: genetic information processing	3029	Mitochondrial biogenesis [BR:ko03029]	IMMT, FCJ1, MNOS2; mitofilin
Porites_lobata_REEFv1___992	-0.155684	0.409004	0.830374	-0.323408	0.0822885	0.776418	-0.606134	0.0660386	0.342225	241214	K17080	9180	Brite Hierarchies	9182	Protein families: genetic information processing	3029	Mitochondrial biogenesis [BR:ko03029]	PHB1; prohibitin 1
Porites_lobata_REEFv1___13813	0.0951608	0.739734	0.93268	0.586724	0.229506	0.777084	-0.0295633	0.916016	0.955436	261895	K17081	9180	Brite Hierarchies	9182	Protein families: genetic information processing	3029	Mitochondrial biogenesis [BR:ko03029]	PHB2; prohibitin 2
Porites_lobata_REEFv1___4700	0.19107	0.468629	0.84815	-0.449683	0.229683	0.777084	-0.180827	0.671722	0.805499	247629	K17768	9180	Brite Hierarchies	9182	Protein families: genetic information processing	3029	Mitochondrial biogenesis [BR:ko03029]	TOM70; mitochondrial import receptor subunit TOM70
Porites_lobata_REEFv1___209	0.134625	0.651371	0.912202	-0.451564	0.772589	0.933373	-2.24656	0.100408	0.367122	239449	K17885	9180	Brite Hierarchies	9182	Protein families: genetic information processing	3029	Mitochondrial biogenesis [BR:ko03029]	MTCH; mitochondrial carrier
Porites_lobata_REEFv1___16936	0.28761	0.65775	0.912202	-0.478413	0.499198	0.8382	-0.941571	0.077592	0.347154	266163	K17804	9180	Brite Hierarchies	9182	Protein families: genetic information processing	3029	Mitochondrial biogenesis [BR:ko03029]	TIM44; mitochondrial import inner membrane translocase subunit TIM44
Porites_lobata_REEFv1___5859	0.349148	0.232768	0.784932	-0.000866564	0.997977	0.998399	0.0365433	0.894668	0.942258	249599	K17770	9180	Brite Hierarchies	9182	Protein families: genetic information processing	3029	Mitochondrial biogenesis [BR:ko03029]	TOM20; mitochondrial import receptor subunit TOM20
Porites_lobata_REEFv1___8067	0.845254	0.122688	0.733946	-0.504961	0.637051	0.8878	-0.622637	0.507962	0.697633	253125	K23500	9180	Brite Hierarchies	9182	Protein families: genetic information processing	3029	Mitochondrial biogenesis [BR:ko03029]	SFXN1_3; sideroflexin-1/3
Porites_lobata_REEFv1___26480	-0.0471441	0.940522	0.989071	-0.460814	0.145949	0.777084	-1.10702	0.0398401	0.305351	279560	K17769	9180	Brite Hierarchies	9182	Protein families: genetic information processing	3029	Mitochondrial biogenesis [BR:ko03029]	TOM22; mitochondrial import receptor subunit TOM22
Porites_lobata_REEFv1___7080	-0.141386	0.829577	0.956749	-0.827364	0.305759	0.785159	-0.956234	0.39362	0.613563	251593	K17781	9180	Brite Hierarchies	9182	Protein families: genetic information processing	3029	Mitochondrial biogenesis [BR:ko03029]	TIM13; mitochondrial import inner membrane translocase subunit TIM13
Porites_lobata_REEFv1___17399	-0.283473	0.11162	0.733013	-0.3737	0.613724	0.877211	-0.407557	0.429535	0.639193	266793	K17776	9180	Brite Hierarchies	9182	Protein families: genetic information processing	3029	Mitochondrial biogenesis [BR:ko03029]	MTX; metaxin
Porites_lobata_REEFv1___7790	-2.1491	0.218981	0.784932	-0.0765627	0.913559	0.975819	-0.111029	0.89321	0.941253	252762	K17964	9180	Brite Hierarchies	9182	Protein families: genetic information processing	3029	Mitochondrial biogenesis [BR:ko03029]	LRPPRC; leucine-rich PPR motif-containing protein, mitochondrial
Porites_lobata_REEFv1___421	-0.429045	0.667085	0.912202	-0.753417	0.395429	0.810732	-1.1331	0.147395	0.417309	239908	K07152	9180	Brite Hierarchies	9182	Protein families: genetic information processing	3029	Mitochondrial biogenesis [BR:ko03029]	SCO1; protein SCO1
Porites_lobata_REEFv1___14	-0.401417	0.357267	0.817058	-1.01384	0.334964	0.798178	-2.4438	0.0243162	0.290041	239053	K22139	9180	Brite Hierarchies	9182	Protein families: genetic information processing	3029	Mitochondrial biogenesis [BR:ko03029]	MPC2; mitochondrial pyruvate carrier 2
Porites_lobata_REEFv1___26356	-1.949	0.277478	0.79158	0.0831374	0.961996	0.986807	1.78941	0.121254	0.395455	279352	K22827	9180	Brite Hierarchies	9182	Protein families: genetic information processing	3029	Mitochondrial biogenesis [BR:ko03029]	MICU1; calcium uptake protein 1, mitochondrial
Porites_lobata_REEFv1___13324	1.04196	0.063364	0.728433	0.578962	0.355895	0.799148	0.743945	0.109591	0.382267	261281	K16865	9160	Human Diseases	9161	Cancer: overview	5206	MicroRNAs in cancer [PATH:ko05206]	PDCD4; programmed cell death protein 4
Porites_lobata_REEFv1___5589	1.74697	0.289777	0.794912	-0.863329	0.304715	0.785159	2.6934	0.158862	0.424333	249072	K08670	9160	Human Diseases	9161	Cancer: overview	5206	MicroRNAs in cancer [PATH:ko05206]	ST14, PRSS14; suppressor of tumorigenicity protein 14 [EC:3.4.21.109]
Porites_lobata_REEFv1___16142	0.145842	0.44412	0.838655	-0.396634	0.378955	0.810732	-2.74508	0.00115218	0.192276	265136	K00831	9100	Metabolism	9102	Energy metabolism	680	Methane metabolism [PATH:ko00680]	serC, PSAT1; phosphoserine aminotransferase [EC:2.6.1.52]
Porites_lobata_REEFv1___27091	-0.252282	0.534304	0.872883	0.166953	0.541929	0.851633	-0.785721	0.241089	0.494158	280420	K00058	9100	Metabolism	9102	Energy metabolism	680	Methane metabolism [PATH:ko00680]	serA, PHGDH; D-3-phosphoglycerate dehydrogenase / 2-oxoglutarate reductase [EC:1.1.1.95 1.1.1.399]
Porites_lobata_REEFv1___3904	-0.0517352	0.928635	0.983876	-0.609654	0.240838	0.777084	-0.411215	0.164342	0.425245	246258	K15303	9100	Metabolism	9111	Xenobiotics biodegradation and metabolism	980	Metabolism of xenobiotics by cytochrome P450 [PATH:ko00980]	AKR7; aflatoxin B1 aldehyde reductase
Porites_lobata_REEFv1___8699	0.0746049	0.925466	0.982164	1.16216	0.412642	0.815148	0.523617	0.0711595	0.347154	254171	K15303	9100	Metabolism	9111	Xenobiotics biodegradation and metabolism	980	Metabolism of xenobiotics by cytochrome P450 [PATH:ko00980]	AKR7; aflatoxin B1 aldehyde reductase
Porites_lobata_REEFv1___12682	0.154296	0.51717	0.867726	-0.205661	0.704278	0.908654	-1.02596	0.0736825	0.347154	260259	K13210	9180	Brite Hierarchies	9182	Protein families: genetic information processing	3019	Messenger RNA biogenesis [BR:ko03019]	FUBP; far upstream element-binding protein
Porites_lobata_REEFv1___506	0.0850925	0.753877	0.935154	0.141097	0.675661	0.899509	0.151273	0.643549	0.793801	240064	K18646	9180	Brite Hierarchies	9182	Protein families: genetic information processing	3019	Messenger RNA biogenesis [BR:ko03019]	ANP32A_C_D; acidic leucine-rich nuclear phosphoprotein 32 family member A/C/D
Porites_lobata_REEFv1___617	-0.288761	0.378043	0.825124	-0.206204	0.482003	0.83294	-0.563722	0.0289076	0.290041	240371	K21772	9180	Brite Hierarchies	9182	Protein families: genetic information processing	3019	Messenger RNA biogenesis [BR:ko03019]	PURA; transcriptional activator protein Pur-alpha
Porites_lobata_REEFv1___23448	0.270407	0.396144	0.829328	-0.0962344	0.546719	0.853007	0.234829	0.643242	0.793801	275468	K18743	9180	Brite Hierarchies	9182	Protein families: genetic information processing	3019	Messenger RNA biogenesis [BR:ko03019]	CAPRIN1, GPIAP1; caprin-1
Porites_lobata_REEFv1___12925	0.686922	0.149851	0.763877	0.251693	0.769232	0.933248	-0.533431	0.508508	0.697633	260630	K18749	9180	Brite Hierarchies	9182	Protein families: genetic information processing	3019	Messenger RNA biogenesis [BR:ko03019]	LSM14, RAP55, SCD6; protein LSM14
Porites_lobata_REEFv1___3219	0.542763	0.0657446	0.728433	0.361352	0.407948	0.814938	-0.266774	0.794162	0.885709	245030	K15044	9180	Brite Hierarchies	9182	Protein families: genetic information processing	3019	Messenger RNA biogenesis [BR:ko03019]	AGFG1; Arf-GAP domain and FG repeats-containing protein 1
Porites_lobata_REEFv1___20090	0.0367638	0.894815	0.970174	-0.0801307	0.886025	0.966651	-1.06847	0.025925	0.290041	270574	K18732	9180	Brite Hierarchies	9182	Protein families: genetic information processing	3019	Messenger RNA biogenesis [BR:ko03019]	SARNP, CIP29, THO1; SAP domain-containing ribonucleoprotein
Porites_lobata_REEFv1___9304	-0.0881072	0.846256	0.96067	-0.538744	0.0470456	0.776398	-1.05033	0.0238159	0.290041	255051	K20102	9180	Brite Hierarchies	9182	Protein families: genetic information processing	3019	Messenger RNA biogenesis [BR:ko03019]	YTHDF; YTH domain-containing family protein
Porites_lobata_REEFv1___2157	0.069154	0.780357	0.941253	-1.03746	0.253959	0.777084	-0.620137	0.22967	0.482979	243274	K18730	9180	Brite Hierarchies	9182	Protein families: genetic information processing	3019	Messenger RNA biogenesis [BR:ko03019]	GIGYF; PERQ amino acid-rich with GYF domain-containing protein
Porites_lobata_REEFv1___18495	1.06279	0.104605	0.728433	0.339005	0.707038	0.908829	0.543927	0.170217	0.432306	268286	K16466	9180	Brite Hierarchies	9182	Protein families: genetic information processing	3019	Messenger RNA biogenesis [BR:ko03019]	CETN3, CDC31; centrin-3
Porites_lobata_REEFv1___12211	1.91566	0.139818	0.763877	-0.59666	0.435078	0.8217	0.126389	0.692342	0.819585	259636	K22824	9180	Brite Hierarchies	9182	Protein families: genetic information processing	3019	Messenger RNA biogenesis [BR:ko03019]	WTAP; pre-mRNA-splicing regulator WTAP
Porites_lobata_REEFv1___16913	-0.794689	0.0122925	0.728433	-0.271267	0.460682	0.826237	-1.30225	0.0518239	0.327832	266145	K18655	9180	Brite Hierarchies	9182	Protein families: genetic information processing	3019	Messenger RNA biogenesis [BR:ko03019]	DDX19, DBP5; ATP-dependent RNA helicase DDX19/DBP5 [EC:3.6.4.13]
Porites_lobata_REEFv1___11577	-0.546422	0.536887	0.872883	-0.513497	0.357553	0.800579	-0.840519	0.0233366	0.290041	258772	K13208	9180	Brite Hierarchies	9182	Protein families: genetic information processing	3019	Messenger RNA biogenesis [BR:ko03019]	ELAVL2_3_4; ELAV like protein 2/3/4
Porites_lobata_REEFv1___7285	0.0177039	0.976792	0.995768	1.27335	0.0133449	0.649468	-0.922594	0.117638	0.395096	251907	K18752	9180	Brite Hierarchies	9182	Protein families: genetic information processing	3019	Messenger RNA biogenesis [BR:ko03019]	TNPO1, IPO2, KPNB2; transportin-1
Porites_lobata_REEFv1___793	-0.0490359	0.689232	0.914363	-0.198394	0.291969	0.777084	-0.37126	0.0167531	0.279337	240856	K20478	9180	Brite Hierarchies	9182	Protein families: genetic information processing	4131	Membrane trafficking [BR:ko04131]	GOLGB1; golgin subfamily B member 1
Porites_lobata_REEFv1___20218	0.122885	0.342967	0.81446	-0.208416	0.193939	0.777084	-0.535419	1.46e-05	0.0224952	270892	K22125	9180	Brite Hierarchies	9182	Protein families: genetic information processing	4131	Membrane trafficking [BR:ko04131]	MYOF; myoferlin
Porites_lobata_REEFv1___20577	0.499071	0.25409	0.79158	0.379437	0.503579	0.8382	-0.398079	0.072027	0.347154	271475	K17267	9180	Brite Hierarchies	9182	Protein families: genetic information processing	4131	Membrane trafficking [BR:ko04131]	COPG; coatomer subunit gamma
Porites_lobata_REEFv1___5630	0.048086	0.780306	0.941253	-0.721854	0.00805656	0.649468	-0.250155	0.00691467	0.254475	249170	K17301	9180	Brite Hierarchies	9182	Protein families: genetic information processing	4131	Membrane trafficking [BR:ko04131]	COPB1, SEC26; coatomer subunit beta
Porites_lobata_REEFv1___968	0.22485	0.718955	0.923638	-0.296273	0.188627	0.777084	-0.230589	0.505407	0.696051	241180	K10362	9180	Brite Hierarchies	9182	Protein families: genetic information processing	4131	Membrane trafficking [BR:ko04131]	MYO18; myosin XVIII
Porites_lobata_REEFv1___22033	-0.20171	0.0794421	0.728433	-0.748574	0.131339	0.776436	-0.894263	0.00453668	0.23676	273479	K05236	9180	Brite Hierarchies	9182	Protein families: genetic information processing	4131	Membrane trafficking [BR:ko04131]	COPA, RET1; coatomer subunit alpha
Porites_lobata_REEFv1___6211	0.151012	0.463517	0.844553	-0.365118	0.370049	0.807223	-0.717715	0.0900994	0.355721	250133	K20478	9180	Brite Hierarchies	9182	Protein families: genetic information processing	4131	Membrane trafficking [BR:ko04131]	GOLGB1; golgin subfamily B member 1
Porites_lobata_REEFv1___24995	0.0633636	0.729821	0.927535	0.0955385	0.841969	0.951211	0.486135	0.163334	0.425016	277568	K20493	9180	Brite Hierarchies	9182	Protein families: genetic information processing	4131	Membrane trafficking [BR:ko04131]	LRRC16, CARMIL; leucine-rich repeat-containing protein 16
Porites_lobata_REEFv1___2417	-0.052467	0.904861	0.976286	0.025976	0.972113	0.990654	0.343742	0.266893	0.515885	243754	K17261	9180	Brite Hierarchies	9182	Protein families: genetic information processing	4131	Membrane trafficking [BR:ko04131]	CAP1_2, SRV2; adenylyl cyclase-associated protein
Porites_lobata_REEFv1___27204	0.25464	0.321312	0.799003	-0.137338	0.450516	0.822218	-0.35799	0.153517	0.419017	280622	K22125	9180	Brite Hierarchies	9182	Protein families: genetic information processing	4131	Membrane trafficking [BR:ko04131]	MYOF; myoferlin
Porites_lobata_REEFv1___3412	-1.12325	0.068067	0.728433	-0.423126	0.14385	0.777084	-0.176852	0.442912	0.647186	245340	K20526	9180	Brite Hierarchies	9182	Protein families: genetic information processing	4131	Membrane trafficking [BR:ko04131]	TAGLN; transgelin
Porites_lobata_REEFv1___2347	0.262833	0.246031	0.786085	-0.0998599	0.590692	0.875354	-0.0644348	0.796597	0.886025	243581	K20283	9180	Brite Hierarchies	9182	Protein families: genetic information processing	4131	Membrane trafficking [BR:ko04131]	GOLGA4; golgin subfamily A member 4
Porites_lobata_REEFv1___9252	0.288447	0.359343	0.818329	-0.271082	0.11	0.776418	-1.02115	0.0782983	0.347154	254970	K17922	9180	Brite Hierarchies	9182	Protein families: genetic information processing	4131	Membrane trafficking [BR:ko04131]	SNX8, MVP1; sorting nexin-8
Porites_lobata_REEFv1___6572	-0.122387	0.533606	0.872883	-0.0419128	0.939128	0.982196	-0.296342	0.579202	0.74997	250717	K17302	9180	Brite Hierarchies	9182	Protein families: genetic information processing	4131	Membrane trafficking [BR:ko04131]	COPB2, SEC27; coatomer subunit beta'
Porites_lobata_REEFv1___25918	-0.00803283	0.96564	0.994445	0.725522	0.0714574	0.776398	-0.308498	0.173946	0.435659	278667	K20526	9180	Brite Hierarchies	9182	Protein families: genetic information processing	4131	Membrane trafficking [BR:ko04131]	TAGLN; transgelin
Porites_lobata_REEFv1___4783	-0.101617	0.704203	0.917333	0.268601	0.610173	0.877211	0.0889627	0.797016	0.886025	247766	K07880	9180	Brite Hierarchies	9182	Protein families: genetic information processing	4131	Membrane trafficking [BR:ko04131]	RAB4B; Ras-related protein Rab-4B
Porites_lobata_REEFv1___423	0.248178	0.609969	0.897763	0.211544	0.462751	0.826451	0.225768	0.396024	0.613756	239910	K20471	9180	Brite Hierarchies	9182	Protein families: genetic information processing	4131	Membrane trafficking [BR:ko04131]	COPD, ARCN1, RET2; coatomer subunit delta
Porites_lobata_REEFv1___9618	-0.23108	0.129104	0.751826	-0.306901	0.488605	0.837201	-0.81762	0.0549613	0.328348	255802	K20520	9180	Brite Hierarchies	9182	Protein families: genetic information processing	4131	Membrane trafficking [BR:ko04131]	DBNL, ABP1; drebrin-like protein
Porites_lobata_REEFv1___17059	-0.406754	0.169248	0.763877	0.635544	0.243941	0.777084	0.443689	0.292205	0.53965	266305	K20478	9180	Brite Hierarchies	9182	Protein families: genetic information processing	4131	Membrane trafficking [BR:ko04131]	GOLGB1; golgin subfamily B member 1
Porites_lobata_REEFv1___15406	0.0344073	0.899083	0.972731	-0.0170394	0.936368	0.982196	0.0826062	0.793711	0.885709	264266	K17264	9180	Brite Hierarchies	9182	Protein families: genetic information processing	4131	Membrane trafficking [BR:ko04131]	ERP44, TXNDC4; endoplasmic reticulum resident protein 44
Porites_lobata_REEFv1___21573	0.058331	0.765177	0.936455	0.288725	0.278386	0.777084	0.953343	0.21303	0.470265	272788	K20371	9180	Brite Hierarchies	9182	Protein families: genetic information processing	4131	Membrane trafficking [BR:ko04131]	NUCB; nucleobindin
Porites_lobata_REEFv1___25256	0.311296	0.264894	0.79158	-0.162119	0.578904	0.873307	-0.480858	0.170469	0.432306	277893	K22125	9180	Brite Hierarchies	9182	Protein families: genetic information processing	4131	Membrane trafficking [BR:ko04131]	MYOF; myoferlin
Porites_lobata_REEFv1___3144	1.34941	0.0349191	0.728433	-0.799572	0.0804264	0.776398	0.0797073	0.917646	0.955814	244930	K20478	9180	Brite Hierarchies	9182	Protein families: genetic information processing	4131	Membrane trafficking [BR:ko04131]	GOLGB1; golgin subfamily B member 1
Porites_lobata_REEFv1___12698	0.826317	0.400112	0.830374	0.807503	0.21822	0.777084	-1.64302	0.190558	0.451614	260293	K19995	9180	Brite Hierarchies	9182	Protein families: genetic information processing	4131	Membrane trafficking [BR:ko04131]	SCAMP; secretory carrier-associated membrane protein
Porites_lobata_REEFv1___16540	0.0694014	0.78862	0.941913	-0.0325733	0.95506	0.983864	0.567635	0.321017	0.564647	265613	K20478	9180	Brite Hierarchies	9182	Protein families: genetic information processing	4131	Membrane trafficking [BR:ko04131]	GOLGB1; golgin subfamily B member 1
Porites_lobata_REEFv1___20015	0.0585671	0.83007	0.956749	-0.273923	0.0964381	0.776418	-0.0996941	0.72322	0.841728	270482	K17268	9180	Brite Hierarchies	9182	Protein families: genetic information processing	4131	Membrane trafficking [BR:ko04131]	COPE; coatomer subunit epsilon
Porites_lobata_REEFv1___24556	0.200278	0.798497	0.945148	-1.71923	0.470299	0.826701	2.24978	0.288844	0.537241	277028	K20051	9180	Brite Hierarchies	9182	Protein families: genetic information processing	4131	Membrane trafficking [BR:ko04131]	LRP4, MEGF7; low-density lipoprotein receptor-related protein 4
Porites_lobata_REEFv1___1048	-0.137418	0.292706	0.794912	-0.164499	0.419509	0.815148	1.17505	0.0508125	0.322866	241382	K20347	9180	Brite Hierarchies	9182	Protein families: genetic information processing	4131	Membrane trafficking [BR:ko04131]	TMED2, EMP24; p24 family protein beta-1
Porites_lobata_REEFv1___21945	1.08947	0.16455	0.763877	-1.07616	0.236388	0.777084	-1.6046	0.301626	0.545479	273389	K20045	9180	Brite Hierarchies	9182	Protein families: genetic information processing	4131	Membrane trafficking [BR:ko04131]	ITSN; intersectin
Porites_lobata_REEFv1___21784	0.295466	0.642096	0.912202	-0.775609	0.444112	0.822218	0.949659	0.0300848	0.290041	273122	K06234	9180	Brite Hierarchies	9182	Protein families: genetic information processing	4131	Membrane trafficking [BR:ko04131]	RAB23; Ras-related protein Rab-23
Porites_lobata_REEFv1___5597	0.0951077	0.53305	0.872883	-0.396942	0.418251	0.815148	-0.216048	0.0900402	0.355721	249118	K20721	9180	Brite Hierarchies	9182	Protein families: genetic information processing	4131	Membrane trafficking [BR:ko04131]	RTN1; reticulon-1
Porites_lobata_REEFv1___1249	0.472396	0.153782	0.763877	0.128324	0.784522	0.934746	-1.25584	0.377784	0.60434	241701	K22556	9180	Brite Hierarchies	9182	Protein families: genetic information processing	4131	Membrane trafficking [BR:ko04131]	MANF, ARMET; mesencephalic astrocyte-derived neurotrophic factor
Porites_lobata_REEFv1___7787	-0.111777	0.723142	0.925238	-0.440042	0.209584	0.777084	0.130836	0.199808	0.460989	252754	K07893	9180	Brite Hierarchies	9182	Protein families: genetic information processing	4131	Membrane trafficking [BR:ko04131]	RAB6A; Ras-related protein Rab-6A
Porites_lobata_REEFv1___10495	-0.287305	0.355954	0.81692	-0.504897	0.282133	0.777084	-0.396786	0.215655	0.472957	257156	K10641	9180	Brite Hierarchies	9182	Protein families: genetic information processing	4131	Membrane trafficking [BR:ko04131]	LRSAM1; E3 ubiquitin-protein ligase LRSAM1 [EC:2.3.2.27]
Porites_lobata_REEFv1___13282	0.0102813	0.979144	0.995768	-0.498183	0.510591	0.841244	-2.60492	0.112851	0.389202	261224	K19998	9180	Brite Hierarchies	9182	Protein families: genetic information processing	4131	Membrane trafficking [BR:ko04131]	SCFD1, SLY1; sec1 family domain-containing protein 1
Porites_lobata_REEFv1___10033	-0.579921	0.290063	0.794912	-0.144473	0.591135	0.875354	-1.29698	0.0561422	0.328348	256447	K20314	9180	Brite Hierarchies	9182	Protein families: genetic information processing	4131	Membrane trafficking [BR:ko04131]	ARFIP; arfaptin
Porites_lobata_REEFv1___4986	-0.0319753	0.969248	0.995248	0.386135	0.80569	0.941144	-0.576884	0.565651	0.740849	248055	K20051	9180	Brite Hierarchies	9182	Protein families: genetic information processing	4131	Membrane trafficking [BR:ko04131]	LRP4, MEGF7; low-density lipoprotein receptor-related protein 4
Porites_lobata_REEFv1___16267	-0.00485069	0.973472	0.995768	-0.556457	0.377027	0.810732	-0.859533	0.0212096	0.290041	265339	K20056	9180	Brite Hierarchies	9182	Protein families: genetic information processing	4131	Membrane trafficking [BR:ko04131]	GIPC, SEMCAP; PDZ domain-containing protein GIPC
Porites_lobata_REEFv1___26571	0.417729	0.670102	0.912202	-2.03278	0.125375	0.776418	-0.801391	0.340476	0.579643	279645	K23343	9180	Brite Hierarchies	9182	Protein families: genetic information processing	4131	Membrane trafficking [BR:ko04131]	CCDC22; coiled-coil domain-containing protein 22
Porites_lobata_REEFv1___7566	0.455952	0.188195	0.763877	0.0861481	0.533648	0.84828	-0.171935	0.663825	0.802478	252365	K20044	9180	Brite Hierarchies	9182	Protein families: genetic information processing	4131	Membrane trafficking [BR:ko04131]	PICALM; phosphatidylinositol-binding clathrin assembly protein
Porites_lobata_REEFv1___18912	0.839883	0.53565	0.872883	-1.62799	0.115103	0.776418	-0.620636	0.260871	0.51237	268860	K20493	9180	Brite Hierarchies	9182	Protein families: genetic information processing	4131	Membrane trafficking [BR:ko04131]	LRRC16, CARMIL; leucine-rich repeat-containing protein 16
Porites_lobata_REEFv1___10574	0.618775	0.461047	0.844553	-1.45615	0.00742809	0.649468	-1.04486	0.121291	0.395455	257321	K07918	9180	Brite Hierarchies	9182	Protein families: genetic information processing	4131	Membrane trafficking [BR:ko04131]	RAB32; Ras-related protein Rab-32
Porites_lobata_REEFv1___14333	-0.975623	0.0152085	0.728433	-0.825182	0.0549105	0.776398	-0.734045	0.0628838	0.339719	262748	K20346	9180	Brite Hierarchies	9182	Protein families: genetic information processing	4131	Membrane trafficking [BR:ko04131]	TMED4_9_11; p24 family protein alpha
Porites_lobata_REEFv1___6006	-0.12589	0.754963	0.935154	-0.356457	0.216774	0.777084	-0.718943	0.186492	0.444733	249826	K20044	9180	Brite Hierarchies	9182	Protein families: genetic information processing	4131	Membrane trafficking [BR:ko04131]	PICALM; phosphatidylinositol-binding clathrin assembly protein
Porites_lobata_REEFv1___2301	-0.174238	0.505893	0.864591	-0.708696	0.0128683	0.649468	-1.58246	0.065215	0.342225	243526	K07883	9180	Brite Hierarchies	9182	Protein families: genetic information processing	4131	Membrane trafficking [BR:ko04131]	RAB3C; Ras-related protein Rab-3C
Porites_lobata_REEFv1___1660	-0.737846	0.276868	0.79158	0.367637	0.541109	0.850935	-0.562934	0.429099	0.639193	242371	K20002	9180	Brite Hierarchies	9182	Protein families: genetic information processing	4131	Membrane trafficking [BR:ko04131]	SNAPIN, BLOC1S7; SNARE-associated protein Snapin
Porites_lobata_REEFv1___450	-0.345489	0.559031	0.87444	-0.882245	0.682579	0.899509	-1.15272	0.117537	0.395096	239960	K07914	9180	Brite Hierarchies	9182	Protein families: genetic information processing	4131	Membrane trafficking [BR:ko04131]	RAB37; Ras-related protein Rab-37
Porites_lobata_REEFv1___13892	0.144509	0.646603	0.912202	-0.697733	0.154313	0.777084	0.343929	0.291605	0.53965	262074	K20472	9180	Brite Hierarchies	9182	Protein families: genetic information processing	4131	Membrane trafficking [BR:ko04131]	COPZ, RET3; coatomer subunit zeta
Porites_lobata_REEFv1___25929	0.0539949	0.841889	0.959634	0.549658	0.314612	0.792768	0.741364	0.0435103	0.313928	278684	K20367	9180	Brite Hierarchies	9182	Protein families: genetic information processing	4131	Membrane trafficking [BR:ko04131]	ERGIC3, ERV46; endoplasmic reticulum-Golgi intermediate compartment protein 3
Porites_lobata_REEFv1___9160	-0.247983	0.626629	0.90588	-1.24307	0.0565219	0.776398	-1.15163	0.374987	0.603418	254848	K07885	9180	Brite Hierarchies	9182	Protein families: genetic information processing	4131	Membrane trafficking [BR:ko04131]	RAB27A; Ras-related protein Rab-27A
Porites_lobata_REEFv1___22001	-0.0109209	0.960016	0.992982	0.000849648	0.997083	0.998399	0.0785564	0.723739	0.841915	273456	K19931	9180	Brite Hierarchies	9182	Protein families: genetic information processing	4131	Membrane trafficking [BR:ko04131]	LIN7; protein lin-7
Porites_lobata_REEFv1___7451	0.650319	0.231099	0.784932	0.096254	0.680616	0.899509	-0.0844706	0.718113	0.83869	252121	K17339	9180	Brite Hierarchies	9182	Protein families: genetic information processing	4131	Membrane trafficking [BR:ko04131]	ATL; atlastin [EC:3.6.5.-]
Porites_lobata_REEFv1___8162	0.638585	0.266501	0.79158	0.298681	0.614656	0.877398	-0.801781	0.231649	0.483665	253290	K17261	9180	Brite Hierarchies	9182	Protein families: genetic information processing	4131	Membrane trafficking [BR:ko04131]	CAP1_2, SRV2; adenylyl cyclase-associated protein
Porites_lobata_REEFv1___9209	0.354612	0.20884	0.780576	0.0928965	0.611205	0.877211	-0.341682	0.157288	0.424333	254916	K20069	9180	Brite Hierarchies	9182	Protein families: genetic information processing	4131	Membrane trafficking [BR:ko04131]	NECAP1_2; adaptin ear-binding coat-associated protein 1/2
Porites_lobata_REEFv1___8761	0.02121	0.974635	0.995768	-0.787419	0.0897177	0.776418	-1.9401	0.023787	0.290041	254262	K10362	9180	Brite Hierarchies	9182	Protein families: genetic information processing	4131	Membrane trafficking [BR:ko04131]	MYO18; myosin XVIII
Porites_lobata_REEFv1___1961	-1.11088	0.100247	0.728433	0.366022	0.397445	0.810732	-0.206855	0.580259	0.74997	242886	K10641	9180	Brite Hierarchies	9182	Protein families: genetic information processing	4131	Membrane trafficking [BR:ko04131]	LRSAM1; E3 ubiquitin-protein ligase LRSAM1 [EC:2.3.2.27]
Porites_lobata_REEFv1___14074	1.03122	0.616578	0.898995	0.90664	0.503042	0.8382	-0.00604792	0.991329	0.99691	262312	K23343	9180	Brite Hierarchies	9182	Protein families: genetic information processing	4131	Membrane trafficking [BR:ko04131]	CCDC22; coiled-coil domain-containing protein 22
Porites_lobata_REEFv1___2901	0.21807	0.528219	0.871468	-0.173868	0.507325	0.840537	-1.63921	0.220726	0.478759	244543	K21407	9180	Brite Hierarchies	9182	Protein families: genetic information processing	4131	Membrane trafficking [BR:ko04131]	APMAP; adipocyte plasma membrane-associated protein
Porites_lobata_REEFv1___17152	0.954827	0.115262	0.733946	1.0227	0.555911	0.859345	0.323533	0.807796	0.892867	266495	K16750	9180	Brite Hierarchies	9182	Protein families: genetic information processing	4131	Membrane trafficking [BR:ko04131]	BLOC1S2; biogenesis of lysosome-related organelles complex 1 subunit 2
Porites_lobata_REEFv1___9835	0.962749	0.0357292	0.728433	-1.76518	0.284675	0.777084	1.15281	0.162554	0.425016	256121	K20478	9180	Brite Hierarchies	9182	Protein families: genetic information processing	4131	Membrane trafficking [BR:ko04131]	GOLGB1; golgin subfamily B member 1
Porites_lobata_REEFv1___23778	-0.556729	0.280138	0.79158	-1.29519	0.0434021	0.776398	-0.0616201	0.882018	0.934485	276011	K20465	9180	Brite Hierarchies	9182	Protein families: genetic information processing	4131	Membrane trafficking [BR:ko04131]	OSBPL9_10_11, ORP9_10_11; oxysterol-binding protein-related protein 9/10/11
Porites_lobata_REEFv1___10510	0.900206	0.395828	0.829328	0.010086	0.951201	0.982196	-0.120254	0.535306	0.718522	257208	K22936	9180	Brite Hierarchies	9182	Protein families: genetic information processing	4131	Membrane trafficking [BR:ko04131]	CNPY1_2; protein canopy 1/2
Porites_lobata_REEFv1___2893	1.5981	0.0113636	0.728433	-1.3006	0.306249	0.785159	1.04012	0.31808	0.562545	244533	K17936	9180	Brite Hierarchies	9182	Protein families: genetic information processing	4131	Membrane trafficking [BR:ko04131]	SNX27; sorting nexin-27
Porites_lobata_REEFv1___5952	0.39386	0.219328	0.784932	-0.564184	0.28937	0.777084	-0.788891	0.139435	0.40888	249745	K20526	9180	Brite Hierarchies	9182	Protein families: genetic information processing	4131	Membrane trafficking [BR:ko04131]	TAGLN; transgelin
Porites_lobata_REEFv1___11691	1.62668	0.324889	0.801901	-0.331833	0.627357	0.883373	1.9427	0.0881734	0.355589	258965	K07910	9180	Brite Hierarchies	9182	Protein families: genetic information processing	4131	Membrane trafficking [BR:ko04131]	RAB18; Ras-related protein Rab-18
Porites_lobata_REEFv1___19444	0.489362	0.573801	0.882518	-0.95154	0.0913642	0.776418	-0.701202	0.325423	0.56588	269653	K23285	9180	Brite Hierarchies	9182	Protein families: genetic information processing	4131	Membrane trafficking [BR:ko04131]	GULP1, CED6; PTB domain-containing engulfment adapter protein 1
Porites_lobata_REEFv1___1331	-0.15781	0.656889	0.912202	-0.19528	0.42691	0.81908	-0.162468	0.226541	0.482979	241852	K07955	9180	Brite Hierarchies	9182	Protein families: genetic information processing	4131	Membrane trafficking [BR:ko04131]	ARL8; ADP-ribosylation factor-like protein 8
Porites_lobata_REEFv1___6248	-2.00985	0.231645	0.784932	0.78545	0.275273	0.777084	-0.207142	0.860885	0.924596	250185	K01551	9180	Brite Hierarchies	9182	Protein families: genetic information processing	4131	Membrane trafficking [BR:ko04131]	arsA, ASNA1, GET3; arsenite/tail-anchored protein-transporting ATPase [EC:7.3.2.7 7.3.-.-]
Porites_lobata_REEFv1___7697	0.481392	0.485858	0.850659	-0.132617	0.863844	0.957519	-1.36294	0.163163	0.425016	252621	K17277	9180	Brite Hierarchies	9182	Protein families: genetic information processing	4131	Membrane trafficking [BR:ko04131]	EPS8; epidermal growth factor receptor kinase substrate 8
Porites_lobata_REEFv1___211	-1.41378	0.220951	0.784932	-1.01534	0.244334	0.777084	-1.84737	0.0412514	0.306706	239452	K23388	9180	Brite Hierarchies	9182	Protein families: genetic information processing	4131	Membrane trafficking [BR:ko04131]	UBL4A, GET5; ubiquitin-like protein 4A
Porites_lobata_REEFv1___6042	0.145203	0.691026	0.914753	-1.97371	0.367689	0.807223	0.526887	0.192463	0.454579	249866	K23540	9180	Brite Hierarchies	9182	Protein families: genetic information processing	4131	Membrane trafficking [BR:ko04131]	GOLIM4; golgi integral membrane protein 4
Porites_lobata_REEFv1___11924	0.0402728	0.939511	0.989071	-0.342613	0.577341	0.873307	-1.09141	0.604188	0.767285	259298	K20630	9180	Brite Hierarchies	9182	Protein families: genetic information processing	4131	Membrane trafficking [BR:ko04131]	CHN1_2, ARHGAP2_3; chimaerin
Porites_lobata_REEFv1___20946	-0.794835	0.184518	0.763877	-1.04814	0.0137455	0.649468	-0.727867	0.094168	0.361156	271994	K20057	9180	Brite Hierarchies	9182	Protein families: genetic information processing	4131	Membrane trafficking [BR:ko04131]	SYNJ2BP, OMP25; synaptojanin-2-binding protein
Porites_lobata_REEFv1___7770	-0.0376103	0.938857	0.989071	-0.355833	0.377039	0.810732	-0.107902	0.737535	0.85151	252737	K23539	9180	Brite Hierarchies	9182	Protein families: genetic information processing	4131	Membrane trafficking [BR:ko04131]	UNC119; protein unc-119
Porites_lobata_REEFv1___629	-0.1052	0.715486	0.92019	-0.218549	0.479065	0.83244	-0.5553	0.303716	0.547736	240432	K23882	9180	Brite Hierarchies	9182	Protein families: genetic information processing	4131	Membrane trafficking [BR:ko04131]	CISD2; CDGSH iron-sulfur domain-containing protein 2
Porites_lobata_REEFv1___4374	-0.0737947	0.705037	0.917333	-0.374628	0.606423	0.877211	-0.751657	0.187658	0.44691	247104	K19934	9180	Brite Hierarchies	9182	Protein families: genetic information processing	4131	Membrane trafficking [BR:ko04131]	SDF4; calcium-binding protein
Porites_lobata_REEFv1___19607	0.393727	0.0939397	0.728433	-0.204335	0.614807	0.877398	-0.280506	0.0465237	0.313928	269864	K07890	9180	Brite Hierarchies	9182	Protein families: genetic information processing	4131	Membrane trafficking [BR:ko04131]	RAB21; Ras-related protein Rab-21
Porites_lobata_REEFv1___5556	-1.53178	0.0213247	0.728433	-1.80272	0.269452	0.777084	-1.10062	0.174839	0.435659	248998	K07942	9180	Brite Hierarchies	9182	Protein families: genetic information processing	4131	Membrane trafficking [BR:ko04131]	ARL1; ADP-ribosylation factor-like protein 1
Porites_lobata_REEFv1___15675	0.199454	0.785427	0.941913	0.201909	0.850489	0.953959	-0.29186	0.437793	0.645299	264530	K20317	9180	Brite Hierarchies	9182	Protein families: genetic information processing	4131	Membrane trafficking [BR:ko04131]	SPAG9, JIP4; c-Jun-amino-terminal kinase-interacting protein 4
Porites_lobata_REEFv1___2044	0.165276	0.525755	0.870072	0.580125	0.180452	0.777084	0.0720271	0.740227	0.853493	243006	K20526	9180	Brite Hierarchies	9182	Protein families: genetic information processing	4131	Membrane trafficking [BR:ko04131]	TAGLN; transgelin
Porites_lobata_REEFv1___17422	-2.03654	0.340264	0.812143	0.370493	0.757147	0.926146	-0.952788	0.33096	0.571703	266813	K19328	9180	Brite Hierarchies	9182	Protein families: genetic information processing	4131	Membrane trafficking [BR:ko04131]	SYT14_16; synaptotagmin-14/16
Porites_lobata_REEFv1___1955	0.391081	0.424805	0.830374	0.2137	0.545007	0.852677	-0.197291	0.801768	0.889784	242877	K20284	9180	Brite Hierarchies	9182	Protein families: genetic information processing	4131	Membrane trafficking [BR:ko04131]	RABGAP1, GAPCENA; Rab GTPase-activating protein 1
Porites_lobata_REEFv1___8260	-0.181068	0.659976	0.912202	-0.69109	0.665084	0.896083	-1.13883	0.0679849	0.344467	253465	K20358	9180	Brite Hierarchies	9182	Protein families: genetic information processing	4131	Membrane trafficking [BR:ko04131]	GOLGA2; golgin subfamily A member 2
Porites_lobata_REEFv1___10233	0.157421	0.759944	0.935154	-0.297804	0.451023	0.822218	-0.707984	0.108823	0.382267	256728	K20129	9180	Brite Hierarchies	9182	Protein families: genetic information processing	4131	Membrane trafficking [BR:ko04131]	ANKFY1; rabankyrin-5
Porites_lobata_REEFv1___719	0.147557	0.791124	0.942141	1.33008	0.355209	0.799148	0.739731	0.119579	0.395159	240580	K20285	9180	Brite Hierarchies	9182	Protein families: genetic information processing	4131	Membrane trafficking [BR:ko04131]	RABEPK; Rab9 effector protein with kelch motifs
Porites_lobata_REEFv1___2903	1.89959	0.0334134	0.728433	-1.74716	0.119761	0.776418	1.36943	0.134453	0.405253	244547	K20296	9180	Brite Hierarchies	9182	Protein families: genetic information processing	4131	Membrane trafficking [BR:ko04131]	ANG2, VPS51; vacuolar protein sorting-associated protein 51
Porites_lobata_REEFv1___1856	0.140524	0.42641	0.830374	-0.425537	0.123477	0.776418	-0.860302	0.00990587	0.254475	242739	K19941	9180	Brite Hierarchies	9182	Protein families: genetic information processing	4131	Membrane trafficking [BR:ko04131]	SYN; synapsin
Porites_lobata_REEFv1___21142	0.0997111	0.589751	0.885993	-0.203628	0.752315	0.924968	0.685449	0.0886157	0.355589	272302	K08518	9180	Brite Hierarchies	9182	Protein families: genetic information processing	4131	Membrane trafficking [BR:ko04131]	STXBP5, SRO7_77; syntaxin-binding protein 5
Porites_lobata_REEFv1___5767	-0.286697	0.687597	0.914363	-1.32592	0.123349	0.776418	0.0112871	0.988837	0.996466	249439	K20721	9180	Brite Hierarchies	9182	Protein families: genetic information processing	4131	Membrane trafficking [BR:ko04131]	RTN1; reticulon-1
Porites_lobata_REEFv1___12787	1.2782	0.0620184	0.728433	-0.461559	0.673429	0.899509	-0.874013	0.0762672	0.347154	260447	K10359	9180	Brite Hierarchies	9182	Protein families: genetic information processing	4131	Membrane trafficking [BR:ko04131]	MYO7A, USH1B; myosin VIIa
Porites_lobata_REEFv1___15669	-0.746826	0.482532	0.849584	-0.355326	0.62478	0.883257	0.900377	0.255513	0.507812	264528	K21853	9180	Brite Hierarchies	9182	Protein families: genetic information processing	4131	Membrane trafficking [BR:ko04131]	DOCK9_10_11; dedicator of cytokinesis protein 9/10/11
Porites_lobata_REEFv1___4038	0.193757	0.548323	0.873649	-0.523755	0.40261	0.814575	-0.0516637	0.806452	0.892282	246481	K23544	9180	Brite Hierarchies	9182	Protein families: genetic information processing	4131	Membrane trafficking [BR:ko04131]	SERINC1_3; serine incorporator 1/3
Porites_lobata_REEFv1___24167	0.0217794	0.937915	0.989071	-0.208746	0.642005	0.890474	-0.264016	0.417777	0.632022	276592	K20288	9180	Brite Hierarchies	9182	Protein families: genetic information processing	4131	Membrane trafficking [BR:ko04131]	COG1; conserved oligomeric Golgi complex subunit 1
Porites_lobata_REEFv1___712	-2.04702	0.230123	0.784932	-0.349773	0.624572	0.883257	-0.030618	0.956717	0.983721	240563	K15620	9180	Brite Hierarchies	9182	Protein families: genetic information processing	4131	Membrane trafficking [BR:ko04131]	GOLPH3, GPP34; golgi phosphoprotein 3
Porites_lobata_REEFv1___2965	-2.31841	0.386862	0.826452	-2.15179	0.293397	0.777084	-1.09914	0.197584	0.459011	244678	K20299	9180	Brite Hierarchies	9182	Protein families: genetic information processing	4131	Membrane trafficking [BR:ko04131]	VPS53; vacuolar protein sorting-associated protein 53
Porites_lobata_REEFv1___9476	0.565758	0.0601688	0.728433	-0.54342	0.189297	0.777084	-0.159113	0.264818	0.515813	255320	K23563	9180	Brite Hierarchies	9182	Protein families: genetic information processing	4131	Membrane trafficking [BR:ko04131]	EMC2, TTC35; ER membrane protein complex subunit 2
Porites_lobata_REEFv1___8878	0.211286	0.773274	0.937577	0.3253	0.267623	0.777084	-0.475588	0.205592	0.465728	254486	K20365	9180	Brite Hierarchies	9182	Protein families: genetic information processing	4131	Membrane trafficking [BR:ko04131]	ERGIC1; endoplasmic reticulum-Golgi intermediate compartment protein 1
Porites_lobata_REEFv1___6858	-0.829556	0.317284	0.798646	-0.341581	0.384242	0.810732	-1.27081	0.0244412	0.290041	251169	K20366	9180	Brite Hierarchies	9182	Protein families: genetic information processing	4131	Membrane trafficking [BR:ko04131]	ERGIC2, ERV41; endoplasmic reticulum-Golgi intermediate compartment protein 2
Porites_lobata_REEFv1___597	0.909085	0.362034	0.81881	-1.19657	0.430841	0.821538	-0.39916	0.290875	0.53965	240309	K23568	9180	Brite Hierarchies	9182	Protein families: genetic information processing	4131	Membrane trafficking [BR:ko04131]	EMC7; ER membrane protein complex subunit 7
Porites_lobata_REEFv1___7657	-0.300252	0.25495	0.79158	-0.643455	0.056322	0.776398	-0.187791	0.68733	0.815705	252498	K20369	9180	Brite Hierarchies	9182	Protein families: genetic information processing	4131	Membrane trafficking [BR:ko04131]	ERV29, SURF4; ER-derived vesicles protein
Porites_lobata_REEFv1___10565	0.268934	0.32833	0.802919	0.699545	0.00300188	0.649468	0.966179	0.178826	0.438323	257312	K20358	9180	Brite Hierarchies	9182	Protein families: genetic information processing	4131	Membrane trafficking [BR:ko04131]	GOLGA2; golgin subfamily A member 2
Porites_lobata_REEFv1___9109	-0.14749	0.446375	0.839686	-0.730735	0.389705	0.810732	-0.991389	0.0302715	0.290041	254768	K07912	9180	Brite Hierarchies	9182	Protein families: genetic information processing	4131	Membrane trafficking [BR:ko04131]	RAB24; Ras-related protein Rab-24
Porites_lobata_REEFv1___5497	-0.0722199	0.850067	0.962208	-0.106682	0.477694	0.831896	-0.138538	0.713919	0.835453	248879	K20302	9180	Brite Hierarchies	9182	Protein families: genetic information processing	4131	Membrane trafficking [BR:ko04131]	TRAPPC3, BET3; trafficking protein particle complex subunit 3
Porites_lobata_REEFv1___17141	-0.569041	0.141156	0.763877	-0.82746	0.443895	0.822218	-0.688195	0.540765	0.721941	266393	K21852	9180	Brite Hierarchies	9182	Protein families: genetic information processing	4131	Membrane trafficking [BR:ko04131]	DOCK6_7_8; dedicator of cytokinesis protein 6/7/8
Porites_lobata_REEFv1___19524	-0.0354096	0.70035	0.917333	-0.252625	0.243286	0.777084	-0.363518	0.0939459	0.360893	269762	K14753	9160	Human Diseases	9172	Infectious disease: viral	5162	Measles [PATH:ko05162]	RACK1; guanine nucleotide-binding protein subunit beta-2-like 1 protein
Porites_lobata_REEFv1___19744	-0.1296	0.303203	0.795568	-0.253881	0.232525	0.777084	-0.515501	0.00217607	0.192597	270059	K04437	9130	Environmental Information Processing	9132	Signal transduction	4010	MAPK signaling pathway [PATH:ko04010]	FLNA; filamin
Porites_lobata_REEFv1___8558	-0.206917	0.384689	0.825863	-0.137162	0.652574	0.894833	-0.280361	0.339405	0.579058	253941	K04437	9130	Environmental Information Processing	9132	Signal transduction	4010	MAPK signaling pathway [PATH:ko04010]	FLNA; filamin
Porites_lobata_REEFv1___7439	-0.0791875	0.726308	0.926506	-0.216905	0.50319	0.8382	-0.63984	0.148262	0.417309	252078	K04348	9130	Environmental Information Processing	9132	Signal transduction	4010	MAPK signaling pathway [PATH:ko04010]	PPP3C, CNA; serine/threonine-protein phosphatase 2B catalytic subunit [EC:3.1.3.16]
Porites_lobata_REEFv1___343	0.554766	0.19059	0.763877	0.241544	0.479423	0.83244	-0.503068	0.299293	0.54353	239671	K04373	9130	Environmental Information Processing	9132	Signal transduction	4010	MAPK signaling pathway [PATH:ko04010]	RPS6KA; ribosomal protein S6 kinase alpha-1/2/3/6 [EC:2.7.11.1]
Porites_lobata_REEFv1___5352	-0.249267	0.28558	0.794507	-0.212184	0.557799	0.859362	0.25257	0.368479	0.597444	248561	K04437	9130	Environmental Information Processing	9132	Signal transduction	4010	MAPK signaling pathway [PATH:ko04010]	FLNA; filamin
Porites_lobata_REEFv1___23954	-0.220084	0.494201	0.856086	-0.233922	0.604657	0.877211	-0.246916	0.626823	0.780127	276321	K04437	9130	Environmental Information Processing	9132	Signal transduction	4010	MAPK signaling pathway [PATH:ko04010]	FLNA; filamin
Porites_lobata_REEFv1___5860	-0.682467	0.0234185	0.728433	0.740402	0.530163	0.844791	-0.773001	0.669281	0.804437	249601	K06268	9130	Environmental Information Processing	9132	Signal transduction	4010	MAPK signaling pathway [PATH:ko04010]	PPP3R, CNB; serine/threonine-protein phosphatase 2B regulatory subunit
Porites_lobata_REEFv1___627	0.522786	0.0879211	0.728433	-0.875379	0.0947942	0.776418	-0.974157	0.0742243	0.347154	240423	K04443	9130	Environmental Information Processing	9132	Signal transduction	4010	MAPK signaling pathway [PATH:ko04010]	MAPKAPK2; mitogen-activated protein kinase-activated protein kinase 2 [EC:2.7.11.1]
Porites_lobata_REEFv1___7492	-0.430912	0.0288613	0.728433	-0.332667	0.357186	0.800519	0.0891825	0.833433	0.907873	252176	K04439	9130	Environmental Information Processing	9132	Signal transduction	4010	MAPK signaling pathway [PATH:ko04010]	ARRB; beta-arrestin
Porites_lobata_REEFv1___3468	-0.444138	0.212135	0.784932	-0.0744827	0.856115	0.955735	0.308529	0.141673	0.410751	245448	K04346	9130	Environmental Information Processing	9132	Signal transduction	4010	MAPK signaling pathway [PATH:ko04010]	GNA12; guanine nucleotide-binding protein subunit alpha-12
Porites_lobata_REEFv1___16094	-0.0623068	0.782792	0.941913	-0.388857	0.702931	0.908654	0.628427	0.280507	0.528	265076	K04461	9130	Environmental Information Processing	9132	Signal transduction	4010	MAPK signaling pathway [PATH:ko04010]	PPM1B, PP2CB; protein phosphatase 1B [EC:3.1.3.16]
Porites_lobata_REEFv1___24317	-0.38293	0.347902	0.816412	-1.47008	0.0773662	0.776398	0.0152602	0.984905	0.993941	276756	K04437	9130	Environmental Information Processing	9132	Signal transduction	4010	MAPK signaling pathway [PATH:ko04010]	FLNA; filamin
Porites_lobata_REEFv1___25786	-0.911549	0.178316	0.763877	2.05796	0.251618	0.777084	-0.331802	0.856001	0.921093	278529	K04412	9130	Environmental Information Processing	9132	Signal transduction	4010	MAPK signaling pathway [PATH:ko04010]	STK3, MST2; serine/threonine kinase 3
Porites_lobata_REEFv1___11426	-0.946403	0.111145	0.733013	0.0551839	0.85346	0.954778	-1.22327	0.393451	0.613563	258599	K04437	9130	Environmental Information Processing	9132	Signal transduction	4010	MAPK signaling pathway [PATH:ko04010]	FLNA; filamin
Porites_lobata_REEFv1___20354	-2.27945	0.171238	0.763877	0.583828	0.684066	0.899509	1.6222	0.155479	0.42258	271083	K04437	9130	Environmental Information Processing	9132	Signal transduction	4010	MAPK signaling pathway [PATH:ko04010]	FLNA; filamin
Porites_lobata_REEFv1___24378	-0.179936	0.306367	0.795568	0.307099	0.55332	0.85767	-0.0745844	0.736075	0.851182	276829	K06630	9130	Environmental Information Processing	9132	Signal transduction	4011	MAPK signaling pathway - yeast [PATH:ko04011]	YWHAE; 14-3-3 protein epsilon
Porites_lobata_REEFv1___10770	0.298971	0.423735	0.830374	0.0307779	0.894044	0.969711	0.214589	0.440435	0.646881	257656	K06630	9130	Environmental Information Processing	9132	Signal transduction	4011	MAPK signaling pathway - yeast [PATH:ko04011]	YWHAE; 14-3-3 protein epsilon
Porites_lobata_REEFv1___19755	0.073887	0.435086	0.83706	-0.132414	0.556357	0.859345	0.414562	0.0233128	0.290041	270070	K06630	9130	Environmental Information Processing	9132	Signal transduction	4011	MAPK signaling pathway - yeast [PATH:ko04011]	YWHAE; 14-3-3 protein epsilon
Porites_lobata_REEFv1___2920	0.223702	0.854696	0.962264	0.109816	0.829466	0.947558	-1.8908	0.243444	0.495529	244581	K06276	9130	Environmental Information Processing	9132	Signal transduction	4011	MAPK signaling pathway - yeast [PATH:ko04011]	PDPK1; 3-phosphoinositide dependent protein kinase-1 [EC:2.7.11.1]
Porites_lobata_REEFv1___771	0.537956	0.281354	0.79158	-0.358232	0.611246	0.877211	0.508888	0.22871	0.482979	240749	K17686	9130	Environmental Information Processing	9132	Signal transduction	4016	MAPK signaling pathway - plant [PATH:ko04016]	copA, ctpA, ATP7; P-type Cu+ transporter [EC:7.2.2.8]
Porites_lobata_REEFv1___17477	-0.0118199	0.94798	0.989071	-0.0385069	0.869558	0.961375	0.169458	0.120045	0.395159	266942	K16197	9130	Environmental Information Processing	9132	Signal transduction	4013	MAPK signaling pathway - fly [PATH:ko04013]	YWHAB_Q_Z; 14-3-3 protein beta/theta/zeta
Porites_lobata_REEFv1___8731	-0.0171262	0.923999	0.981619	-0.543719	0.277941	0.777084	0.520942	0.285137	0.533724	254215	K16197	9130	Environmental Information Processing	9132	Signal transduction	4013	MAPK signaling pathway - fly [PATH:ko04013]	YWHAB_Q_Z; 14-3-3 protein beta/theta/zeta
Porites_lobata_REEFv1___4918	0.0342391	0.936537	0.989071	0.255524	0.617992	0.879478	-0.140894	0.294608	0.541353	247967	K08892	9130	Environmental Information Processing	9132	Signal transduction	4013	MAPK signaling pathway - fly [PATH:ko04013]	FRK, PTK5; fyn-related kinase [EC:2.7.10.2]
Porites_lobata_REEFv1___25111	0.28454	0.584023	0.885063	-1.10812	0.0409351	0.776398	-0.562815	0.0728546	0.347154	277699	K08892	9130	Environmental Information Processing	9132	Signal transduction	4013	MAPK signaling pathway - fly [PATH:ko04013]	FRK, PTK5; fyn-related kinase [EC:2.7.10.2]
Porites_lobata_REEFv1___22741	-0.177597	0.680141	0.913055	-0.498253	0.0774902	0.776398	-1.18388	0.0567837	0.328348	274403	K17608	9130	Environmental Information Processing	9132	Signal transduction	4013	MAPK signaling pathway - fly [PATH:ko04013]	STRN1_3_4; striatin 1/3/4
Porites_lobata_REEFv1___22975	-0.361636	0.113028	0.733946	0.089149	0.508891	0.841244	0.0914194	0.848389	0.917974	274803	K04564	9130	Environmental Information Processing	9132	Signal transduction	4013	MAPK signaling pathway - fly [PATH:ko04013]	SOD2; superoxide dismutase, Fe-Mn family [EC:1.15.1.1]
Porites_lobata_REEFv1___16880	1.05135	0.320821	0.799003	-0.783035	0.199884	0.777084	-0.844458	0.0749743	0.347154	266066	K20223	9130	Environmental Information Processing	9132	Signal transduction	4013	MAPK signaling pathway - fly [PATH:ko04013]	IPO7, RANBP7; importin-7
Porites_lobata_REEFv1___4482	-0.74262	0.335327	0.809599	-1.3154	0.45497	0.823824	-0.0880579	0.690667	0.818839	247309	K09666	9100	Metabolism	9107	Glycan biosynthesis and metabolism	515	Mannose type O-glycan biosynthesis [PATH:ko00515]	POMGNT1; beta-1,2-N-acetylglucosaminyltransferase [EC:2.4.1.-]
Porites_lobata_REEFv1___13728	-0.0622063	0.710994	0.918376	-0.234778	0.411348	0.815148	-0.416832	0.0467273	0.313928	261770	K12392	9140	Cellular Processes	9141	Transport and catabolism	4142	Lysosome [PATH:ko04142]	AP1B1; AP-1 complex subunit beta-1
Porites_lobata_REEFv1___10636	0.075373	0.70861	0.918279	-0.393838	0.0886714	0.776418	0.295873	0.2558	0.507812	257449	K12391	9140	Cellular Processes	9141	Transport and catabolism	4142	Lysosome [PATH:ko04142]	AP1G1; AP-1 complex subunit gamma-1
Porites_lobata_REEFv1___2291	-0.356643	0.453916	0.844553	-0.104805	0.587619	0.875354	-0.0199796	0.931963	0.966922	243491	K12393	9140	Cellular Processes	9141	Transport and catabolism	4142	Lysosome [PATH:ko04142]	AP1M; AP-1 complex subunit mu
Porites_lobata_REEFv1___19845	-0.205506	0.18018	0.763877	1.06006	0.407341	0.814938	1.51122	0.0286252	0.290041	270186	K01363	9140	Cellular Processes	9141	Transport and catabolism	4142	Lysosome [PATH:ko04142]	CTSB; cathepsin B [EC:3.4.22.1]
Porites_lobata_REEFv1___12842	0.0227696	0.968033	0.995248	0.099299	0.45221	0.822218	0.624296	0.207601	0.46616	260519	K12404	9140	Cellular Processes	9141	Transport and catabolism	4142	Lysosome [PATH:ko04142]	GGA; ADP-ribosylation factor-binding protein GGA
Porites_lobata_REEFv1___3546	-0.448708	0.173394	0.763877	-0.157138	0.677849	0.899509	-0.73778	0.203322	0.463637	245590	K13443	9140	Cellular Processes	9141	Transport and catabolism	4142	Lysosome [PATH:ko04142]	NPC2; Niemann-Pick C2 protein
Porites_lobata_REEFv1___11582	0.480329	0.278296	0.79158	-0.0487887	0.944881	0.982196	-0.745164	0.482532	0.684149	258778	K12396	9140	Cellular Processes	9141	Transport and catabolism	4142	Lysosome [PATH:ko04142]	AP3D; AP-3 complex subunit delta
Porites_lobata_REEFv1___20113	0.161117	0.828637	0.956749	-0.393805	0.21979	0.777084	0.418902	0.0654424	0.342225	270647	K01373	9140	Cellular Processes	9141	Transport and catabolism	4142	Lysosome [PATH:ko04142]	CTSF; cathepsin F [EC:3.4.22.41]
Porites_lobata_REEFv1___26027	-0.648923	0.276073	0.79158	-0.402128	0.210644	0.777084	0.802842	0.226642	0.482979	278837	K01275	9140	Cellular Processes	9141	Transport and catabolism	4142	Lysosome [PATH:ko04142]	CTSC; cathepsin C [EC:3.4.14.1]
Porites_lobata_REEFv1___17514	-0.298246	0.38355	0.825863	-0.260005	0.557355	0.859345	0.123188	0.708931	0.831532	267023	K08568	9140	Cellular Processes	9141	Transport and catabolism	4142	Lysosome [PATH:ko04142]	CTSZ; cathepsin X [EC:3.4.18.1]
Porites_lobata_REEFv1___485	0.100309	0.838817	0.959634	-0.323174	0.536167	0.849092	-0.321057	0.344568	0.58133	240016	K12382	9140	Cellular Processes	9141	Transport and catabolism	4142	Lysosome [PATH:ko04142]	PSAP, SGP1; saposin
Porites_lobata_REEFv1___23950	0.320913	0.5733	0.882518	0.216433	0.686112	0.899637	-3.28496	0.0728842	0.347154	276316	K13443	9140	Cellular Processes	9141	Transport and catabolism	4142	Lysosome [PATH:ko04142]	NPC2; Niemann-Pick C2 protein
Porites_lobata_REEFv1___22173	0.150376	0.709704	0.918279	-0.048355	0.931904	0.982196	0.306129	0.703907	0.829001	273638	K13443	9140	Cellular Processes	9141	Transport and catabolism	4142	Lysosome [PATH:ko04142]	NPC2; Niemann-Pick C2 protein
Porites_lobata_REEFv1___24254	-1.72325	0.0197912	0.728433	-0.361964	0.66575	0.896083	0.693078	0.185713	0.444733	276668	K13443	9140	Cellular Processes	9141	Transport and catabolism	4142	Lysosome [PATH:ko04142]	NPC2; Niemann-Pick C2 protein
Porites_lobata_REEFv1___6150	-0.0730804	0.889548	0.969828	-0.291758	0.709581	0.90961	0.495054	0.542112	0.722847	250025	K12397	9140	Cellular Processes	9141	Transport and catabolism	4142	Lysosome [PATH:ko04142]	AP3B; AP-3 complex subunit beta
Porites_lobata_REEFv1___10527	-2.01357	0.0455235	0.728433	-1.71194	0.0289343	0.723465	-1.73603	0.0579174	0.328348	257262	K12397	9140	Cellular Processes	9141	Transport and catabolism	4142	Lysosome [PATH:ko04142]	AP3B; AP-3 complex subunit beta
Porites_lobata_REEFv1___17848	1.02867	0.420074	0.830374	-0.0789047	0.902166	0.970262	0.600415	0.0715068	0.347154	267413	K13646	9100	Metabolism	9105	Amino acid metabolism	310	Lysine degradation [PATH:ko00310]	PLOD3; lysyl hydroxylase/galactosyltransferase/glucosyltransferase [EC:1.14.11.4 2.4.1.50 2.4.1.66]
Porites_lobata_REEFv1___8799	0.420881	0.0942287	0.728433	-3.69726	0.0118897	0.649468	-0.461541	0.758228	0.866299	254306	K11703	9100	Metabolism	9105	Amino acid metabolism	310	Lysine degradation [PATH:ko00310]	GLT25D; collagen beta-1,O-galactosyltransferase [EC:2.4.1.50]
Porites_lobata_REEFv1___24414	-0.101305	0.828063	0.956646	-0.645271	0.0345795	0.776398	-0.464294	0.0712682	0.347154	276863	K00290	9100	Metabolism	9105	Amino acid metabolism	300	Lysine biosynthesis [PATH:ko00300]	LYS1; saccharopine dehydrogenase (NAD+, L-lysine forming) [EC:1.5.1.7]
Porites_lobata_REEFv1___720	-0.022812	0.977381	0.995768	0.364099	0.599442	0.876957	-0.271039	0.520504	0.706812	240581	K09414	9150	Organismal Systems	9149	Aging	4212	Longevity regulating pathway - worm [PATH:ko04212]	HSF1; heat shock transcription factor 1
Porites_lobata_REEFv1___5706	0.300859	0.670215	0.912202	0.167041	0.656928	0.895138	-0.374678	0.17049	0.432306	249361	K11730	9190	Not Included in Pathway or Brite	9191	Unclassified: metabolism	99983	Lipid metabolism	ACAD11; acyl-CoA dehydrogenase family member 11
Porites_lobata_REEFv1___18622	0.0999254	0.704412	0.917333	-0.378087	0.179712	0.777084	-0.139656	0.399341	0.6163	268446	K03233	9160	Human Diseases	9171	Infectious disease: bacterial	5134	Legionellosis [PATH:ko05134]	EEF1G; elongation factor 1-gamma
Porites_lobata_REEFv1___24428	-0.496279	0.393875	0.826786	0.610151	0.444893	0.822218	0.206842	0.207155	0.465728	276875	K04692	9130	Environmental Information Processing	9132	Signal transduction	4630	Jak-STAT signaling pathway [PATH:ko04630]	STAT3; signal transducer and activator of transcription 3
Porites_lobata_REEFv1___21254	0.745845	0.281045	0.79158	-0.241683	0.512342	0.841731	0.319537	0.335383	0.576119	272409	K04705	9130	Environmental Information Processing	9132	Signal transduction	4630	Jak-STAT signaling pathway [PATH:ko04630]	STAM; signal transducing adaptor molecule
Porites_lobata_REEFv1___7480	0.120087	0.643332	0.912202	-0.317191	0.397912	0.810732	0.315008	0.457256	0.66073	252161	K19327	9180	Brite Hierarchies	9183	Protein families: signaling and cellular processes	4040	Ion channels [BR:ko04040]	ANO10, TMEM16K; anoctamin-10
Porites_lobata_REEFv1___9068	-0.246792	0.368664	0.822348	-0.351638	0.712196	0.911278	0.513831	0.220848	0.478759	254722	K19327	9180	Brite Hierarchies	9183	Protein families: signaling and cellular processes	4040	Ion channels [BR:ko04040]	ANO10, TMEM16K; anoctamin-10
Porites_lobata_REEFv1___14671	-2.01007	0.00288683	0.64796	-1.63018	0.109887	0.776418	-0.652194	0.209999	0.468656	263164	K19499	9180	Brite Hierarchies	9183	Protein families: signaling and cellular processes	4040	Ion channels [BR:ko04040]	ANO4, TMEM16D; anoctamin-4
Porites_lobata_REEFv1___13296	0.195754	0.682526	0.913272	-0.452745	0.597064	0.876957	0.106198	0.775438	0.875759	261254	K19501	9180	Brite Hierarchies	9183	Protein families: signaling and cellular processes	4040	Ion channels [BR:ko04040]	ANO7, NGEP, TMEM16G; anoctamin-7
Porites_lobata_REEFv1___21147	0.120068	0.567585	0.881369	-0.0874361	0.704687	0.908654	-0.103263	0.545931	0.724173	272303	K07192	9150	Organismal Systems	9152	Endocrine system	4910	Insulin signaling pathway [PATH:ko04910]	FLOT; flotillin
Porites_lobata_REEFv1___6276	0.480521	0.373883	0.825124	0.613142	0.341769	0.799148	0.000528804	0.99903	0.999498	250211	K07192	9150	Organismal Systems	9152	Endocrine system	4910	Insulin signaling pathway [PATH:ko04910]	FLOT; flotillin
Porites_lobata_REEFv1___10396	-0.326415	0.0694627	0.728433	-0.478693	0.30891	0.7877	-0.728413	0.100756	0.367781	256988	K04739	9150	Organismal Systems	9152	Endocrine system	4910	Insulin signaling pathway [PATH:ko04910]	PRKAR; cAMP-dependent protein kinase regulator
Porites_lobata_REEFv1___19520	-0.633762	0.378187	0.825124	-0.840219	0.413523	0.815148	-0.310968	0.333753	0.575113	269754	K04739	9150	Organismal Systems	9152	Endocrine system	4910	Insulin signaling pathway [PATH:ko04910]	PRKAR; cAMP-dependent protein kinase regulator
Porites_lobata_REEFv1___21169	-0.289583	0.790652	0.942141	-0.91274	0.289367	0.777084	0.0939852	0.856056	0.921093	272337	K18211	9150	Organismal Systems	9152	Endocrine system	4911	Insulin secretion [PATH:ko04911]	SNAP25; synaptosomal-associated protein 25
Porites_lobata_REEFv1___779	-0.185533	0.771599	0.937553	2.52344	0.259428	0.777084	1.07681	0.0279527	0.290041	240761	K15719	9160	Human Diseases	9167	Endocrine and metabolic disease	4931	Insulin resistance [PATH:ko04931]	NCOAT, MGEA5; protein O-GlcNAcase / histone acetyltransferase [EC:3.2.1.169 2.3.1.48]
Porites_lobata_REEFv1___2254	0.53704	0.533621	0.872883	-0.504032	0.407225	0.814938	-0.24985	0.446627	0.65057	243405	K01116	9100	Metabolism	9101	Carbohydrate metabolism	562	Inositol phosphate metabolism [PATH:ko00562]	PLCG1; phosphatidylinositol phospholipase C, gamma-1 [EC:3.1.4.11]
Porites_lobata_REEFv1___873	0.151619	0.800996	0.945352	-0.267467	0.607013	0.877211	-1.48548	0.031509	0.290041	240998	K00010	9100	Metabolism	9101	Carbohydrate metabolism	562	Inositol phosphate metabolism [PATH:ko00562]	iolG; myo-inositol 2-dehydrogenase / D-chiro-inositol 1-dehydrogenase [EC:1.1.1.18 1.1.1.369]
Porites_lobata_REEFv1___8845	-0.651528	0.4898	0.855512	-1.21546	0.267545	0.777084	-0.744936	0.0371221	0.300668	254428	K18081	9100	Metabolism	9101	Carbohydrate metabolism	562	Inositol phosphate metabolism [PATH:ko00562]	MTMR1_2; myotubularin-related protein 1/2 [EC:3.1.3.64 3.1.3.95]
Porites_lobata_REEFv1___20632	-0.0958659	0.772056	0.937553	-0.200603	0.669265	0.898596	-1.11898	0.352572	0.582909	271565	K01092	9100	Metabolism	9101	Carbohydrate metabolism	562	Inositol phosphate metabolism [PATH:ko00562]	E3.1.3.25, IMPA, suhB; myo-inositol-1(or 4)-monophosphatase [EC:3.1.3.25]
Porites_lobata_REEFv1___8498	0.056402	0.855021	0.962264	0.531584	0.0566681	0.776398	1.00649	0.314023	0.558361	253806	K00920	9100	Metabolism	9101	Carbohydrate metabolism	562	Inositol phosphate metabolism [PATH:ko00562]	PIP4K2; 1-phosphatidylinositol-5-phosphate 4-kinase [EC:2.7.1.149]
Porites_lobata_REEFv1___6005	-0.023339	0.926539	0.982541	0.0102782	0.976389	0.99243	-0.522988	0.101931	0.368676	249825	K15047	9160	Human Diseases	9172	Infectious disease: viral	5164	Influenza A [PATH:ko05164]	HNRNPUL1, E1BAP5; heterogeneous nuclear ribonucleoprotein U-like protein 1
Porites_lobata_REEFv1___15380	0.796853	0.129963	0.752568	-0.238515	0.782795	0.934746	0.706712	0.239273	0.491876	264235	K04984	9150	Organismal Systems	9157	Sensory system	4750	Inflammatory mediator regulation of TRP channels [PATH:ko04750]	TRPA1, ANKTM1; transient receptor potential cation channel subfamily A member 1
Porites_lobata_REEFv1___23560	0.232739	0.276635	0.79158	-0.708186	0.00718697	0.649468	-0.810068	0.00509738	0.23676	275726	K12567	9160	Human Diseases	9166	Cardiovascular disease	5410	Hypertrophic cardiomyopathy (HCM) [PATH:ko05410]	TTN; titin [EC:2.7.11.1]
Porites_lobata_REEFv1___25074	-3.40072	0.00728649	0.728433	0.281797	0.134648	0.777084	1.15908	0.0878456	0.355589	277649	K10366	9160	Human Diseases	9166	Cardiovascular disease	5410	Hypertrophic cardiomyopathy (HCM) [PATH:ko05410]	DMD; dystrophin
Porites_lobata_REEFv1___14927	0.118107	0.257772	0.79158	0.442667	0.282499	0.777084	-0.795563	0.159038	0.424333	263536	K10366	9160	Human Diseases	9166	Cardiovascular disease	5410	Hypertrophic cardiomyopathy (HCM) [PATH:ko05410]	DMD; dystrophin
Porites_lobata_REEFv1___11612	0.930307	0.35497	0.816412	0.508876	0.570006	0.8679	0.399993	0.50943	0.697633	258836	K12567	9160	Human Diseases	9166	Cardiovascular disease	5410	Hypertrophic cardiomyopathy (HCM) [PATH:ko05410]	TTN; titin [EC:2.7.11.1]
Porites_lobata_REEFv1___9171	-0.108764	0.81256	0.948524	-0.0266049	0.815889	0.942582	0.280854	0.381217	0.60434	254862	K12567	9160	Human Diseases	9166	Cardiovascular disease	5410	Hypertrophic cardiomyopathy (HCM) [PATH:ko05410]	TTN; titin [EC:2.7.11.1]
Porites_lobata_REEFv1___9004	-0.375676	0.618183	0.899047	0.0211973	0.980714	0.994247	0.599145	0.369048	0.597543	254643	K12567	9160	Human Diseases	9166	Cardiovascular disease	5410	Hypertrophic cardiomyopathy (HCM) [PATH:ko05410]	TTN; titin [EC:2.7.11.1]
Porites_lobata_REEFv1___23804	0.145471	0.761955	0.935154	-0.675055	0.0869655	0.776418	-0.172964	0.934152	0.96798	276050	K12566	9160	Human Diseases	9166	Cardiovascular disease	5410	Hypertrophic cardiomyopathy (HCM) [PATH:ko05410]	SGCB; beta-sarcoglycan
Porites_lobata_REEFv1___10412	-0.0868901	0.599594	0.892745	-0.659209	0.15043	0.777084	-0.166633	0.323316	0.565144	257028	K04559	9160	Human Diseases	9164	Neurodegenerative disease	5016	Huntington disease [PATH:ko05016]	HIP1; huntingtin interacting protein 1
Porites_lobata_REEFv1___682	-0.658616	0.102893	0.728433	-0.18922	0.654588	0.895138	-0.506182	0.581538	0.750101	240526	K10409	9160	Human Diseases	9164	Neurodegenerative disease	5016	Huntington disease [PATH:ko05016]	DNAI1; dynein intermediate chain 1, axonemal
Porites_lobata_REEFv1___11899	1.16411	0.24138	0.786085	0.350585	0.697812	0.907949	-0.642346	0.346837	0.58133	259273	K11143	9160	Human Diseases	9164	Neurodegenerative disease	5016	Huntington disease [PATH:ko05016]	DNAI2; dynein intermediate chain 2, axonemal
Porites_lobata_REEFv1___5490	-0.898178	0.0773134	0.728433	-1.47338	0.0500233	0.776398	-1.92211	0.134161	0.405253	248871	K15309	9160	Human Diseases	9172	Infectious disease: viral	5166	Human T-cell leukemia virus 1 infection [PATH:ko05166]	CRTC1, TORC1; CREB-regulated transcription coactivator 1
Porites_lobata_REEFv1___25557	-1.02882	0.282056	0.79158	0.580912	0.627316	0.883373	-1.81778	0.271093	0.518583	278233	K15304	9160	Human Diseases	9172	Infectious disease: viral	5166	Human T-cell leukemia virus 1 infection [PATH:ko05166]	RANBP3; Ran-binding protein 3
Porites_lobata_REEFv1___22623	-0.0647005	0.78714	0.941913	-0.0590543	0.943802	0.982196	-2.25977	0.376937	0.60434	274249	K00546	9100	Metabolism	9105	Amino acid metabolism	340	Histidine metabolism [PATH:ko00340]	HNMT; histamine N-methyltransferase [EC:2.1.1.8]
Porites_lobata_REEFv1___26386	-0.231386	0.236946	0.786085	-0.36295	0.0754907	0.776398	-0.606446	0.0957161	0.363179	279381	K06094	9130	Environmental Information Processing	9132	Signal transduction	4390	Hippo signaling pathway [PATH:ko04390]	LLGL; lethal(2) giant larvae protein
Porites_lobata_REEFv1___22635	-0.17145	0.102592	0.728433	-0.525378	0.264866	0.777084	-1.29386	0.0434244	0.313928	274258	K16175	9130	Environmental Information Processing	9132	Signal transduction	4390	Hippo signaling pathway [PATH:ko04390]	SCRIB; protein scribble
Porites_lobata_REEFv1___19986	0.246888	0.185634	0.763877	0.170445	0.147986	0.777084	0.385653	0.0575905	0.328348	270445	K16198	9130	Environmental Information Processing	9132	Signal transduction	4390	Hippo signaling pathway [PATH:ko04390]	YWHAG_H; 14-3-3 protein gamma/eta
Porites_lobata_REEFv1___6191	0.163997	0.599342	0.892745	-0.42236	0.280069	0.777084	-0.929368	0.0869527	0.355523	250095	K05691	9130	Environmental Information Processing	9132	Signal transduction	4390	Hippo signaling pathway [PATH:ko04390]	CTNNA; catenin alpha
Porites_lobata_REEFv1___2709	0.170906	0.482803	0.849584	0.0954602	0.706516	0.908654	0.292577	0.591127	0.757352	244283	K12076	9130	Environmental Information Processing	9132	Signal transduction	4390	Hippo signaling pathway [PATH:ko04390]	DLG1; disks large protein 1
Porites_lobata_REEFv1___8971	-1.42701	0.123125	0.734685	-0.905866	0.1125	0.776418	-1.81125	0.0413551	0.306706	254601	K16175	9130	Environmental Information Processing	9132	Signal transduction	4390	Hippo signaling pathway [PATH:ko04390]	SCRIB; protein scribble
Porites_lobata_REEFv1___17264	0.086826	0.845928	0.96067	-0.82592	0.0317392	0.746188	-1.53448	0.138214	0.408217	266613	K05691	9130	Environmental Information Processing	9132	Signal transduction	4390	Hippo signaling pathway [PATH:ko04390]	CTNNA; catenin alpha
Porites_lobata_REEFv1___927	-1.59002	0.103027	0.728433	-0.354252	0.354708	0.799148	0.235107	0.334158	0.575113	241097	K06685	9130	Environmental Information Processing	9132	Signal transduction	4390	Hippo signaling pathway [PATH:ko04390]	MOB1, Mats; MOB kinase activator 1
Porites_lobata_REEFv1___496	0.56615	0.159431	0.763877	-0.101241	0.824533	0.944677	-0.805626	0.121001	0.395455	240051	K06095	9130	Environmental Information Processing	9132	Signal transduction	4391	Hippo signaling pathway - fly [PATH:ko04391]	MPDZ, MUPP1, Patj; multiple PDZ domain protein
Porites_lobata_REEFv1___16373	0.0365676	0.940979	0.989071	-0.95152	0.206182	0.777084	-0.580591	0.0943739	0.361357	265472	K16676	9130	Environmental Information Processing	9132	Signal transduction	4391	Hippo signaling pathway - fly [PATH:ko04391]	LPP; lipoma-prefererred partner
Porites_lobata_REEFv1___3572	-0.697937	0.461314	0.844553	-0.44333	0.11064	0.776418	-0.293986	0.0446443	0.313928	245636	K00910	9130	Environmental Information Processing	9132	Signal transduction	4340	Hedgehog signaling pathway [PATH:ko04340]	ADRBK, GRK; beta-adrenergic-receptor kinase [EC:2.7.11.15]
Porites_lobata_REEFv1___15484	-0.256097	0.600947	0.893629	0.0256863	0.966046	0.987177	0.396094	0.267401	0.515885	264355	K08291	9130	Environmental Information Processing	9132	Signal transduction	4341	Hedgehog signaling pathway - fly [PATH:ko04341]	GRK4_5_6; G protein-coupled receptor kinase [EC:2.7.11.16]
Porites_lobata_REEFv1___22271	-0.220047	0.216421	0.784932	-0.0713363	0.525284	0.843736	0.0775962	0.322738	0.565144	273808	K01965	9100	Metabolism	9101	Carbohydrate metabolism	630	Glyoxylate and dicarboxylate metabolism [PATH:ko00630]	PCCA, pccA; propionyl-CoA carboxylase alpha chain [EC:6.4.1.3]
Porites_lobata_REEFv1___1831	-0.273927	0.0468397	0.728433	-0.216453	0.498102	0.8382	0.390333	0.250648	0.502793	242703	K01966	9100	Metabolism	9101	Carbohydrate metabolism	630	Glyoxylate and dicarboxylate metabolism [PATH:ko00630]	PCCB, pccB; propionyl-CoA carboxylase beta chain [EC:6.4.1.3 2.1.3.15]
Porites_lobata_REEFv1___9742	0.273104	0.625153	0.904453	0.272868	0.679242	0.899509	0.112982	0.60799	0.770354	255987	K03781	9100	Metabolism	9101	Carbohydrate metabolism	630	Glyoxylate and dicarboxylate metabolism [PATH:ko00630]	katE, CAT, catB, srpA; catalase [EC:1.11.1.6]
Porites_lobata_REEFv1___1153	-0.256362	0.235369	0.786085	-0.919122	0.0616859	0.776398	-1.83985	0.0253157	0.290041	241559	K01637	9100	Metabolism	9101	Carbohydrate metabolism	630	Glyoxylate and dicarboxylate metabolism [PATH:ko00630]	E4.1.3.1, aceA; isocitrate lyase [EC:4.1.3.1]
Porites_lobata_REEFv1___24051	-0.404406	0.0998161	0.728433	-0.0258911	0.892383	0.969698	-0.572445	0.0754203	0.347154	276462	K01847	9100	Metabolism	9101	Carbohydrate metabolism	630	Glyoxylate and dicarboxylate metabolism [PATH:ko00630]	MUT; methylmalonyl-CoA mutase [EC:5.4.99.2]
Porites_lobata_REEFv1___10146	-0.381279	0.183508	0.763877	-0.144839	0.813804	0.941562	0.00298548	0.991604	0.99691	256608	K00830	9100	Metabolism	9101	Carbohydrate metabolism	630	Glyoxylate and dicarboxylate metabolism [PATH:ko00630]	AGXT; alanine-glyoxylate transaminase / serine-glyoxylate transaminase / serine-pyruvate transaminase [EC:2.6.1.44 2.6.1.45 2.6.1.51]
Porites_lobata_REEFv1___5573	0.571266	0.52646	0.870072	-0.0102252	0.991105	0.998399	1.4339	0.118345	0.395159	249024	K03781	9100	Metabolism	9101	Carbohydrate metabolism	630	Glyoxylate and dicarboxylate metabolism [PATH:ko00630]	katE, CAT, catB, srpA; catalase [EC:1.11.1.6]
Porites_lobata_REEFv1___1912	0.191532	0.525418	0.870072	-0.319373	0.197506	0.777084	-0.345971	0.15399	0.419017	242814	K00600	9100	Metabolism	9101	Carbohydrate metabolism	630	Glyoxylate and dicarboxylate metabolism [PATH:ko00630]	glyA, SHMT; glycine hydroxymethyltransferase [EC:2.1.2.1]
Porites_lobata_REEFv1___22049	0.441525	0.231273	0.784932	-0.53117	0.279529	0.777084	-2.35628	0.00518927	0.23676	273492	K01915	9100	Metabolism	9101	Carbohydrate metabolism	630	Glyoxylate and dicarboxylate metabolism [PATH:ko00630]	glnA, GLUL; glutamine synthetase [EC:6.3.1.2]
Porites_lobata_REEFv1___15330	-0.528274	0.177867	0.763877	-0.312583	0.524071	0.843736	-2.01501	0.00449902	0.23676	264181	K00281	9100	Metabolism	9101	Carbohydrate metabolism	630	Glyoxylate and dicarboxylate metabolism [PATH:ko00630]	GLDC, gcvP; glycine dehydrogenase [EC:1.4.4.2]
Porites_lobata_REEFv1___14864	-0.474015	0.104308	0.728433	-0.603975	0.110183	0.776418	0.0576073	0.872896	0.930646	263422	K00600	9100	Metabolism	9101	Carbohydrate metabolism	630	Glyoxylate and dicarboxylate metabolism [PATH:ko00630]	glyA, SHMT; glycine hydroxymethyltransferase [EC:2.1.2.1]
Porites_lobata_REEFv1___6752	0.11775	0.728931	0.927535	-0.212714	0.346176	0.799148	0.964463	0.0949837	0.361984	250954	K18123	9100	Metabolism	9101	Carbohydrate metabolism	630	Glyoxylate and dicarboxylate metabolism [PATH:ko00630]	HOGA1; 4-hydroxy-2-oxoglutarate aldolase [EC:4.1.3.16]
Porites_lobata_REEFv1___3006	-0.395371	0.321078	0.799003	-0.179261	0.182493	0.777084	0.285836	0.216813	0.474606	244731	K01204	9100	Metabolism	9107	Glycan biosynthesis and metabolism	603	Glycosphingolipid biosynthesis - globo and isoglobo series [PATH:ko00603]	NAGA; alpha-N-acetylgalactosaminidase [EC:3.2.1.49]
Porites_lobata_REEFv1___906	1.86508	0.27895	0.79158	-0.701199	0.378392	0.810732	0.152741	0.0275913	0.290041	241053	K01204	9100	Metabolism	9107	Glycan biosynthesis and metabolism	603	Glycosphingolipid biosynthesis - globo and isoglobo series [PATH:ko00603]	NAGA; alpha-N-acetylgalactosaminidase [EC:3.2.1.49]
Porites_lobata_REEFv1___11679	-1.38931	0.317157	0.798646	-1.1353	0.376029	0.810732	0.613981	0.61488	0.774648	258944	K01204	9100	Metabolism	9107	Glycan biosynthesis and metabolism	603	Glycosphingolipid biosynthesis - globo and isoglobo series [PATH:ko00603]	NAGA; alpha-N-acetylgalactosaminidase [EC:3.2.1.49]
Porites_lobata_REEFv1___216	-1.81018	0.44858	0.841623	0.906602	0.518341	0.843736	2.18517	0.0957767	0.363179	239460	K01135	9100	Metabolism	9107	Glycan biosynthesis and metabolism	531	Glycosaminoglycan degradation [PATH:ko00531]	ARSB; arylsulfatase B [EC:3.1.6.12]
Porites_lobata_REEFv1___22920	0.365624	0.379195	0.825124	0.108764	0.827431	0.946555	0.75433	0.53734	0.719352	274723	K01137	9100	Metabolism	9107	Glycan biosynthesis and metabolism	531	Glycosaminoglycan degradation [PATH:ko00531]	GNS; N-acetylglucosamine-6-sulfatase [EC:3.1.6.14]
Porites_lobata_REEFv1___21783	-0.0453003	0.818694	0.950963	0.390588	0.365183	0.806165	-0.317786	0.618536	0.776382	273119	K01205	9100	Metabolism	9107	Glycan biosynthesis and metabolism	531	Glycosaminoglycan degradation [PATH:ko00531]	NAGLU; alpha-N-acetylglucosaminidase [EC:3.2.1.50]
Porites_lobata_REEFv1___12244	-0.20894	0.934859	0.988688	-0.944875	0.490157	0.837471	-0.492877	0.483251	0.684204	259679	K07964	9100	Metabolism	9107	Glycan biosynthesis and metabolism	531	Glycosaminoglycan degradation [PATH:ko00531]	HPSE; heparanase [EC:3.2.1.166]
Porites_lobata_REEFv1___11252	-0.137312	0.914745	0.97842	-1.78959	0.242217	0.777084	-0.727369	0.705151	0.82932	258280	K01132	9100	Metabolism	9107	Glycan biosynthesis and metabolism	531	Glycosaminoglycan degradation [PATH:ko00531]	GALNS; N-acetylgalactosamine-6-sulfatase [EC:3.1.6.4]
Porites_lobata_REEFv1___2035	-0.338217	0.524131	0.870072	-0.293939	0.321484	0.796426	-0.0531718	0.709154	0.831532	242999	K15414	9180	Brite Hierarchies	9183	Protein families: signaling and cellular processes	536	Glycosaminoglycan binding proteins [BR:ko00536]	C1QBP; complement component 1 Q subcomponent-binding protein, mitochondrial
Porites_lobata_REEFv1___4003	0.535931	0.499104	0.86026	-0.827468	0.527146	0.844235	0.91068	0.252112	0.503598	246402	K19013	9180	Brite Hierarchies	9183	Protein families: signaling and cellular processes	536	Glycosaminoglycan binding proteins [BR:ko00536]	STAB2, HARE; stabilin-2
Porites_lobata_REEFv1___11768	-0.395361	0.251787	0.790516	-0.225217	0.202404	0.777084	0.387341	0.251912	0.503598	259064	K01596	9100	Metabolism	9101	Carbohydrate metabolism	10	Glycolysis / Gluconeogenesis [PATH:ko00010]	E4.1.1.32, pckA, PCK; phosphoenolpyruvate carboxykinase (GTP) [EC:4.1.1.32]
Porites_lobata_REEFv1___5484	-0.265125	0.0579324	0.728433	-0.260631	0.158138	0.777084	-0.0155168	0.902339	0.946346	248854	K00128	9100	Metabolism	9101	Carbohydrate metabolism	10	Glycolysis / Gluconeogenesis [PATH:ko00010]	ALDH; aldehyde dehydrogenase (NAD+) [EC:1.2.1.3]
Porites_lobata_REEFv1___1351	-0.544226	0.0754758	0.728433	-0.286154	0.0996373	0.776418	0.198411	0.383461	0.605859	241886	K01623	9100	Metabolism	9101	Carbohydrate metabolism	10	Glycolysis / Gluconeogenesis [PATH:ko00010]	ALDO; fructose-bisphosphate aldolase, class I [EC:4.1.2.13]
Porites_lobata_REEFv1___22524	0.0762394	0.609139	0.897296	0.198419	0.294175	0.777084	0.261782	0.0260211	0.290041	274126	K01835	9100	Metabolism	9101	Carbohydrate metabolism	10	Glycolysis / Gluconeogenesis [PATH:ko00010]	pgm; phosphoglucomutase [EC:5.4.2.2]
Porites_lobata_REEFv1___1197	-0.449984	0.0541927	0.728433	-0.325637	0.0227035	0.704682	-0.322813	0.168204	0.429835	241635	K00927	9100	Metabolism	9101	Carbohydrate metabolism	10	Glycolysis / Gluconeogenesis [PATH:ko00010]	PGK, pgk; phosphoglycerate kinase [EC:2.7.2.3]
Porites_lobata_REEFv1___20379	0.33529	0.280472	0.79158	1.18688	0.182925	0.777084	0.315395	0.272573	0.519899	271122	K00134	9100	Metabolism	9101	Carbohydrate metabolism	10	Glycolysis / Gluconeogenesis [PATH:ko00010]	GAPDH, gapA; glyceraldehyde 3-phosphate dehydrogenase [EC:1.2.1.12]
Porites_lobata_REEFv1___2085	-0.0141222	0.862165	0.964296	-0.584081	0.0704154	0.776398	-0.368843	0.0788599	0.347154	243155	K00873	9100	Metabolism	9101	Carbohydrate metabolism	10	Glycolysis / Gluconeogenesis [PATH:ko00010]	PK, pyk; pyruvate kinase [EC:2.7.1.40]
Porites_lobata_REEFv1___26809	0.254677	0.699834	0.917333	0.202043	0.608589	0.877211	1.09298	0.122437	0.395943	279989	K01785	9100	Metabolism	9101	Carbohydrate metabolism	10	Glycolysis / Gluconeogenesis [PATH:ko00010]	galM, GALM; aldose 1-epimerase [EC:5.1.3.3]
Porites_lobata_REEFv1___15643	0.076245	0.8086	0.948145	-0.524086	0.0449495	0.776398	-0.513845	0.118339	0.395159	264501	K15633	9100	Metabolism	9101	Carbohydrate metabolism	10	Glycolysis / Gluconeogenesis [PATH:ko00010]	gpmI; 2,3-bisphosphoglycerate-independent phosphoglycerate mutase [EC:5.4.2.12]
Porites_lobata_REEFv1___11965	-0.26963	0.293135	0.794912	-0.227477	0.24526	0.777084	0.342574	0.336757	0.576212	259343	K14085	9100	Metabolism	9101	Carbohydrate metabolism	10	Glycolysis / Gluconeogenesis [PATH:ko00010]	ALDH7A1; aldehyde dehydrogenase family 7 member A1 [EC:1.2.1.31 1.2.1.8 1.2.1.3]
Porites_lobata_REEFv1___7668	-0.0901565	0.550291	0.873742	0.195203	0.495777	0.8382	0.204669	0.165355	0.425793	252543	K01895	9100	Metabolism	9101	Carbohydrate metabolism	10	Glycolysis / Gluconeogenesis [PATH:ko00010]	ACSS1_2, acs; acetyl-CoA synthetase [EC:6.2.1.1]
Porites_lobata_REEFv1___5698	-0.0345424	0.901159	0.973865	-0.385266	0.0251283	0.717881	0.507262	0.139808	0.40888	249310	K01810	9100	Metabolism	9101	Carbohydrate metabolism	10	Glycolysis / Gluconeogenesis [PATH:ko00010]	GPI, pgi; glucose-6-phosphate isomerase [EC:5.3.1.9]
Porites_lobata_REEFv1___15532	-0.125772	0.672042	0.912202	-0.572258	0.297181	0.780636	0.209322	0.527573	0.711744	264391	K03841	9100	Metabolism	9101	Carbohydrate metabolism	10	Glycolysis / Gluconeogenesis [PATH:ko00010]	FBP, fbp; fructose-1,6-bisphosphatase I [EC:3.1.3.11]
Porites_lobata_REEFv1___4542	-0.372618	0.107962	0.729702	-0.478522	0.190877	0.777084	-0.612856	0.3282	0.567769	247382	K01596	9100	Metabolism	9101	Carbohydrate metabolism	10	Glycolysis / Gluconeogenesis [PATH:ko00010]	E4.1.1.32, pckA, PCK; phosphoenolpyruvate carboxykinase (GTP) [EC:4.1.1.32]
Porites_lobata_REEFv1___7791	-0.113274	0.62871	0.907054	-0.160505	0.646809	0.892438	-0.262134	0.0569881	0.328348	252763	K00128	9100	Metabolism	9101	Carbohydrate metabolism	10	Glycolysis / Gluconeogenesis [PATH:ko00010]	ALDH; aldehyde dehydrogenase (NAD+) [EC:1.2.1.3]
Porites_lobata_REEFv1___1609	-0.0323845	0.816966	0.949425	-0.098985	0.626393	0.883373	-0.147397	0.432322	0.640851	242292	K00002	9100	Metabolism	9101	Carbohydrate metabolism	10	Glycolysis / Gluconeogenesis [PATH:ko00010]	AKR1A1, adh; alcohol dehydrogenase (NADP+) [EC:1.1.1.2]
Porites_lobata_REEFv1___537	0.119399	0.737495	0.932155	-0.380112	0.0722887	0.776398	-0.000289458	0.999102	0.999498	240146	K00382	9100	Metabolism	9101	Carbohydrate metabolism	10	Glycolysis / Gluconeogenesis [PATH:ko00010]	DLD, lpd, pdhD; dihydrolipoamide dehydrogenase [EC:1.8.1.4]
Porites_lobata_REEFv1___2078	0.137515	0.547416	0.873649	-0.284997	0.466339	0.826624	-0.392337	0.114386	0.390898	243046	K01792	9100	Metabolism	9101	Carbohydrate metabolism	10	Glycolysis / Gluconeogenesis [PATH:ko00010]	E5.1.3.15; glucose-6-phosphate 1-epimerase [EC:5.1.3.15]
Porites_lobata_REEFv1___17011	-0.0964516	0.799656	0.945194	0.374768	0.622986	0.882616	0.191035	0.844508	0.916215	266250	K00844	9100	Metabolism	9101	Carbohydrate metabolism	10	Glycolysis / Gluconeogenesis [PATH:ko00010]	HK; hexokinase [EC:2.7.1.1]
Porites_lobata_REEFv1___25363	0.0668117	0.809546	0.948145	-0.432939	0.0108004	0.649468	-2.01803	0.145305	0.416601	278003	K00162	9100	Metabolism	9101	Carbohydrate metabolism	10	Glycolysis / Gluconeogenesis [PATH:ko00010]	PDHB, pdhB; pyruvate dehydrogenase E1 component beta subunit [EC:1.2.4.1]
Porites_lobata_REEFv1___5662	-0.152752	0.439233	0.837142	-0.346893	0.0915161	0.776418	-0.574008	0.0979994	0.364983	249251	K00627	9100	Metabolism	9101	Carbohydrate metabolism	10	Glycolysis / Gluconeogenesis [PATH:ko00010]	DLAT, aceF, pdhC; pyruvate dehydrogenase E2 component (dihydrolipoamide acetyltransferase) [EC:2.3.1.12]
Porites_lobata_REEFv1___5756	-1.32215	0.445723	0.839683	-0.261845	0.375679	0.810732	-0.559304	0.25605	0.507812	249423	K13997	9100	Metabolism	9101	Carbohydrate metabolism	10	Glycolysis / Gluconeogenesis [PATH:ko00010]	PDHX; dihydrolipoamide dehydrogenase-binding protein of pyruvate dehydrogenase complex
Porites_lobata_REEFv1___26976	0.0797504	0.590653	0.886317	-0.223577	0.535377	0.848868	0.176459	0.543787	0.72351	280223	K00121	9100	Metabolism	9101	Carbohydrate metabolism	10	Glycolysis / Gluconeogenesis [PATH:ko00010]	frmA, ADH5, adhC; S-(hydroxymethyl)glutathione dehydrogenase / alcohol dehydrogenase [EC:1.1.1.284 1.1.1.1]
Porites_lobata_REEFv1___2837	0.153168	0.753578	0.935154	-0.0304971	0.901313	0.970262	0.0909714	0.666285	0.802478	244442	K15779	9100	Metabolism	9101	Carbohydrate metabolism	10	Glycolysis / Gluconeogenesis [PATH:ko00010]	PGM2; phosphoglucomutase / phosphopentomutase [EC:5.4.2.2 5.4.2.7]
Porites_lobata_REEFv1___24342	0.000319702	0.998945	0.999963	-0.0854053	0.831865	0.948218	0.221617	0.247766	0.499652	276788	K00002	9100	Metabolism	9101	Carbohydrate metabolism	10	Glycolysis / Gluconeogenesis [PATH:ko00010]	AKR1A1, adh; alcohol dehydrogenase (NADP+) [EC:1.1.1.2]
Porites_lobata_REEFv1___6420	0.290289	0.382437	0.825863	0.45815	0.356948	0.800519	0.35007	0.665116	0.802478	250388	K01596	9100	Metabolism	9101	Carbohydrate metabolism	10	Glycolysis / Gluconeogenesis [PATH:ko00010]	E4.1.1.32, pckA, PCK; phosphoenolpyruvate carboxykinase (GTP) [EC:4.1.1.32]
Porites_lobata_REEFv1___9306	-0.712291	0.0449312	0.728433	-0.318434	0.289793	0.777084	0.178413	0.498591	0.693211	255053	K00016	9100	Metabolism	9101	Carbohydrate metabolism	10	Glycolysis / Gluconeogenesis [PATH:ko00010]	LDH, ldh; L-lactate dehydrogenase [EC:1.1.1.27]
Porites_lobata_REEFv1___6000	-0.739182	0.43161	0.833784	-0.0884467	0.817717	0.943833	0.467086	0.194643	0.455311	249814	K01895	9100	Metabolism	9101	Carbohydrate metabolism	10	Glycolysis / Gluconeogenesis [PATH:ko00010]	ACSS1_2, acs; acetyl-CoA synthetase [EC:6.2.1.1]
Porites_lobata_REEFv1___8719	-0.0210146	0.956673	0.991858	1.10863	0.36297	0.804795	1.51494	0.13812	0.408217	254193	K00850	9100	Metabolism	9101	Carbohydrate metabolism	10	Glycolysis / Gluconeogenesis [PATH:ko00010]	pfkA, PFK; 6-phosphofructokinase 1 [EC:2.7.1.11]
Porites_lobata_REEFv1___4877	-0.0190537	0.970668	0.995248	0.45312	0.170424	0.777084	0.892649	0.0995512	0.36621	247893	K15779	9100	Metabolism	9101	Carbohydrate metabolism	10	Glycolysis / Gluconeogenesis [PATH:ko00010]	PGM2; phosphoglucomutase / phosphopentomutase [EC:5.4.2.2 5.4.2.7]
Porites_lobata_REEFv1___21138	0.192653	0.570474	0.882518	0.123483	0.708213	0.90961	0.805798	0.191551	0.453055	272296	K01758	9100	Metabolism	9105	Amino acid metabolism	260	Glycine, serine and threonine metabolism [PATH:ko00260]	CTH; cystathionine gamma-lyase [EC:4.4.1.1]
Porites_lobata_REEFv1___21396	-0.420169	0.698566	0.917333	-0.367805	0.382088	0.810732	1.16652	0.0803912	0.349034	272583	K00544	9100	Metabolism	9105	Amino acid metabolism	260	Glycine, serine and threonine metabolism [PATH:ko00260]	BHMT; betaine-homocysteine S-methyltransferase [EC:2.1.1.5]
Porites_lobata_REEFv1___851	-0.0517438	0.880593	0.968322	-0.210168	0.71282	0.911278	-0.067443	0.911516	0.951846	240955	K12235	9100	Metabolism	9105	Amino acid metabolism	260	Glycine, serine and threonine metabolism [PATH:ko00260]	SRR; serine racemase [EC:5.1.1.18]
Porites_lobata_REEFv1___5193	-0.522219	0.427661	0.830522	0.282053	0.618814	0.879814	0.462359	0.578128	0.749684	248294	K00544	9100	Metabolism	9105	Amino acid metabolism	260	Glycine, serine and threonine metabolism [PATH:ko00260]	BHMT; betaine-homocysteine S-methyltransferase [EC:2.1.1.5]
Porites_lobata_REEFv1___8142	0.467674	0.0399985	0.728433	-0.571504	0.140161	0.777084	-0.0496126	0.900138	0.945588	253270	K08688	9100	Metabolism	9105	Amino acid metabolism	260	Glycine, serine and threonine metabolism [PATH:ko00260]	E3.5.3.3; creatinase [EC:3.5.3.3]
Porites_lobata_REEFv1___15118	0.0761109	0.633295	0.909516	-0.380851	0.29147	0.777084	0.925659	0.0572301	0.328348	263864	K00544	9100	Metabolism	9105	Amino acid metabolism	260	Glycine, serine and threonine metabolism [PATH:ko00260]	BHMT; betaine-homocysteine S-methyltransferase [EC:2.1.1.5]
Porites_lobata_REEFv1___6004	1.01789	0.558696	0.87444	-1.98451	0.16246	0.777084	-0.429089	0.417453	0.632022	249823	K00639	9100	Metabolism	9105	Amino acid metabolism	260	Glycine, serine and threonine metabolism [PATH:ko00260]	kbl, GCAT; glycine C-acetyltransferase [EC:2.3.1.29]
Porites_lobata_REEFv1___6761	0.877367	0.157036	0.763877	0.73422	0.102785	0.776418	0.148145	0.657995	0.801228	250968	K12235	9100	Metabolism	9105	Amino acid metabolism	260	Glycine, serine and threonine metabolism [PATH:ko00260]	SRR; serine racemase [EC:5.1.1.18]
Porites_lobata_REEFv1___10300	-0.178563	0.5984	0.892384	0.55405	0.0614181	0.776398	0.734575	0.0644969	0.342225	256806	K01613	9100	Metabolism	9103	Lipid metabolism	564	Glycerophospholipid metabolism [PATH:ko00564]	psd, PISD; phosphatidylserine decarboxylase [EC:4.1.1.65]
Porites_lobata_REEFv1___22211	0.451749	0.0920188	0.728433	0.0326398	0.902729	0.970423	-0.477192	0.0711266	0.347154	273680	K01613	9100	Metabolism	9103	Lipid metabolism	564	Glycerophospholipid metabolism [PATH:ko00564]	psd, PISD; phosphatidylserine decarboxylase [EC:4.1.1.65]
Porites_lobata_REEFv1___19314	0.0112399	0.985649	0.997591	-0.0260269	0.945099	0.982196	-0.900883	0.00863368	0.254475	269404	K16342	9100	Metabolism	9103	Lipid metabolism	564	Glycerophospholipid metabolism [PATH:ko00564]	PLA2G4, CPLA2; cytosolic phospholipase A2 [EC:3.1.1.4]
Porites_lobata_REEFv1___1915	-0.0161347	0.971277	0.995248	-0.0399725	0.944738	0.982196	0.333587	0.618897	0.776382	242821	K16860	9100	Metabolism	9103	Lipid metabolism	564	Glycerophospholipid metabolism [PATH:ko00564]	PLD3_4; phospholipase D3/4 [EC:3.1.4.4]
Porites_lobata_REEFv1___1957	0.0942543	0.866807	0.965327	0.113759	0.708762	0.90961	-0.969788	0.286728	0.53415	242879	K06129	9100	Metabolism	9103	Lipid metabolism	564	Glycerophospholipid metabolism [PATH:ko00564]	LYPLA3; lysophospholipase III [EC:3.1.1.5]
Porites_lobata_REEFv1___6379	0.0421779	0.880587	0.968322	-0.796867	0.139237	0.777084	-0.456325	0.222379	0.479621	250332	K00111	9100	Metabolism	9103	Lipid metabolism	564	Glycerophospholipid metabolism [PATH:ko00564]	glpA, glpD; glycerol-3-phosphate dehydrogenase [EC:1.1.5.3]
Porites_lobata_REEFv1___25715	-0.18395	0.458876	0.844553	-0.125632	0.743179	0.922844	-0.0627543	0.868413	0.929304	278421	K00967	9100	Metabolism	9103	Lipid metabolism	564	Glycerophospholipid metabolism [PATH:ko00564]	PCYT2; ethanolamine-phosphate cytidylyltransferase [EC:2.7.7.14]
Porites_lobata_REEFv1___14740	-0.0738151	0.573944	0.882518	-0.441342	0.25107	0.777084	-0.401183	0.40207	0.617078	263292	K05929	9100	Metabolism	9103	Lipid metabolism	564	Glycerophospholipid metabolism [PATH:ko00564]	E2.1.1.103, NMT; phosphoethanolamine N-methyltransferase [EC:2.1.1.103]
Porites_lobata_REEFv1___922	-1.37197	0.0958413	0.728433	0.0734089	0.933097	0.982196	0.488955	0.712497	0.834203	241091	K00006	9100	Metabolism	9103	Lipid metabolism	564	Glycerophospholipid metabolism [PATH:ko00564]	GPD1; glycerol-3-phosphate dehydrogenase (NAD+) [EC:1.1.1.8]
Porites_lobata_REEFv1___13776	-0.77394	0.0880346	0.728433	-0.458759	0.556219	0.859345	0.940778	0.230957	0.483509	261833	K16342	9100	Metabolism	9103	Lipid metabolism	564	Glycerophospholipid metabolism [PATH:ko00564]	PLA2G4, CPLA2; cytosolic phospholipase A2 [EC:3.1.1.4]
Porites_lobata_REEFv1___9276	0.0403664	0.878642	0.968322	0.433715	0.099901	0.776418	0.581632	0.021337	0.290041	254997	K00864	9100	Metabolism	9103	Lipid metabolism	561	Glycerolipid metabolism [PATH:ko00561]	glpK, GK; glycerol kinase [EC:2.7.1.30]
Porites_lobata_REEFv1___26203	-0.0955747	0.334443	0.809599	-0.345299	0.17213	0.777084	-0.283863	0.148989	0.417309	279151	K00383	9100	Metabolism	9106	Metabolism of other amino acids	480	Glutathione metabolism [PATH:ko00480]	GSR, gor; glutathione reductase (NADPH) [EC:1.8.1.7]
Porites_lobata_REEFv1___433	0.126844	0.661183	0.912202	-0.297793	0.562679	0.862358	-0.142206	0.769344	0.872517	239924	K00799	9100	Metabolism	9106	Metabolism of other amino acids	480	Glutathione metabolism [PATH:ko00480]	GST, gst; glutathione S-transferase [EC:2.5.1.18]
Porites_lobata_REEFv1___2708	0.0248035	0.944139	0.989071	-0.114009	0.597417	0.876957	0.671711	0.091283	0.358873	244272	K00799	9100	Metabolism	9106	Metabolism of other amino acids	480	Glutathione metabolism [PATH:ko00480]	GST, gst; glutathione S-transferase [EC:2.5.1.18]
Porites_lobata_REEFv1___13943	-0.244093	0.216172	0.784932	0.073317	0.602324	0.877211	0.383808	0.113235	0.389202	262144	K01255	9100	Metabolism	9106	Metabolism of other amino acids	480	Glutathione metabolism [PATH:ko00480]	CARP, pepA; leucyl aminopeptidase [EC:3.4.11.1]
Porites_lobata_REEFv1___4346	0.0906016	0.771279	0.937553	0.00410543	0.985898	0.996923	0.1786	0.176419	0.435659	247067	K01255	9100	Metabolism	9106	Metabolism of other amino acids	480	Glutathione metabolism [PATH:ko00480]	CARP, pepA; leucyl aminopeptidase [EC:3.4.11.1]
Porites_lobata_REEFv1___18975	-0.438226	0.183788	0.763877	-0.735636	0.0589867	0.776398	-0.778862	0.371819	0.600376	268938	K11140	9100	Metabolism	9106	Metabolism of other amino acids	480	Glutathione metabolism [PATH:ko00480]	ANPEP, CD13; aminopeptidase N [EC:3.4.11.2]
Porites_lobata_REEFv1___3765	0.312653	0.634468	0.910088	-1.2313	0.542278	0.851633	-0.414261	0.42295	0.637	246082	K01469	9100	Metabolism	9106	Metabolism of other amino acids	480	Glutathione metabolism [PATH:ko00480]	OPLAH, OXP1, oplAH; 5-oxoprolinase (ATP-hydrolysing) [EC:3.5.2.9]
Porites_lobata_REEFv1___8739	-0.0352286	0.918061	0.979562	-0.0497786	0.937143	0.982196	0.643672	0.220678	0.478759	254232	K00799	9100	Metabolism	9106	Metabolism of other amino acids	480	Glutathione metabolism [PATH:ko00480]	GST, gst; glutathione S-transferase [EC:2.5.1.18]
Porites_lobata_REEFv1___18431	0.0696587	0.700084	0.917333	-0.651176	0.0642185	0.776398	-0.712675	0.161233	0.424886	268224	K13299	9100	Metabolism	9106	Metabolism of other amino acids	480	Glutathione metabolism [PATH:ko00480]	GSTK1; glutathione S-transferase kappa 1 [EC:2.5.1.18]
Porites_lobata_REEFv1___6424	0.307995	0.241267	0.786085	-0.0624183	0.751118	0.924968	-0.780542	0.0384795	0.30256	250404	K05360	9100	Metabolism	9106	Metabolism of other amino acids	480	Glutathione metabolism [PATH:ko00480]	TXNDC12; protein-disulfide reductase (glutathione) [EC:1.8.4.2]
Porites_lobata_REEFv1___22250	-2.16704	0.102534	0.728433	-1.50069	0.00825803	0.649468	-0.594153	0.442396	0.647186	273739	K01469	9100	Metabolism	9106	Metabolism of other amino acids	480	Glutathione metabolism [PATH:ko00480]	OPLAH, OXP1, oplAH; 5-oxoprolinase (ATP-hydrolysing) [EC:3.5.2.9]
Porites_lobata_REEFv1___10159	0.617488	0.344765	0.815434	0.323171	0.790472	0.936042	0.628385	0.492122	0.690734	256630	K00799	9100	Metabolism	9106	Metabolism of other amino acids	480	Glutathione metabolism [PATH:ko00480]	GST, gst; glutathione S-transferase [EC:2.5.1.18]
Porites_lobata_REEFv1___4393	0.200604	0.788867	0.941913	0.289057	0.248715	0.777084	0.520331	0.0656811	0.342225	247133	K00799	9100	Metabolism	9106	Metabolism of other amino acids	480	Glutathione metabolism [PATH:ko00480]	GST, gst; glutathione S-transferase [EC:2.5.1.18]
Porites_lobata_REEFv1___13013	-0.133655	0.448853	0.841623	-0.805864	0.278252	0.777084	-3.08722	0.292137	0.53965	260746	K05614	9150	Organismal Systems	9156	Nervous system	4724	Glutamatergic synapse [PATH:ko04724]	SLC1A3, EAAT1; solute carrier family 1 (glial high affinity glutamate transporter), member 3
Porites_lobata_REEFv1___24335	1.07475	0.121438	0.733946	0.00814215	0.991595	0.998399	0.158079	0.445746	0.649689	276780	K05614	9150	Organismal Systems	9156	Nervous system	4724	Glutamatergic synapse [PATH:ko04724]	SLC1A3, EAAT1; solute carrier family 1 (glial high affinity glutamate transporter), member 3
Porites_lobata_REEFv1___18235	0.813162	0.0449407	0.728433	-0.307667	0.670877	0.899257	-1.58391	0.0288398	0.290041	267921	K05614	9150	Organismal Systems	9156	Nervous system	4724	Glutamatergic synapse [PATH:ko04724]	SLC1A3, EAAT1; solute carrier family 1 (glial high affinity glutamate transporter), member 3
Porites_lobata_REEFv1___5918	-0.867541	0.321794	0.799003	-0.464988	0.517375	0.843736	-1.09063	0.0638136	0.341803	249711	K15423	9150	Organismal Systems	9152	Endocrine system	4922	Glucagon signaling pathway [PATH:ko04922]	PPP4C; serine/threonine-protein phosphatase 4 catalytic subunit [EC:3.1.3.16]
Porites_lobata_REEFv1___5213	-0.0385531	0.889936	0.969828	0.0826226	0.785666	0.93524	0.168048	0.265929	0.515885	248316	K22147	9190	Not Included in Pathway or Brite	9194	Poorly characterized	99996	General function prediction only	PJVK, DFNB59; pejvakin
Porites_lobata_REEFv1___14787	-0.600723	0.143887	0.763877	-0.691845	0.0744289	0.776398	-0.690282	0.211913	0.470004	263335	K07048	9190	Not Included in Pathway or Brite	9194	Poorly characterized	99996	General function prediction only	PTER, php; phosphotriesterase-related protein
Porites_lobata_REEFv1___15837	0.224844	0.761661	0.935154	-0.244081	0.886062	0.966651	0.911864	0.440608	0.646881	264730	K07048	9190	Not Included in Pathway or Brite	9194	Poorly characterized	99996	General function prediction only	PTER, php; phosphotriesterase-related protein
Porites_lobata_REEFv1___24720	-0.069581	0.746185	0.93462	0.103091	0.238803	0.777084	0.66169	0.167708	0.429049	277223	K01784	9100	Metabolism	9101	Carbohydrate metabolism	52	Galactose metabolism [PATH:ko00052]	galE, GALE; UDP-glucose 4-epimerase [EC:5.1.3.2]
Porites_lobata_REEFv1___7918	-0.535808	0.0635802	0.728433	0.130508	0.285399	0.777084	-0.295183	0.348388	0.581407	252937	K00849	9100	Metabolism	9101	Carbohydrate metabolism	52	Galactose metabolism [PATH:ko00052]	galK; galactokinase [EC:2.7.1.6]
Porites_lobata_REEFv1___19053	1.73854	0.440377	0.837142	-0.314379	0.202284	0.777084	0.330109	0.417005	0.632022	269131	K12309	9100	Metabolism	9101	Carbohydrate metabolism	52	Galactose metabolism [PATH:ko00052]	GLB1, ELNR1; beta-galactosidase [EC:3.2.1.23]
Porites_lobata_REEFv1___4092	0.651002	0.132751	0.75937	0.972408	0.075354	0.776398	0.354392	0.0830625	0.35441	246613	K12309	9100	Metabolism	9101	Carbohydrate metabolism	52	Galactose metabolism [PATH:ko00052]	GLB1, ELNR1; beta-galactosidase [EC:3.2.1.23]
Porites_lobata_REEFv1___12982	0.431875	0.0389509	0.728433	-0.154114	0.790726	0.936042	0.276345	0.380608	0.60434	260705	K00965	9100	Metabolism	9101	Carbohydrate metabolism	52	Galactose metabolism [PATH:ko00052]	galT, GALT; UDPglucose--hexose-1-phosphate uridylyltransferase [EC:2.7.7.12]
Porites_lobata_REEFv1___21307	-0.121373	0.328521	0.802919	-0.123575	0.670432	0.899257	0.280628	0.459801	0.663592	272467	K17497	9100	Metabolism	9101	Carbohydrate metabolism	51	Fructose and mannose metabolism [PATH:ko00051]	PMM; phosphomannomutase [EC:5.4.2.8]
Porites_lobata_REEFv1___23048	-0.131875	0.644912	0.912202	-0.0524332	0.906362	0.971663	-1.26226	0.349566	0.581407	274881	K18334	9100	Metabolism	9101	Carbohydrate metabolism	51	Fructose and mannose metabolism [PATH:ko00051]	fucD; L-fuconate dehydratase [EC:4.2.1.68]
Porites_lobata_REEFv1___21560	-1.22407	0.00494104	0.683316	-1.14634	0.0134899	0.649468	-1.04407	0.166776	0.428046	272780	K05305	9100	Metabolism	9101	Carbohydrate metabolism	51	Fructose and mannose metabolism [PATH:ko00051]	FUK; fucokinase [EC:2.7.1.52]
Porites_lobata_REEFv1___19547	0.171146	0.720116	0.923638	1.40434	0.142816	0.777084	-0.534216	0.353353	0.58379	269788	K01711	9100	Metabolism	9101	Carbohydrate metabolism	51	Fructose and mannose metabolism [PATH:ko00051]	gmd, GMDS; GDPmannose 4,6-dehydratase [EC:4.2.1.47]
Porites_lobata_REEFv1___21057	-0.13363	0.577737	0.884328	-0.6019	0.421419	0.81645	-1.4176	0.00731197	0.254475	272220	K00966	9100	Metabolism	9101	Carbohydrate metabolism	51	Fructose and mannose metabolism [PATH:ko00051]	GMPP; mannose-1-phosphate guanylyltransferase [EC:2.7.7.13]
Porites_lobata_REEFv1___4021	-0.555704	0.108067	0.729702	-0.330636	0.0647967	0.776398	-0.424627	0.1511	0.417309	246461	K00976	9100	Metabolism	9101	Carbohydrate metabolism	51	Fructose and mannose metabolism [PATH:ko00051]	FPGT; fucose-1-phosphate guanylyltransferase [EC:2.7.7.30]
Porites_lobata_REEFv1___9389	-0.796155	0.0124936	0.728433	-0.574567	0.664674	0.896083	-0.574547	0.313638	0.558185	255219	K05305	9100	Metabolism	9101	Carbohydrate metabolism	51	Fructose and mannose metabolism [PATH:ko00051]	FUK; fucokinase [EC:2.7.1.52]
Porites_lobata_REEFv1___410	0.0761322	0.673281	0.912202	-0.737081	0.166896	0.777084	-0.490483	0.227549	0.482979	239855	K15010	9130	Environmental Information Processing	9132	Signal transduction	4068	FoxO signaling pathway [PATH:ko04068]	HOMER; homer
Porites_lobata_REEFv1___3545	0.111538	0.442606	0.83849	-0.96199	0.0396677	0.776398	-0.0923657	0.808827	0.892957	245587	K13304	9130	Environmental Information Processing	9132	Signal transduction	4068	FoxO signaling pathway [PATH:ko04068]	SGK3; serum/glucocorticoid-regulated kinase 3 [EC:2.7.11.1]
Porites_lobata_REEFv1___3766	0.313007	0.47223	0.849584	-0.953703	0.374968	0.810732	0.518288	0.338196	0.577833	246083	K11838	9130	Environmental Information Processing	9132	Signal transduction	4068	FoxO signaling pathway [PATH:ko04068]	USP7, UBP15; ubiquitin carboxyl-terminal hydrolase 7 [EC:3.4.19.12]
Porites_lobata_REEFv1___7468	-1.30459	0.202265	0.775871	-0.694349	0.130449	0.776418	-0.756281	0.016476	0.279337	252148	K11434	9130	Environmental Information Processing	9132	Signal transduction	4068	FoxO signaling pathway [PATH:ko04068]	PRMT1; type I protein arginine methyltransferase [EC:2.1.1.319]
Porites_lobata_REEFv1___20060	-0.868832	0.277491	0.79158	0.868644	0.39819	0.810732	-1.86755	0.0574734	0.328348	270535	K04721	9130	Environmental Information Processing	9132	Signal transduction	4068	FoxO signaling pathway [PATH:ko04068]	TNFSF10, TRAIL, CD253; tumor necrosis factor ligand superfamily member 10
Porites_lobata_REEFv1___16532	-0.754023	0.0519174	0.728433	0.781527	0.586389	0.875354	-2.94793	0.223236	0.480173	265604	K13304	9130	Environmental Information Processing	9132	Signal transduction	4068	FoxO signaling pathway [PATH:ko04068]	SGK3; serum/glucocorticoid-regulated kinase 3 [EC:2.7.11.1]
Porites_lobata_REEFv1___18293	-1.51031	0.0978391	0.728433	-0.513989	0.710943	0.91086	0.288643	0.267101	0.515885	267978	K13304	9130	Environmental Information Processing	9132	Signal transduction	4068	FoxO signaling pathway [PATH:ko04068]	SGK3; serum/glucocorticoid-regulated kinase 3 [EC:2.7.11.1]
Porites_lobata_REEFv1___14957	0.269884	0.354285	0.816412	-0.428111	0.312624	0.791151	-0.53322	0.31848	0.562545	263616	K00357	9100	Metabolism	9108	Metabolism of cofactors and vitamins	790	Folate biosynthesis [PATH:ko00790]	QDPR; dihydropteridine reductase [EC:1.5.1.34]
Porites_lobata_REEFv1___17658	-0.00664278	0.98677	0.997591	0.306425	0.386111	0.810732	0.519168	0.286252	0.53411	267178	K00287	9100	Metabolism	9108	Metabolism of cofactors and vitamins	790	Folate biosynthesis [PATH:ko00790]	DHFR, folA; dihydrofolate reductase [EC:1.5.1.3]
Porites_lobata_REEFv1___20687	1.45061	0.224719	0.784932	-0.342628	0.651911	0.894833	-0.0147701	0.981231	0.993738	271614	K01307	9100	Metabolism	9108	Metabolism of cofactors and vitamins	790	Folate biosynthesis [PATH:ko00790]	GGH; gamma-glutamyl hydrolase [EC:3.4.19.9]
Porites_lobata_REEFv1___11740	-0.248321	0.687983	0.914363	-0.285791	0.180126	0.777084	0.436288	0.43054	0.639418	259027	K01724	9100	Metabolism	9108	Metabolism of cofactors and vitamins	790	Folate biosynthesis [PATH:ko00790]	PCBD, phhB; 4a-hydroxytetrahydrobiopterin dehydratase [EC:4.2.1.96]
Porites_lobata_REEFv1___10627	-0.156746	0.556302	0.87444	0.400718	0.480958	0.832782	0.91842	0.0608044	0.336356	257431	K01724	9100	Metabolism	9108	Metabolism of cofactors and vitamins	790	Folate biosynthesis [PATH:ko00790]	PCBD, phhB; 4a-hydroxytetrahydrobiopterin dehydratase [EC:4.2.1.96]
Porites_lobata_REEFv1___20978	-0.0345781	0.721888	0.925238	-0.175749	0.0720422	0.776398	-0.0410737	0.666244	0.802478	272025	K05699	9140	Cellular Processes	9144	Cellular community - eukaryotes	4510	Focal adhesion [PATH:ko04510]	ACTN1_4; actinin alpha 1/4
Porites_lobata_REEFv1___21921	-0.108748	0.604244	0.895527	-0.1168	0.706473	0.908654	-0.137456	0.559395	0.734303	273339	K05700	9140	Cellular Processes	9144	Cellular community - eukaryotes	4510	Focal adhesion [PATH:ko04510]	VCL; vinculin
Porites_lobata_REEFv1___5438	-0.233407	0.16584	0.763877	-0.185607	0.417907	0.815148	-0.229123	0.0473015	0.313928	248701	K05700	9140	Cellular Processes	9144	Cellular community - eukaryotes	4510	Focal adhesion [PATH:ko04510]	VCL; vinculin
Porites_lobata_REEFv1___22954	-0.155771	0.292386	0.794912	-0.949278	0.140088	0.777084	-0.290384	0.128875	0.402804	274765	K13708	9140	Cellular Processes	9144	Cellular community - eukaryotes	4510	Focal adhesion [PATH:ko04510]	DOCK1; dedicator of cytokinesis protein 1
Porites_lobata_REEFv1___17409	1.0694	0.197239	0.773601	-0.59881	0.0631164	0.776398	-2.47103	0.0968706	0.363463	266800	K06275	9140	Cellular Processes	9144	Cellular community - eukaryotes	4510	Focal adhesion [PATH:ko04510]	PARV; parvin
Porites_lobata_REEFv1___9360	0.0375876	0.934226	0.988688	1.76302	0.420075	0.815148	-1.01239	0.562772	0.737501	255183	K06272	9140	Cellular Processes	9144	Cellular community - eukaryotes	4510	Focal adhesion [PATH:ko04510]	ILK; integrin-linked kinase [EC:2.7.11.1]
Porites_lobata_REEFv1___21331	0.393441	0.671688	0.912202	0.277179	0.78027	0.934212	2.16855	0.175058	0.435659	272500	K13708	9140	Cellular Processes	9144	Cellular community - eukaryotes	4510	Focal adhesion [PATH:ko04510]	DOCK1; dedicator of cytokinesis protein 1
Porites_lobata_REEFv1___24199	-0.268424	0.232375	0.784932	-0.110539	0.810074	0.941144	0.751074	0.0148864	0.271301	276618	K01061	9100	Metabolism	9111	Xenobiotics biodegradation and metabolism	364	Fluorobenzoate degradation [PATH:ko00364]	E3.1.1.45; carboxymethylenebutenolidase [EC:3.1.1.45]
Porites_lobata_REEFv1___2192	-0.0110855	0.963665	0.994445	-0.222295	0.335319	0.798178	0.536858	0.223103	0.480173	243319	K00522	9140	Cellular Processes	9143	Cell growth and death	4216	Ferroptosis [PATH:ko04216]	FTH1; ferritin heavy chain [EC:1.16.3.2]
Porites_lobata_REEFv1___26682	0.397675	0.335482	0.809599	0.632738	0.35269	0.799148	-0.855228	0.0311148	0.290041	279785	K12559	9150	Organismal Systems	9151	Immune system	4666	Fc gamma R-mediated phagocytosis [PATH:ko04666]	MYO10; myosin X
Porites_lobata_REEFv1___6787	-0.0593888	0.800822	0.945352	-0.337591	0.218376	0.777084	-0.321797	0.0589621	0.328348	251007	K07508	9100	Metabolism	9103	Lipid metabolism	62	Fatty acid elongation [PATH:ko00062]	ACAA2; acetyl-CoA acyltransferase 2 [EC:2.3.1.16]
Porites_lobata_REEFv1___659	0.713262	0.257103	0.79158	-0.912449	0.0780213	0.776398	-0.427951	0.0877993	0.355589	240473	K07509	9100	Metabolism	9103	Lipid metabolism	62	Fatty acid elongation [PATH:ko00062]	HADHB; acetyl-CoA acyltransferase [EC:2.3.1.16]
Porites_lobata_REEFv1___3586	-0.735036	0.224647	0.784932	0.0275325	0.922734	0.980274	0.557103	0.262394	0.513219	245665	K01074	9100	Metabolism	9103	Lipid metabolism	62	Fatty acid elongation [PATH:ko00062]	PPT; palmitoyl-protein thioesterase [EC:3.1.2.22]
Porites_lobata_REEFv1___10498	-1.48367	0.119081	0.733946	-1.501	0.162585	0.777084	-2.69394	0.0172006	0.280823	257160	K10251	9100	Metabolism	9103	Lipid metabolism	62	Fatty acid elongation [PATH:ko00062]	HSD17B12, KAR, IFA38; 17beta-estradiol 17-dehydrogenase / very-long-chain 3-oxoacyl-CoA reductase [EC:1.1.1.62 1.1.1.330]
Porites_lobata_REEFv1___7813	0.334983	0.295349	0.794912	0.579264	0.421595	0.81645	-0.378652	0.677317	0.809754	252796	K10258	9100	Metabolism	9103	Lipid metabolism	62	Fatty acid elongation [PATH:ko00062]	TER, TSC13, CER10; very-long-chain enoyl-CoA reductase [EC:1.3.1.93]
Porites_lobata_REEFv1___7860	0.436709	0.164022	0.763877	-0.305886	0.277506	0.777084	-0.285439	0.229722	0.482979	252869	K09479	9100	Metabolism	9103	Lipid metabolism	71	Fatty acid degradation [PATH:ko00071]	ACADVL; very long chain acyl-CoA dehydrogenase [EC:1.3.8.9]
Porites_lobata_REEFv1___9613	-0.330822	0.285805	0.794507	-0.0726219	0.80962	0.941144	-0.652013	0.147936	0.417309	255793	K08766	9100	Metabolism	9103	Lipid metabolism	71	Fatty acid degradation [PATH:ko00071]	CPT2; carnitine O-palmitoyltransferase 2 [EC:2.3.1.21]
Porites_lobata_REEFv1___7608	0.474478	0.174107	0.763877	-0.100952	0.800131	0.940084	-0.152269	0.36364	0.592668	252426	K13239	9100	Metabolism	9103	Lipid metabolism	71	Fatty acid degradation [PATH:ko00071]	ECI2, PECI; Delta3-Delta2-enoyl-CoA isomerase [EC:5.3.3.8]
Porites_lobata_REEFv1___11560	-0.224269	0.389674	0.826452	0.0741762	0.849396	0.953643	0.119792	0.909913	0.951181	258751	K00249	9100	Metabolism	9103	Lipid metabolism	71	Fatty acid degradation [PATH:ko00071]	ACADM, acd; acyl-CoA dehydrogenase [EC:1.3.8.7]
Porites_lobata_REEFv1___4616	0.685439	0.203633	0.775871	-1.16826	0.208048	0.777084	0.724495	0.0817412	0.35326	247464	K08765	9100	Metabolism	9103	Lipid metabolism	71	Fatty acid degradation [PATH:ko00071]	CPT1A; carnitine O-palmitoyltransferase 1, liver isoform [EC:2.3.1.21]
Porites_lobata_REEFv1___16656	0.367685	0.212182	0.784932	0.372908	0.290533	0.777084	0.67485	4.98e-05	0.0390218	265762	K01897	9100	Metabolism	9103	Lipid metabolism	61	Fatty acid biosynthesis [PATH:ko00061]	ACSL, fadD; long-chain acyl-CoA synthetase [EC:6.2.1.3]
Porites_lobata_REEFv1___9582	0.0927478	0.420201	0.830374	-0.315927	0.38306	0.810732	-0.101826	0.649115	0.797753	255599	K15013	9100	Metabolism	9103	Lipid metabolism	61	Fatty acid biosynthesis [PATH:ko00061]	ACSBG; long-chain-fatty-acid--CoA ligase ACSBG [EC:6.2.1.3]
Porites_lobata_REEFv1___21623	-0.153122	0.800706	0.945352	-0.121549	0.897021	0.969711	-0.283996	0.584265	0.75225	272942	K01897	9100	Metabolism	9103	Lipid metabolism	61	Fatty acid biosynthesis [PATH:ko00061]	ACSL, fadD; long-chain acyl-CoA synthetase [EC:6.2.1.3]
Porites_lobata_REEFv1___55	-0.545809	0.560087	0.874927	-1.18552	0.0191538	0.681577	-1.30551	0.163566	0.425016	239115	K01897	9100	Metabolism	9103	Lipid metabolism	61	Fatty acid biosynthesis [PATH:ko00061]	ACSL, fadD; long-chain acyl-CoA synthetase [EC:6.2.1.3]
Porites_lobata_REEFv1___6115	1.12891	0.197413	0.773601	-1.26497	0.178626	0.777084	-0.423342	0.377376	0.60434	249976	K01897	9100	Metabolism	9103	Lipid metabolism	61	Fatty acid biosynthesis [PATH:ko00061]	ACSL, fadD; long-chain acyl-CoA synthetase [EC:6.2.1.3]
Porites_lobata_REEFv1___5907	-0.477111	0.0878967	0.728433	-0.0557145	0.804054	0.940464	0.288953	0.0970317	0.363463	249700	K17255	9180	Brite Hierarchies	9183	Protein families: signaling and cellular processes	4147	Exosome [BR:ko04147]	GDI1_2; Rab GDP dissociation inhibitor
Porites_lobata_REEFv1___9593	-0.217961	0.341143	0.81259	-0.0266658	0.876577	0.962716	0.498072	0.103197	0.37162	255741	K17266	9180	Brite Hierarchies	9183	Protein families: signaling and cellular processes	4147	Exosome [BR:ko04147]	MVP; major vault protein
Porites_lobata_REEFv1___785	-0.250586	0.309314	0.795568	0.0443363	0.792731	0.936042	-0.0807513	0.40639	0.621615	240771	K17286	9180	Brite Hierarchies	9183	Protein families: signaling and cellular processes	4147	Exosome [BR:ko04147]	STOM; erythrocyte band 7 integral membrane protein
Porites_lobata_REEFv1___3139	0.0417895	0.840704	0.959634	-0.241052	0.654999	0.895138	-0.267215	0.296258	0.542448	244919	K17086	9180	Brite Hierarchies	9183	Protein families: signaling and cellular processes	4147	Exosome [BR:ko04147]	TM9SF2_4; transmembrane 9 superfamily member 2/4
Porites_lobata_REEFv1___798	0.204655	0.754456	0.935154	0.594096	0.543908	0.852486	-0.455118	0.350792	0.581407	240864	K17286	9180	Brite Hierarchies	9183	Protein families: signaling and cellular processes	4147	Exosome [BR:ko04147]	STOM; erythrocyte band 7 integral membrane protein
Porites_lobata_REEFv1___3671	0.672248	0.482692	0.849584	0.256105	0.288837	0.777084	1.15878	0.0265984	0.290041	245793	K18258	9180	Brite Hierarchies	9183	Protein families: signaling and cellular processes	4147	Exosome [BR:ko04147]	CRYM; thiomorpholine-carboxylate dehydrogenase [EC:1.5.1.25]
Porites_lobata_REEFv1___2868	-0.0353413	0.863885	0.965327	-0.336633	0.501552	0.8382	0.175973	0.416818	0.632022	244488	K16365	9180	Brite Hierarchies	9183	Protein families: signaling and cellular processes	4147	Exosome [BR:ko04147]	SGTA; small glutamine-rich tetratricopeptide repeat-containing protein alpha
Porites_lobata_REEFv1___12741	0.912841	0.121371	0.733946	-0.891883	0.107539	0.776418	-0.666513	0.28573	0.533844	260372	K07838	9180	Brite Hierarchies	9183	Protein families: signaling and cellular processes	4147	Exosome [BR:ko04147]	RAP2B; Ras-related protein Rap-2B
Porites_lobata_REEFv1___10837	-2.34899	0.0400958	0.728433	-2.74227	0.322594	0.796659	-1.80107	0.0238771	0.290041	257746	K02503	9180	Brite Hierarchies	9183	Protein families: signaling and cellular processes	4147	Exosome [BR:ko04147]	HINT1, hinT, hit; histidine triad (HIT) family protein
Porites_lobata_REEFv1___24950	-0.638045	0.09668	0.728433	-0.214806	0.584153	0.875354	-0.448997	0.364203	0.592668	277525	K17278	9180	Brite Hierarchies	9183	Protein families: signaling and cellular processes	4147	Exosome [BR:ko04147]	PGRMC1_2; membrane-associated progesterone receptor component
Porites_lobata_REEFv1___1508	0.299425	0.74295	0.932991	-2.33997	0.00866428	0.649468	0.694569	0.640349	0.791707	242160	K17086	9180	Brite Hierarchies	9183	Protein families: signaling and cellular processes	4147	Exosome [BR:ko04147]	TM9SF2_4; transmembrane 9 superfamily member 2/4
Porites_lobata_REEFv1___20450	0.187854	0.890987	0.969828	1.07603	0.607311	0.877211	-0.338275	0.160487	0.424333	271313	K17087	9180	Brite Hierarchies	9183	Protein families: signaling and cellular processes	4147	Exosome [BR:ko04147]	TM9SF3; transmembrane 9 superfamily member 3
Porites_lobata_REEFv1___20035	0.122163	0.783249	0.941913	-0.0752822	0.295454	0.778874	-0.211142	0.596597	0.762697	270512	K17259	9180	Brite Hierarchies	9183	Protein families: signaling and cellular processes	4147	Exosome [BR:ko04147]	CIB1; calcium and integrin-binding protein 1
Porites_lobata_REEFv1___838	0.906729	0.309881	0.795568	-0.0173657	0.951987	0.982196	0.6632	0.358021	0.588606	240924	K03098	9180	Brite Hierarchies	9183	Protein families: signaling and cellular processes	4147	Exosome [BR:ko04147]	APOD; apolipoprotein D and lipocalin family protein
Porites_lobata_REEFv1___21691	-0.0630891	0.919689	0.979562	0.586355	0.28235	0.777084	-0.237902	0.47534	0.678522	273013	K16506	9180	Brite Hierarchies	9183	Protein families: signaling and cellular processes	4147	Exosome [BR:ko04147]	FAT1_2_3; protocadherin Fat 1/2/3
Porites_lobata_REEFv1___2766	1.05514	0.361385	0.81881	0.331373	0.595258	0.876466	-0.498169	0.37787	0.60434	244355	K17307	9180	Brite Hierarchies	9183	Protein families: signaling and cellular processes	4147	Exosome [BR:ko04147]	FBLN1_2; fibulin 1/2
Porites_lobata_REEFv1___20769	-0.0928689	0.669811	0.912202	-0.236834	0.432982	0.821538	-2.41944	0.207055	0.465728	271719	K17279	9180	Brite Hierarchies	9183	Protein families: signaling and cellular processes	4147	Exosome [BR:ko04147]	REEP5_6; receptor expression-enhancing protein 5/6
Porites_lobata_REEFv1___26573	-0.741459	0.0740902	0.728433	-0.288945	0.320572	0.796426	-1.30596	0.169641	0.432306	279648	K18260	9180	Brite Hierarchies	9183	Protein families: signaling and cellular processes	4147	Exosome [BR:ko04147]	CC2D1; coiled-coil and C2 domain-containing protein 1
Porites_lobata_REEFv1___6708	0.399296	0.294702	0.794912	-0.119886	0.791844	0.936042	-0.462555	0.342512	0.581152	250856	K16794	9100	Metabolism	9103	Lipid metabolism	565	Ether lipid metabolism [PATH:ko00565]	PAFAH1B1, LIS1; platelet-activating factor acetylhydrolase IB subunit alpha
Porites_lobata_REEFv1___6154	0.219171	0.749821	0.935154	0.580409	0.608096	0.877211	-1.29663	0.22225	0.479621	250034	K04628	9100	Metabolism	9103	Lipid metabolism	565	Ether lipid metabolism [PATH:ko00565]	CGT, UGT8; ceramide galactosyltransferase [EC:2.4.1.47]
Porites_lobata_REEFv1___9530	1.33023	0.0881758	0.728433	-0.0462111	0.975071	0.991949	-0.924114	0.12208	0.395943	255412	K11224	9130	Environmental Information Processing	9132	Signal transduction	4012	ErbB signaling pathway [PATH:ko04012]	STAT5B; signal transducer and activator of transcription 5B
Porites_lobata_REEFv1___25946	-1.07629	0.102388	0.728433	-0.705512	0.0394722	0.776398	-1.29373	0.116635	0.393413	278704	K04515	9130	Environmental Information Processing	9132	Signal transduction	4012	ErbB signaling pathway [PATH:ko04012]	CAMK2; calcium/calmodulin-dependent protein kinase (CaM kinase) II [EC:2.7.11.17]
Porites_lobata_REEFv1___18018	0.783064	0.261169	0.79158	-0.576986	0.0136688	0.649468	-0.191825	0.724673	0.842168	267602	K04515	9130	Environmental Information Processing	9132	Signal transduction	4012	ErbB signaling pathway [PATH:ko04012]	CAMK2; calcium/calmodulin-dependent protein kinase (CaM kinase) II [EC:2.7.11.17]
Porites_lobata_REEFv1___12248	-0.365515	0.380799	0.825124	0.119891	0.761171	0.929134	0.322641	0.524622	0.709658	259684	K05728	9160	Human Diseases	9171	Infectious disease: bacterial	5120	Epithelial cell signaling in Helicobacter pylori infection [PATH:ko05120]	CSK; c-src tyrosine kinase [EC:2.7.10.2]
Porites_lobata_REEFv1___547	0.00152004	0.996425	0.999827	0.487164	0.118415	0.776418	-0.579074	0.028181	0.290041	240166	K05619	9190	Not Included in Pathway or Brite	9191	Unclassified: metabolism	99980	Enzymes with EC numbers	TGM1; transglutaminase 1 [EC:2.3.2.13]
Porites_lobata_REEFv1___7639	0.271825	0.0584483	0.728433	0.393395	0.149611	0.777084	-1.04319	0.00980889	0.254475	252474	K19511	9190	Not Included in Pathway or Brite	9191	Unclassified: metabolism	99980	Enzymes with EC numbers	PXDN, VPO1; peroxidase [EC:1.11.1.7]
Porites_lobata_REEFv1___21910	0.191734	0.809026	0.948145	-0.697163	0.242416	0.777084	-1.16716	0.109017	0.382267	273329	K19511	9190	Not Included in Pathway or Brite	9191	Unclassified: metabolism	99980	Enzymes with EC numbers	PXDN, VPO1; peroxidase [EC:1.11.1.7]
Porites_lobata_REEFv1___5558	0.556417	0.696679	0.917073	0.634785	0.577319	0.873307	-0.712481	0.276641	0.523236	249001	K19511	9190	Not Included in Pathway or Brite	9191	Unclassified: metabolism	99980	Enzymes with EC numbers	PXDN, VPO1; peroxidase [EC:1.11.1.7]
Porites_lobata_REEFv1___7708	0.442905	0.553238	0.87444	-0.645695	0.388103	0.810732	-0.865173	0.296912	0.54297	252630	K11168	9190	Not Included in Pathway or Brite	9191	Unclassified: metabolism	99980	Enzymes with EC numbers	DHRS12; dehydrogenase/reductase SDR family member 12 [EC:1.1.-.-]
Porites_lobata_REEFv1___933	-0.409894	0.360715	0.818573	-0.752964	0.178654	0.777084	1.27467	0.0784964	0.347154	241104	K01050	9190	Not Included in Pathway or Brite	9191	Unclassified: metabolism	99980	Enzymes with EC numbers	BCHE; cholinesterase [EC:3.1.1.8]
Porites_lobata_REEFv1___1525	0.0421363	0.632758	0.909365	0.14739	0.235421	0.777084	-1.0326	0.179951	0.439319	242189	K05810	9190	Not Included in Pathway or Brite	9191	Unclassified: metabolism	99980	Enzymes with EC numbers	yfiH; polyphenol oxidase [EC:1.10.3.-]
Porites_lobata_REEFv1___1959	0.396107	0.240038	0.786085	-0.0597472	0.915236	0.977105	1.18416	0.0562241	0.328348	242881	K07755	9190	Not Included in Pathway or Brite	9191	Unclassified: metabolism	99980	Enzymes with EC numbers	AS3MT; arsenite methyltransferase [EC:2.1.1.137]
Porites_lobata_REEFv1___813	0.445186	0.662283	0.912202	-0.690776	0.0681798	0.776398	-1.30097	0.0541154	0.328348	240884	K19511	9190	Not Included in Pathway or Brite	9191	Unclassified: metabolism	99980	Enzymes with EC numbers	PXDN, VPO1; peroxidase [EC:1.11.1.7]
Porites_lobata_REEFv1___5831	-0.121736	0.694565	0.917073	-0.365392	0.130435	0.776418	0.466769	0.173352	0.435417	249567	K09022	9190	Not Included in Pathway or Brite	9191	Unclassified: metabolism	99980	Enzymes with EC numbers	ridA, tdcF, RIDA; 2-iminobutanoate/2-iminopropanoate deaminase [EC:3.5.99.10]
Porites_lobata_REEFv1___20365	-0.0777144	0.773649	0.937577	0.00628372	0.971634	0.990654	-0.0491976	0.847085	0.917974	271101	K00344	9190	Not Included in Pathway or Brite	9191	Unclassified: metabolism	99980	Enzymes with EC numbers	qor, CRYZ; NADPH:quinone reductase [EC:1.6.5.5]
Porites_lobata_REEFv1___8838	0.117591	0.478023	0.849584	0.443957	0.163475	0.777084	-0.456736	0.156996	0.424333	254375	K19511	9190	Not Included in Pathway or Brite	9191	Unclassified: metabolism	99980	Enzymes with EC numbers	PXDN, VPO1; peroxidase [EC:1.11.1.7]
Porites_lobata_REEFv1___4136	0.265134	0.158473	0.763877	1.74725	0.260235	0.777084	0.44051	0.120162	0.395159	246683	K00344	9190	Not Included in Pathway or Brite	9191	Unclassified: metabolism	99980	Enzymes with EC numbers	qor, CRYZ; NADPH:quinone reductase [EC:1.6.5.5]
Porites_lobata_REEFv1___14895	0.955829	0.118959	0.733946	-0.199195	0.660071	0.895138	0.214121	0.360492	0.589782	263480	K00327	9190	Not Included in Pathway or Brite	9191	Unclassified: metabolism	99980	Enzymes with EC numbers	POR; NADPH-ferrihemoprotein reductase [EC:1.6.2.4]
Porites_lobata_REEFv1___2289	0.429871	0.172303	0.763877	0.471095	0.253937	0.777084	-0.393652	0.592308	0.758452	243489	K00344	9190	Not Included in Pathway or Brite	9191	Unclassified: metabolism	99980	Enzymes with EC numbers	qor, CRYZ; NADPH:quinone reductase [EC:1.6.5.5]
Porites_lobata_REEFv1___20398	0.721075	0.440826	0.837142	0.173559	0.761567	0.929135	1.8502	0.00484047	0.23676	271139	K01128	9190	Not Included in Pathway or Brite	9191	Unclassified: metabolism	99980	Enzymes with EC numbers	SMPDL3; sphingomyelin phosphodiesterase acid-like 3 [EC:3.1.4.-]
Porites_lobata_REEFv1___6396	0.207129	0.311324	0.795568	0.792771	0.268158	0.777084	-1.34157	0.114559	0.390898	250353	K07755	9190	Not Included in Pathway or Brite	9191	Unclassified: metabolism	99980	Enzymes with EC numbers	AS3MT; arsenite methyltransferase [EC:2.1.1.137]
Porites_lobata_REEFv1___1851	2.36865	0.195777	0.773564	2.25679	0.311067	0.788909	-1.03376	0.122732	0.396349	242731	K19511	9190	Not Included in Pathway or Brite	9191	Unclassified: metabolism	99980	Enzymes with EC numbers	PXDN, VPO1; peroxidase [EC:1.11.1.7]
Porites_lobata_REEFv1___23712	-0.751343	0.469819	0.84953	0.355347	0.387055	0.810732	1.57765	0.250559	0.502793	275921	K03424	9190	Not Included in Pathway or Brite	9191	Unclassified: metabolism	99980	Enzymes with EC numbers	tatD; TatD DNase family protein [EC:3.1.21.-]
Porites_lobata_REEFv1___11811	-0.479507	0.677498	0.912202	-1.59904	0.365878	0.806165	-0.323694	0.806508	0.892282	259168	K00671	9190	Not Included in Pathway or Brite	9191	Unclassified: metabolism	99980	Enzymes with EC numbers	NMT; glycylpeptide N-tetradecanoyltransferase [EC:2.3.1.97]
Porites_lobata_REEFv1___3860	-0.0114605	0.989439	0.997591	0.134687	0.770162	0.933248	-0.0503899	0.892007	0.940407	246210	K00311	9190	Not Included in Pathway or Brite	9191	Unclassified: metabolism	99980	Enzymes with EC numbers	ETFDH; electron-transferring-flavoprotein dehydrogenase [EC:1.5.5.1]
Porites_lobata_REEFv1___14126	0.221987	0.521348	0.870072	-0.30338	0.664092	0.896083	-1.94464	0.0480853	0.315778	262361	K13949	9190	Not Included in Pathway or Brite	9191	Unclassified: metabolism	99980	Enzymes with EC numbers	PTGR2, ZADH1; prostaglandin reductase 2 [EC:1.3.1.48]
Porites_lobata_REEFv1___4803	0.194017	0.686932	0.914363	-1.08335	0.00737235	0.649468	-0.333361	0.124053	0.398426	247795	K11165	9190	Not Included in Pathway or Brite	9191	Unclassified: metabolism	99980	Enzymes with EC numbers	DHRS7; dehydrogenase/reductase SDR family member 7 [EC:1.1.-.-]
Porites_lobata_REEFv1___13349	0.557087	0.158386	0.763877	0.179881	0.530277	0.844791	-0.474209	0.434279	0.642536	261307	K05970	9190	Not Included in Pathway or Brite	9191	Unclassified: metabolism	99980	Enzymes with EC numbers	SIAE; sialate O-acetylesterase [EC:3.1.1.53]
Porites_lobata_REEFv1___25530	-0.709134	0.256888	0.79158	-0.779187	0.0404503	0.776398	-1.98286	0.326477	0.566386	278215	K01050	9190	Not Included in Pathway or Brite	9191	Unclassified: metabolism	99980	Enzymes with EC numbers	BCHE; cholinesterase [EC:3.1.1.8]
Porites_lobata_REEFv1___5081	-0.709127	0.0620729	0.728433	-0.260022	0.613786	0.877211	0.010225	0.979065	0.993738	248152	K22314	9190	Not Included in Pathway or Brite	9191	Unclassified: metabolism	99980	Enzymes with EC numbers	GGP; glucosinolate gamma-glutamyl hydrolase [EC:3.4.19.16]
Porites_lobata_REEFv1___3653	-1.16587	0.517147	0.867726	-0.729855	0.278577	0.777084	0.0146013	0.965975	0.987824	245759	K01025	9190	Not Included in Pathway or Brite	9191	Unclassified: metabolism	99980	Enzymes with EC numbers	SULT1; sulfotransferase [EC:2.8.2.-]
Porites_lobata_REEFv1___3628	-1.45907	0.331366	0.805627	-1.79367	0.14507	0.777084	-1.12842	0.467643	0.671998	245727	K01245	9190	Not Included in Pathway or Brite	9191	Unclassified: metabolism	99980	Enzymes with EC numbers	ADPRH; ADP-ribosylarginine hydrolase [EC:3.2.2.19]
Porites_lobata_REEFv1___3237	0.21853	0.296232	0.794912	-0.415251	0.175204	0.777084	-0.0916425	0.813404	0.896116	245045	K18674	9190	Not Included in Pathway or Brite	9191	Unclassified: metabolism	99980	Enzymes with EC numbers	GALK2; N-acetylgalactosamine kinase [EC:2.7.1.157]
Porites_lobata_REEFv1___3681	-0.762595	0.00365815	0.64796	-0.211193	0.856805	0.955735	-0.109117	0.850018	0.91831	245807	K11163	9190	Not Included in Pathway or Brite	9191	Unclassified: metabolism	99980	Enzymes with EC numbers	DHRS1; dehydrogenase/reductase SDR family member 1 [EC:1.1.-.-]
Porites_lobata_REEFv1___1122	0.333118	0.476213	0.849584	-0.449166	0.446075	0.822218	0.788117	0.0922965	0.360593	241468	K18055	9190	Not Included in Pathway or Brite	9191	Unclassified: metabolism	99980	Enzymes with EC numbers	HIF1AN; hypoxia-inducible factor 1-alpha inhibitor (HIF hydroxylase) [EC:1.14.11.30]
Porites_lobata_REEFv1___18350	-1.50868	0.00365731	0.64796	-0.145625	0.810877	0.941144	0.170935	0.824828	0.903797	268040	K18398	9190	Not Included in Pathway or Brite	9191	Unclassified: metabolism	99980	Enzymes with EC numbers	ENPP5; ectonucleotide pyrophosphatase/phosphodiesterase family member 5 [EC:3.1.-.-]
Porites_lobata_REEFv1___10699	-0.186125	0.558857	0.87444	-0.74428	0.336056	0.798178	0.508928	0.406682	0.621657	257547	K11165	9190	Not Included in Pathway or Brite	9191	Unclassified: metabolism	99980	Enzymes with EC numbers	DHRS7; dehydrogenase/reductase SDR family member 7 [EC:1.1.-.-]
Porites_lobata_REEFv1___18366	-0.175577	0.528782	0.871613	0.109444	0.690531	0.903416	-0.271089	0.393258	0.613563	268088	K14648	9190	Not Included in Pathway or Brite	9191	Unclassified: metabolism	99980	Enzymes with EC numbers	ENDOU, PP11; poly(U)-specific endoribonuclease [EC:3.1.-.-]
Porites_lobata_REEFv1___2265	-0.0316733	0.965597	0.994445	0.440985	0.316758	0.793766	0.615114	0.368763	0.597492	243458	K11173	9190	Not Included in Pathway or Brite	9191	Unclassified: metabolism	99980	Enzymes with EC numbers	ADHFE1; hydroxyacid-oxoacid transhydrogenase [EC:1.1.99.24]
Porites_lobata_REEFv1___8221	-0.075283	0.92086	0.979562	-0.839268	0.419101	0.815148	0.0860085	0.889119	0.939269	253381	K07119	9190	Not Included in Pathway or Brite	9191	Unclassified: metabolism	99980	Enzymes with EC numbers	PTGR3, ZADH2; prostaglandin reductase 3 [EC:1.3.1.48]
Porites_lobata_REEFv1___9093	-0.187354	0.561754	0.87628	-0.536144	0.515351	0.842856	0.607618	0.228932	0.482979	254743	K22928	9190	Not Included in Pathway or Brite	9191	Unclassified: metabolism	99980	Enzymes with EC numbers	DNPH1; 2'-deoxynucleoside 5'-phosphate N-hydrolase [EC:3.2.2.-]
Porites_lobata_REEFv1___25503	0.113373	0.654826	0.912202	0.226109	0.22401	0.777084	-0.445642	0.00300438	0.213947	278179	K04646	9140	Cellular Processes	9141	Transport and catabolism	4144	Endocytosis [PATH:ko04144]	CLTC; clathrin heavy chain
Porites_lobata_REEFv1___25667	-0.00595484	0.962905	0.994199	-0.136336	0.328699	0.797402	0.237372	0.125578	0.401027	278387	K17917	9140	Cellular Processes	9141	Transport and catabolism	4144	Endocytosis [PATH:ko04144]	SNX1_2; sorting nexin-1/2
Porites_lobata_REEFv1___24469	-0.0986567	0.589783	0.885993	-0.0928745	0.660695	0.895138	-0.29597	0.234897	0.487072	276935	K11824	9140	Cellular Processes	9141	Transport and catabolism	4144	Endocytosis [PATH:ko04144]	AP2A; AP-2 complex subunit alpha
Porites_lobata_REEFv1___7723	0.205327	0.270117	0.79158	-0.0987225	0.685169	0.899509	-0.217726	0.284898	0.533701	252643	K12200	9140	Cellular Processes	9141	Transport and catabolism	4144	Endocytosis [PATH:ko04144]	PDCD6IP, ALIX, RIM20; programmed cell death 6-interacting protein
Porites_lobata_REEFv1___15783	0.134413	0.680844	0.913055	-0.281294	0.345105	0.799148	-0.973988	0.0094853	0.254475	264664	K10365	9140	Cellular Processes	9141	Transport and catabolism	4144	Endocytosis [PATH:ko04144]	CAPZB; capping protein (actin filament) muscle Z-line, beta
Porites_lobata_REEFv1___18112	-0.283887	0.0957042	0.728433	-0.931679	0.0126884	0.649468	-0.34681	0.513934	0.700989	267745	K12478	9140	Cellular Processes	9141	Transport and catabolism	4144	Endocytosis [PATH:ko04144]	EEA1; early endosome antigen 1
Porites_lobata_REEFv1___524	-0.0104988	0.971542	0.995248	0.614316	0.0571611	0.776398	0.0550884	0.831619	0.907677	240124	K11248	9140	Cellular Processes	9141	Transport and catabolism	4144	Endocytosis [PATH:ko04144]	SH3GLB1; endophilin-B1
Porites_lobata_REEFv1___21409	-0.653086	0.0159622	0.728433	0.130765	0.800756	0.940317	-0.133446	0.608891	0.770453	272595	K18468	9140	Cellular Processes	9141	Transport and catabolism	4144	Endocytosis [PATH:ko04144]	VPS35; vacuolar protein sorting-associated protein 35
Porites_lobata_REEFv1___14988	0.731589	0.208346	0.780576	-0.0420466	0.871768	0.961599	-0.0986743	0.778702	0.876528	263667	K10396	9140	Cellular Processes	9141	Transport and catabolism	4144	Endocytosis [PATH:ko04144]	KIF5; kinesin family member 5
Porites_lobata_REEFv1___716	-0.0134022	0.923631	0.981619	-0.123126	0.634973	0.886883	0.110589	0.234861	0.487072	240567	K07897	9140	Cellular Processes	9141	Transport and catabolism	4144	Endocytosis [PATH:ko04144]	RAB7A; Ras-related protein Rab-7A
Porites_lobata_REEFv1___23673	0.124552	0.228711	0.784932	-0.333807	0.379332	0.810732	-0.509839	0.0684928	0.345538	275872	K10364	9140	Cellular Processes	9141	Transport and catabolism	4144	Endocytosis [PATH:ko04144]	CAPZA; capping protein (actin filament) muscle Z-line, alpha
Porites_lobata_REEFv1___13984	0.389572	0.0254106	0.728433	0.440185	0.305432	0.785159	0.431273	0.0183021	0.286218	262198	K17920	9140	Cellular Processes	9141	Transport and catabolism	4144	Endocytosis [PATH:ko04144]	SNX5_6_32; sorting nexin-5/6/32
Porites_lobata_REEFv1___21445	0.113939	0.51772	0.867726	0.139255	0.655536	0.895138	0.180405	0.681211	0.812134	272643	K05758	9140	Cellular Processes	9141	Transport and catabolism	4144	Endocytosis [PATH:ko04144]	ARPC2; actin related protein 2/3 complex, subunit 2
Porites_lobata_REEFv1___3049	-0.142847	0.545481	0.873649	-0.342484	0.230822	0.777084	0.042644	0.905199	0.947525	244800	K05757	9140	Cellular Processes	9141	Transport and catabolism	4144	Endocytosis [PATH:ko04144]	ARPC1A_B; actin related protein 2/3 complex, subunit 1A/1B
Porites_lobata_REEFv1___7188	0.750667	0.072321	0.728433	0.919236	0.393102	0.810732	-0.830323	0.185832	0.444733	251752	K12493	9140	Cellular Processes	9141	Transport and catabolism	4144	Endocytosis [PATH:ko04144]	ARFGAP2_3; ADP-ribosylation factor GTPase-activating protein 2/3
Porites_lobata_REEFv1___6412	0.0124899	0.991012	0.997938	-0.614308	0.105306	0.776418	-0.380596	0.643217	0.793801	250377	K18442	9140	Cellular Processes	9141	Transport and catabolism	4144	Endocytosis [PATH:ko04144]	ARFGEF, BIG; brefeldin A-inhibited guanine nucleotide-exchange protein
Porites_lobata_REEFv1___2089	-0.420295	0.17134	0.763877	-0.434717	0.277886	0.777084	-0.174875	0.247178	0.499652	243166	K05754	9140	Cellular Processes	9141	Transport and catabolism	4144	Endocytosis [PATH:ko04144]	ARPC5; actin related protein 2/3 complex, subunit 5
Porites_lobata_REEFv1___19429	-0.0822923	0.670055	0.912202	-0.326243	0.286867	0.777084	0.180367	0.5046	0.695975	269591	K12196	9140	Cellular Processes	9141	Transport and catabolism	4144	Endocytosis [PATH:ko04144]	VPS4; vacuolar protein-sorting-associated protein 4
Porites_lobata_REEFv1___2388	-0.144626	0.574885	0.882518	-0.913233	0.06219	0.776398	-0.692865	0.013512	0.254475	243676	K17919	9140	Cellular Processes	9141	Transport and catabolism	4144	Endocytosis [PATH:ko04144]	SNX4; sorting nexin-4
Porites_lobata_REEFv1___1780	-0.214603	0.571598	0.882518	0.122297	0.378989	0.810732	0.111492	0.218051	0.476239	242598	K07904	9140	Cellular Processes	9141	Transport and catabolism	4144	Endocytosis [PATH:ko04144]	RAB11A; Ras-related protein Rab-11A
Porites_lobata_REEFv1___7615	0.473527	0.244353	0.786085	0.106792	0.702046	0.908654	0.106127	0.56277	0.737501	252436	K12194	9140	Cellular Processes	9141	Transport and catabolism	4144	Endocytosis [PATH:ko04144]	CHMP4, SNF7, VPS32; charged multivesicular body protein 4
Porites_lobata_REEFv1___8562	0.0107037	0.94745	0.989071	0.0208427	0.870102	0.961375	0.107049	0.600943	0.766221	253956	K11247	9140	Cellular Processes	9141	Transport and catabolism	4144	Endocytosis [PATH:ko04144]	SH3GL; endophilin-A
Porites_lobata_REEFv1___7137	0.534316	0.0712785	0.728433	-0.111452	0.812446	0.941562	-0.161012	0.619287	0.776382	251688	K11826	9140	Cellular Processes	9141	Transport and catabolism	4144	Endocytosis [PATH:ko04144]	AP2M1; AP-2 complex subunit mu-1
Porites_lobata_REEFv1___3562	-0.14716	0.453743	0.844553	-0.417682	0.159242	0.777084	-0.332391	0.307745	0.55193	245612	K07904	9140	Cellular Processes	9141	Transport and catabolism	4144	Endocytosis [PATH:ko04144]	RAB11A; Ras-related protein Rab-11A
Porites_lobata_REEFv1___12738	-0.263558	0.550351	0.873742	0.0234736	0.942513	0.982196	-0.702257	0.0851445	0.355201	260349	K05756	9140	Cellular Processes	9141	Transport and catabolism	4144	Endocytosis [PATH:ko04144]	ARPC3; actin related protein 2/3 complex, subunit 3
Porites_lobata_REEFv1___17454	0.569506	0.536948	0.872883	-0.682403	0.108406	0.776418	0.819201	0.0900195	0.355721	266862	K06564	9140	Cellular Processes	9141	Transport and catabolism	4144	Endocytosis [PATH:ko04144]	IGF2R, CD222; insulin-like growth factor 2 receptor
Porites_lobata_REEFv1___10468	0.510787	0.293737	0.794912	0.371682	0.809645	0.941144	-1.58091	0.0397326	0.305351	257118	K11247	9140	Cellular Processes	9141	Transport and catabolism	4144	Endocytosis [PATH:ko04144]	SH3GL; endophilin-A
Porites_lobata_REEFv1___15834	-0.471522	0.696167	0.917073	-0.0611317	0.901336	0.970262	0.56937	0.221242	0.47895	264721	K12182	9140	Cellular Processes	9141	Transport and catabolism	4144	Endocytosis [PATH:ko04144]	HGS, HRS, VPS27; hepatocyte growth factor-regulated tyrosine kinase substrate
Porites_lobata_REEFv1___1675	0.554115	0.027618	0.728433	0.101656	0.704855	0.908654	0.164978	0.566113	0.740849	242385	K18466	9140	Cellular Processes	9141	Transport and catabolism	4144	Endocytosis [PATH:ko04144]	VPS26; vacuolar protein sorting-associated protein 26
Porites_lobata_REEFv1___21374	0.706488	0.291204	0.794912	0.239136	0.697492	0.907949	0.0321616	0.971032	0.990411	272551	K05757	9140	Cellular Processes	9141	Transport and catabolism	4144	Endocytosis [PATH:ko04144]	ARPC1A_B; actin related protein 2/3 complex, subunit 1A/1B
Porites_lobata_REEFv1___16858	0.507362	0.204553	0.776904	1.34495	0.00321691	0.649468	-0.350882	0.0299887	0.290041	266040	K12471	9140	Cellular Processes	9141	Transport and catabolism	4144	Endocytosis [PATH:ko04144]	EPN; epsin
Porites_lobata_REEFv1___19531	0.441667	0.555796	0.87444	-0.939861	0.130179	0.776418	1.09959	0.0193787	0.290041	269769	K12472	9140	Cellular Processes	9141	Transport and catabolism	4144	Endocytosis [PATH:ko04144]	EPS15; epidermal growth factor receptor substrate 15
Porites_lobata_REEFv1___4809	-1.09756	0.350994	0.816412	-1.45675	0.229061	0.777084	0.2002	0.580069	0.74997	247800	K19476	9140	Cellular Processes	9141	Transport and catabolism	4144	Endocytosis [PATH:ko04144]	IST1; vacuolar protein sorting-associated protein IST1
Porites_lobata_REEFv1___25740	-0.52893	0.246328	0.786085	-0.167196	0.58405	0.875354	-0.374989	0.285882	0.533844	278468	K17918	9140	Cellular Processes	9141	Transport and catabolism	4144	Endocytosis [PATH:ko04144]	SNX3_12; sorting nexin-3/12
Porites_lobata_REEFv1___8867	-0.981075	0.00387966	0.64796	-0.404682	0.343069	0.799148	-0.301681	0.335477	0.576119	254457	K05755	9140	Cellular Processes	9141	Transport and catabolism	4144	Endocytosis [PATH:ko04144]	ARPC4; actin related protein 2/3 complex, subunit 4
Porites_lobata_REEFv1___4157	1.44956	0.188049	0.763877	1.25264	0.3061	0.785159	0.11722	0.765682	0.870554	246704	K04644	9140	Cellular Processes	9141	Transport and catabolism	4144	Endocytosis [PATH:ko04144]	CLTA, LCA; clathrin light chain A
Porites_lobata_REEFv1___16558	1.0208	0.384227	0.825863	-0.0837381	0.884459	0.965798	0.503157	0.470547	0.673211	265633	K12184	9140	Cellular Processes	9141	Transport and catabolism	4144	Endocytosis [PATH:ko04144]	VPS28; ESCRT-I complex subunit VPS28
Porites_lobata_REEFv1___2655	-0.12807	0.759556	0.935154	-0.188431	0.639135	0.889643	-1.60839	0.273943	0.520157	244157	K12487	9140	Cellular Processes	9141	Transport and catabolism	4144	Endocytosis [PATH:ko04144]	GIT2; G protein-coupled receptor kinase interactor 2
Porites_lobata_REEFv1___2151	0.462767	0.271142	0.79158	-2.3463	0.0155276	0.664083	-1.30728	0.307095	0.55193	243270	K12472	9140	Cellular Processes	9141	Transport and catabolism	4144	Endocytosis [PATH:ko04144]	EPS15; epidermal growth factor receptor substrate 15
Porites_lobata_REEFv1___3011	0.0724273	0.878565	0.968322	-0.33814	0.338953	0.799148	0.0119364	0.973056	0.991615	244737	K07891	9140	Cellular Processes	9141	Transport and catabolism	4144	Endocytosis [PATH:ko04144]	RAB22; Ras-related protein Rab-22
Porites_lobata_REEFv1___434	0.280139	0.456816	0.844553	0.50705	0.331847	0.798178	-0.112929	0.429806	0.639193	239935	K13649	9140	Cellular Processes	9141	Transport and catabolism	4144	Endocytosis [PATH:ko04144]	FOLR; folate receptor
Porites_lobata_REEFv1___5413	1.65002	0.0232506	0.728433	-0.406258	0.0706486	0.776398	-0.037271	0.946521	0.975569	248665	K12479	9140	Cellular Processes	9141	Transport and catabolism	4144	Endocytosis [PATH:ko04144]	VPS45; vacuolar protein sorting-associated protein 45
Porites_lobata_REEFv1___7750	-1.7109	0.410339	0.830374	-0.458145	0.348305	0.799148	-0.256226	0.141692	0.410751	252690	K12183	9140	Cellular Processes	9141	Transport and catabolism	4144	Endocytosis [PATH:ko04144]	TSG101, STP22, VPS23; ESCRT-I complex subunit TSG101
Porites_lobata_REEFv1___24265	-0.0165471	0.96599	0.994445	-0.389139	0.35054	0.799148	-0.867639	0.199754	0.460989	276684	K17920	9140	Cellular Processes	9141	Transport and catabolism	4144	Endocytosis [PATH:ko04144]	SNX5_6_32; sorting nexin-5/6/32
Porites_lobata_REEFv1___13244	-1.21405	0.232773	0.784932	-1.26543	0.0238915	0.717881	-1.16175	0.215657	0.472957	261168	K12193	9140	Cellular Processes	9141	Transport and catabolism	4144	Endocytosis [PATH:ko04144]	VPS24, CHMP3; charged multivesicular body protein 3
Porites_lobata_REEFv1___8277	0.930034	0.120753	0.733946	0.0679602	0.922157	0.980104	-0.135477	0.792616	0.885277	253483	K12562	9140	Cellular Processes	9141	Transport and catabolism	4144	Endocytosis [PATH:ko04144]	AMPH; amphiphysin
Porites_lobata_REEFv1___12695	-1.002	0.471612	0.849584	-0.476724	0.393232	0.810732	1.29195	0.015048	0.272137	260287	K12198	9140	Cellular Processes	9141	Transport and catabolism	4144	Endocytosis [PATH:ko04144]	CHMP5, VPS60; charged multivesicular body protein 5
Porites_lobata_REEFv1___13016	0.343152	0.18796	0.763877	-0.478694	0.730963	0.919466	-0.353509	0.498605	0.693211	260751	K18465	9140	Cellular Processes	9141	Transport and catabolism	4144	Endocytosis [PATH:ko04144]	MRT43, SWIP; WASH complex subunit 7
Porites_lobata_REEFv1___7026	0.493177	0.193478	0.767727	1.63805	0.212592	0.777084	-0.325425	0.444066	0.648044	251527	K12492	9140	Cellular Processes	9141	Transport and catabolism	4144	Endocytosis [PATH:ko04144]	ARFGAP1; ADP-ribosylation factor GTPase-activating protein 1
Porites_lobata_REEFv1___1179	-0.26772	0.0625799	0.728433	-0.600399	0.0854603	0.776418	-0.299725	0.303576	0.547736	241612	K18467	9140	Cellular Processes	9141	Transport and catabolism	4144	Endocytosis [PATH:ko04144]	VPS29; vacuolar protein sorting-associated protein 29
Porites_lobata_REEFv1___2414	0.251463	0.74002	0.93268	0.177351	0.773741	0.933373	-0.178421	0.795143	0.886025	243747	K12479	9140	Cellular Processes	9141	Transport and catabolism	4144	Endocytosis [PATH:ko04144]	VPS45; vacuolar protein sorting-associated protein 45
Porites_lobata_REEFv1___10278	-1.64915	0.0533351	0.728433	-1.34149	0.219053	0.777084	-0.542481	0.0586294	0.328348	256773	K12470	9140	Cellular Processes	9141	Transport and catabolism	4144	Endocytosis [PATH:ko04144]	SH3KBP1, CIN85; SH3 domain-containing kinase-binding protein 1
Porites_lobata_REEFv1___12023	-2.06551	0.12211	0.733946	-0.0530105	0.904387	0.970874	-0.69253	0.185876	0.444733	259415	K18439	9140	Cellular Processes	9141	Transport and catabolism	4144	Endocytosis [PATH:ko04144]	ARAP1; Arf-GAP with Rho-GAP domain, ANK repeat and PH domain-containing protein 1
Porites_lobata_REEFv1___25226	1.18461	0.136383	0.75937	0.143901	0.861317	0.955735	2.74183	0.307919	0.55193	277864	K12486	9140	Cellular Processes	9141	Transport and catabolism	4144	Endocytosis [PATH:ko04144]	SMAP; stromal membrane-associated protein
Porites_lobata_REEFv1___6936	0.331281	0.156153	0.763877	-1.36919	0.0693922	0.776398	0.194668	0.383228	0.605859	251350	K12190	9140	Cellular Processes	9141	Transport and catabolism	4144	Endocytosis [PATH:ko04144]	VPS36, EAP45; ESCRT-II complex subunit VPS36
Porites_lobata_REEFv1___21755	1.84594	0.0386468	0.728433	-0.446597	0.183967	0.777084	-2.06978	0.0166423	0.279337	273076	K06265	9130	Environmental Information Processing	9133	Signaling molecules and interaction	4512	ECM-receptor interaction [PATH:ko04512]	DAG1; dystroglycan 1
Porites_lobata_REEFv1___516	0.774256	0.12468	0.736491	-0.125351	0.894293	0.969711	-0.0970763	0.599693	0.765821	240111	K06265	9130	Environmental Information Processing	9133	Signaling molecules and interaction	4512	ECM-receptor interaction [PATH:ko04512]	DAG1; dystroglycan 1
Porites_lobata_REEFv1___24635	0.240211	0.638293	0.912202	-0.458842	0.58697	0.875354	-0.551297	0.497554	0.693211	277125	K00569	9100	Metabolism	9111	Xenobiotics biodegradation and metabolism	983	Drug metabolism - other enzymes [PATH:ko00983]	TPMT, tpmT; thiopurine S-methyltransferase [EC:2.1.1.67]
Porites_lobata_REEFv1___26764	-1.03971	0.138418	0.763877	-0.599111	0.249394	0.777084	-0.989831	0.308536	0.552452	279940	K03927	9100	Metabolism	9111	Xenobiotics biodegradation and metabolism	983	Drug metabolism - other enzymes [PATH:ko00983]	CES2; carboxylesterase 2 [EC:3.1.1.1 3.1.1.84 3.1.1.56]
Porites_lobata_REEFv1___11028	0.58993	0.136574	0.75937	-0.531494	0.156008	0.777084	-0.439184	0.401888	0.617078	257991	K00569	9100	Metabolism	9111	Xenobiotics biodegradation and metabolism	983	Drug metabolism - other enzymes [PATH:ko00983]	TPMT, tpmT; thiopurine S-methyltransferase [EC:2.1.1.67]
Porites_lobata_REEFv1___24476	-0.204023	0.411728	0.830374	-0.728775	0.080579	0.776398	-0.658209	0.111385	0.387376	276945	K02156	9150	Organismal Systems	9158	Development and regeneration	4320	Dorso-ventral axis formation [PATH:ko04320]	AUB, PIWI; aubergine
Porites_lobata_REEFv1___12492	-2.0883	0.0491348	0.728433	-1.35207	0.211251	0.777084	-0.927791	0.099673	0.36621	259979	K03163	9180	Brite Hierarchies	9182	Protein families: genetic information processing	3032	DNA replication proteins [BR:ko03032]	TOP1; DNA topoisomerase I [EC:5.6.2.1]
Porites_lobata_REEFv1___15340	-0.155847	0.791158	0.942141	-0.713189	0.416507	0.815148	-1.05413	0.273914	0.520157	264191	K04802	9120	Genetic Information Processing	9124	Replication and repair	3030	DNA replication [PATH:ko03030]	PCNA; proliferating cell nuclear antigen
Porites_lobata_REEFv1___24672	0.293917	0.491887	0.856086	-1.18349	0.448627	0.822218	-0.851633	0.0233672	0.290041	277153	K07466	9120	Genetic Information Processing	9124	Replication and repair	3030	DNA replication [PATH:ko03030]	RFA1, RPA1, rpa; replication factor A1
Porites_lobata_REEFv1___780	-0.464465	0.683437	0.913971	-1.45691	0.10884	0.776418	-1.35247	0.232905	0.484819	240762	K02542	9120	Genetic Information Processing	9124	Replication and repair	3030	DNA replication [PATH:ko03030]	MCM6; DNA replication licensing factor MCM6 [EC:3.6.4.12]
Porites_lobata_REEFv1___802	0.284065	0.265881	0.79158	-0.546947	0.232806	0.777084	-2.29385	0.297587	0.54297	240868	K03111	9120	Genetic Information Processing	9124	Replication and repair	3030	DNA replication [PATH:ko03030]	ssb; single-strand DNA-binding protein
Porites_lobata_REEFv1___5561	-0.150955	0.420054	0.830374	0.115685	0.474746	0.829984	0.154312	0.0496336	0.322077	249004	K17336	9180	Brite Hierarchies	9182	Protein families: genetic information processing	3400	DNA repair and recombination proteins [BR:ko03400]	PLS3; plastin-3
Porites_lobata_REEFv1___2084	-0.0720259	0.771882	0.937553	0.230462	0.553418	0.85767	0.240943	0.297208	0.54297	243154	K23390	9180	Brite Hierarchies	9182	Protein families: genetic information processing	3400	DNA repair and recombination proteins [BR:ko03400]	BAG6; large proline-rich protein BAG6
Porites_lobata_REEFv1___20948	-1.00209	0.180595	0.763877	-0.569091	0.475068	0.829984	0.395508	0.578579	0.749856	271995	K12968	9150	Organismal Systems	9151	Immune system	4623	Cytosolic DNA-sensing pathway [PATH:ko04623]	ADAR, ADAR1; double-stranded RNA-specific adenosine deaminase [EC:3.5.4.37]
Porites_lobata_REEFv1___12460	0.127077	0.303217	0.795568	-0.208419	0.363202	0.804795	0.0603902	0.887376	0.938471	259936	K19827	9180	Brite Hierarchies	9183	Protein families: signaling and cellular processes	4812	Cytoskeleton proteins [BR:ko04812]	MACF1; microtuble-actin crosslinking factor 1
Porites_lobata_REEFv1___19721	0.0404666	0.861714	0.964272	0.135058	0.582778	0.875354	-0.459644	0.00523672	0.23676	270032	K06115	9180	Brite Hierarchies	9183	Protein families: signaling and cellular processes	4812	Cytoskeleton proteins [BR:ko04812]	SPTB; spectrin beta
Porites_lobata_REEFv1___12461	0.302416	0.415916	0.830374	-0.438111	0.0185255	0.680523	-0.461546	1.91e-05	0.0224952	259937	K10382	9180	Brite Hierarchies	9183	Protein families: signaling and cellular processes	4812	Cytoskeleton proteins [BR:ko04812]	DST; dystonin
Porites_lobata_REEFv1___20416	-0.1272	0.433665	0.836379	-0.0414552	0.773064	0.933373	-0.158301	0.123701	0.398386	271231	K18622	9180	Brite Hierarchies	9183	Protein families: signaling and cellular processes	4812	Cytoskeleton proteins [BR:ko04812]	ADD; adducin
Porites_lobata_REEFv1___1481	-0.361497	0.366104	0.820488	-0.779312	0.298772	0.781328	-1.09143	0.0950564	0.361984	242102	K23026	9180	Brite Hierarchies	9183	Protein families: signaling and cellular processes	4812	Cytoskeleton proteins [BR:ko04812]	LIMA1, EPLIN; LIM domain and actin-binding protein 1
Porites_lobata_REEFv1___10473	0.988561	0.114505	0.733946	0.471734	0.298666	0.781328	1.69222	0.0778847	0.347154	257123	K18617	9180	Brite Hierarchies	9183	Protein families: signaling and cellular processes	4812	Cytoskeleton proteins [BR:ko04812]	AIF1; allograft inflammatory factor 1
Porites_lobata_REEFv1___22878	-0.420108	0.0336921	0.728433	-0.0157773	0.932705	0.982196	-0.661536	0.00553056	0.245327	274638	K13886	9180	Brite Hierarchies	9183	Protein families: signaling and cellular processes	4812	Cytoskeleton proteins [BR:ko04812]	CORO1B_1C_6; coronin-1B/1C/6
Porites_lobata_REEFv1___8910	0.285805	0.512299	0.867726	-0.334564	0.396194	0.810732	-0.215847	0.397015	0.613756	254531	K08017	9180	Brite Hierarchies	9183	Protein families: signaling and cellular processes	4812	Cytoskeleton proteins [BR:ko04812]	AVIL; advillin
Porites_lobata_REEFv1___19982	-0.0826649	0.653331	0.912202	0.297434	0.39428	0.810732	-4.54736	0.00490495	0.23676	270423	K18622	9180	Brite Hierarchies	9183	Protein families: signaling and cellular processes	4812	Cytoskeleton proteins [BR:ko04812]	ADD; adducin
Porites_lobata_REEFv1___12027	0.502826	0.41214	0.830374	-0.738929	0.103304	0.776418	-0.383862	0.0300306	0.290041	259421	K18619	9180	Brite Hierarchies	9183	Protein families: signaling and cellular processes	4812	Cytoskeleton proteins [BR:ko04812]	CORO7; coronin-7
Porites_lobata_REEFv1___25880	-0.86034	0.537245	0.872883	-0.0381455	0.881799	0.963789	-3.06866	0.213884	0.471137	278628	K18629	9180	Brite Hierarchies	9183	Protein families: signaling and cellular processes	4812	Cytoskeleton proteins [BR:ko04812]	TEKT2; tektin-2
Porites_lobata_REEFv1___26820	-0.358958	0.184518	0.763877	-0.375491	0.280722	0.777084	0.427472	0.567547	0.741692	280000	K10370	9180	Brite Hierarchies	9183	Protein families: signaling and cellular processes	4812	Cytoskeleton proteins [BR:ko04812]	TMOD; tropomodulin
Porites_lobata_REEFv1___240	-0.122116	0.479493	0.849584	0.245412	0.46634	0.826624	-1.49834	0.293224	0.541107	239492	K13887	9180	Brite Hierarchies	9183	Protein families: signaling and cellular processes	4812	Cytoskeleton proteins [BR:ko04812]	CORO2; coronin-2
Porites_lobata_REEFv1___20110	-0.789302	0.438317	0.837142	-0.696751	0.462608	0.826451	-2.48202	0.334758	0.575725	270644	K10361	9180	Brite Hierarchies	9183	Protein families: signaling and cellular processes	4812	Cytoskeleton proteins [BR:ko04812]	MYO15; myosin XV
Porites_lobata_REEFv1___11222	0.333525	0.571844	0.882518	-0.722098	0.305651	0.785159	-0.728018	0.0299719	0.290041	258248	K18619	9180	Brite Hierarchies	9183	Protein families: signaling and cellular processes	4812	Cytoskeleton proteins [BR:ko04812]	CORO7; coronin-7
Porites_lobata_REEFv1___13979	0.301299	0.271162	0.79158	-1.38334	0.302613	0.784764	1.24351	0.0430355	0.313928	262194	K17262	9180	Brite Hierarchies	9183	Protein families: signaling and cellular processes	4812	Cytoskeleton proteins [BR:ko04812]	TBCB, CKAP1, ALF1; tubulin-specific chaperone B
Porites_lobata_REEFv1___12752	-0.0380233	0.961088	0.993631	-0.128086	0.896698	0.969711	-1.07963	0.0398736	0.305351	260399	K18643	9180	Brite Hierarchies	9183	Protein families: signaling and cellular processes	4812	Cytoskeleton proteins [BR:ko04812]	KATNB1; katanin p80 WD40 repeat-containing subunit B1
Porites_lobata_REEFv1___23867	-0.00552089	0.992098	0.997938	0.369618	0.535449	0.848868	-0.547489	0.656195	0.800163	276203	K10422	9180	Brite Hierarchies	9183	Protein families: signaling and cellular processes	4812	Cytoskeleton proteins [BR:ko04812]	CLIP2, CYLN2; CAP-Gly domain-containing linker protein 2
Porites_lobata_REEFv1___9711	0.150977	0.816945	0.949425	-0.533558	0.368044	0.807223	-0.57587	0.301498	0.545479	255885	K18628	9180	Brite Hierarchies	9183	Protein families: signaling and cellular processes	4812	Cytoskeleton proteins [BR:ko04812]	TEKT1; tektin-1
Porites_lobata_REEFv1___1192	-0.635807	0.318204	0.799003	0.189032	0.796662	0.938353	0.754247	0.0638246	0.341803	241627	K19199	9180	Brite Hierarchies	9183	Protein families: signaling and cellular processes	4812	Cytoskeleton proteins [BR:ko04812]	SETD3; protein-histidine N-methyltransferase [EC:2.1.1.85]
Porites_lobata_REEFv1___11126	-0.146185	0.541755	0.873649	-0.199448	0.42247	0.816799	-1.03565	0.20375	0.464162	258104	K19757	9180	Brite Hierarchies	9183	Protein families: signaling and cellular processes	4812	Cytoskeleton proteins [BR:ko04812]	RSPH9; radial spoke head protein 9
Porites_lobata_REEFv1___7633	0.668273	0.339564	0.811881	0.704545	0.141306	0.777084	0.644357	0.115082	0.391545	252462	K10361	9180	Brite Hierarchies	9183	Protein families: signaling and cellular processes	4812	Cytoskeleton proteins [BR:ko04812]	MYO15; myosin XV
Porites_lobata_REEFv1___4091	-0.629624	0.380676	0.825124	-0.0732924	0.891105	0.969004	-0.0515697	0.928596	0.964279	246612	K17916	9180	Brite Hierarchies	9183	Protein families: signaling and cellular processes	4812	Cytoskeleton proteins [BR:ko04812]	KIF16B, SNX23; kinesin family member 16B
Porites_lobata_REEFv1___8840	0.597732	0.719437	0.923638	0.0219083	0.962042	0.986807	-0.888618	0.660236	0.801849	254377	K07435	9180	Brite Hierarchies	9181	Protein families: metabolism	199	Cytochrome P450 [BR:ko00199]	CYP20A; cytochrome P450 family 20 subfamily A
Porites_lobata_REEFv1___2829	0.344507	0.327842	0.802919	-0.118305	0.869301	0.961375	-0.206882	0.432037	0.640832	244429	K07435	9180	Brite Hierarchies	9181	Protein families: metabolism	199	Cytochrome P450 [BR:ko00199]	CYP20A; cytochrome P450 family 20 subfamily A
Porites_lobata_REEFv1___378	0.254095	0.368824	0.822348	-0.0700016	0.931775	0.982196	1.13869	0.396611	0.613756	239718	K01251	9100	Metabolism	9105	Amino acid metabolism	270	Cysteine and methionine metabolism [PATH:ko00270]	E3.3.1.1, ahcY; adenosylhomocysteinase [EC:3.3.1.1]
Porites_lobata_REEFv1___21131	0.86514	0.173634	0.763877	0.0961829	0.609133	0.877211	-2.26183	0.0927697	0.360593	272288	K00789	9100	Metabolism	9105	Amino acid metabolism	270	Cysteine and methionine metabolism [PATH:ko00270]	metK; S-adenosylmethionine synthetase [EC:2.5.1.6]
Porites_lobata_REEFv1___2987	-1.27483	0.0564586	0.728433	0.724881	0.450481	0.822218	-0.511222	0.189434	0.449857	244703	K00826	9100	Metabolism	9105	Amino acid metabolism	270	Cysteine and methionine metabolism [PATH:ko00270]	E2.6.1.42, ilvE; branched-chain amino acid aminotransferase [EC:2.6.1.42]
Porites_lobata_REEFv1___21721	-1.00785	0.273656	0.79158	0.421632	0.431501	0.821538	-1.57329	0.0349123	0.294189	273044	K00772	9100	Metabolism	9105	Amino acid metabolism	270	Cysteine and methionine metabolism [PATH:ko00270]	mtaP, MTAP; 5'-methylthioadenosine phosphorylase [EC:2.4.2.28]
Porites_lobata_REEFv1___3831	-0.573863	0.179932	0.763877	-0.543736	0.137788	0.777084	-0.596333	0.54298	0.722847	246183	K11204	9100	Metabolism	9105	Amino acid metabolism	270	Cysteine and methionine metabolism [PATH:ko00270]	GCLC; glutamate--cysteine ligase catalytic subunit [EC:6.3.2.2]
Porites_lobata_REEFv1___10393	-1.00163	0.0246671	0.728433	-0.411969	0.361184	0.803062	-1.17479	0.0706495	0.347154	256986	K00789	9100	Metabolism	9105	Amino acid metabolism	270	Cysteine and methionine metabolism [PATH:ko00270]	metK; S-adenosylmethionine synthetase [EC:2.5.1.6]
Porites_lobata_REEFv1___12280	-0.120231	0.911822	0.97842	-0.564704	0.02278	0.704682	-0.845708	0.291976	0.53965	259741	K21456	9100	Metabolism	9105	Amino acid metabolism	270	Cysteine and methionine metabolism [PATH:ko00270]	GSS; glutathione synthase [EC:6.3.2.3]
Porites_lobata_REEFv1___26527	-0.167023	0.553125	0.87444	0.40245	0.332858	0.798178	0.484343	0.536998	0.719352	279603	K00789	9100	Metabolism	9105	Amino acid metabolism	270	Cysteine and methionine metabolism [PATH:ko00270]	metK; S-adenosylmethionine synthetase [EC:2.5.1.6]
Porites_lobata_REEFv1___728	0.262492	0.159822	0.763877	-0.223994	0.763578	0.931106	0.0484233	0.877021	0.93185	240603	K18587	9190	Not Included in Pathway or Brite	9191	Unclassified: metabolism	99987	Cofactor metabolism	COQ9; ubiquinone biosynthesis protein COQ9
Porites_lobata_REEFv1___27200	0.00967072	0.945272	0.989071	-0.081445	0.567701	0.867228	0.0639863	0.785271	0.881228	280616	K00031	9100	Metabolism	9101	Carbohydrate metabolism	20	Citrate cycle (TCA cycle) [PATH:ko00020]	IDH1, IDH2, icd; isocitrate dehydrogenase [EC:1.1.1.42]
Porites_lobata_REEFv1___12482	-0.0711265	0.438256	0.837142	-0.683093	0.0401787	0.776398	0.604418	0.241359	0.49428	259963	K01958	9100	Metabolism	9101	Carbohydrate metabolism	20	Citrate cycle (TCA cycle) [PATH:ko00020]	PC, pyc; pyruvate carboxylase [EC:6.4.1.1]
Porites_lobata_REEFv1___22400	-0.0912209	0.670103	0.912202	0.20905	0.562317	0.862358	-0.0389785	0.875836	0.931518	273958	K00026	9100	Metabolism	9101	Carbohydrate metabolism	20	Citrate cycle (TCA cycle) [PATH:ko00020]	MDH2; malate dehydrogenase [EC:1.1.1.37]
Porites_lobata_REEFv1___7867	-0.0125907	0.935553	0.988977	0.0817935	0.851354	0.95432	-0.589801	0.044784	0.313928	252875	K01681	9100	Metabolism	9101	Carbohydrate metabolism	20	Citrate cycle (TCA cycle) [PATH:ko00020]	ACO, acnA; aconitate hydratase [EC:4.2.1.3]
Porites_lobata_REEFv1___20098	0.249878	0.168735	0.763877	-0.295297	0.385077	0.810732	0.0626381	0.780737	0.877731	270631	K00031	9100	Metabolism	9101	Carbohydrate metabolism	20	Citrate cycle (TCA cycle) [PATH:ko00020]	IDH1, IDH2, icd; isocitrate dehydrogenase [EC:1.1.1.42]
Porites_lobata_REEFv1___25445	0.00525202	0.985979	0.997591	-0.22595	0.183096	0.777084	0.161129	0.547379	0.725416	278120	K00234	9100	Metabolism	9101	Carbohydrate metabolism	20	Citrate cycle (TCA cycle) [PATH:ko00020]	SDHA, SDH1; succinate dehydrogenase (ubiquinone) flavoprotein subunit [EC:1.3.5.1]
Porites_lobata_REEFv1___3041	-0.0996643	0.671645	0.912202	-0.0909686	0.766003	0.932129	0.311617	0.183283	0.443606	244779	K01647	9100	Metabolism	9101	Carbohydrate metabolism	20	Citrate cycle (TCA cycle) [PATH:ko00020]	CS, gltA; citrate synthase [EC:2.3.3.1]
Porites_lobata_REEFv1___14013	-0.606061	0.399443	0.830374	0.565397	0.120827	0.776418	-0.0122282	0.98275	0.993941	262236	K01681	9100	Metabolism	9101	Carbohydrate metabolism	20	Citrate cycle (TCA cycle) [PATH:ko00020]	ACO, acnA; aconitate hydratase [EC:4.2.1.3]
Porites_lobata_REEFv1___25748	-0.257562	0.307734	0.795568	-0.362539	0.444115	0.822218	-0.195954	0.520124	0.706812	278485	K01679	9100	Metabolism	9101	Carbohydrate metabolism	20	Citrate cycle (TCA cycle) [PATH:ko00020]	E4.2.1.2B, fumC, FH; fumarate hydratase, class II [EC:4.2.1.2]
Porites_lobata_REEFv1___3494	0.231572	0.664468	0.912202	-0.247522	0.526546	0.844235	0.151446	0.685412	0.814318	245517	K01900	9100	Metabolism	9101	Carbohydrate metabolism	20	Citrate cycle (TCA cycle) [PATH:ko00020]	LSC2; succinyl-CoA synthetase beta subunit [EC:6.2.1.4 6.2.1.5]
Porites_lobata_REEFv1___19399	-0.424609	0.0975942	0.728433	0.459441	0.355791	0.799148	0.34598	0.273513	0.520157	269541	K00025	9100	Metabolism	9101	Carbohydrate metabolism	20	Citrate cycle (TCA cycle) [PATH:ko00020]	MDH1; malate dehydrogenase [EC:1.1.1.37]
Porites_lobata_REEFv1___26190	-0.148743	0.259351	0.79158	-0.10349	0.648581	0.892748	-0.126175	0.555198	0.731903	279130	K00235	9100	Metabolism	9101	Carbohydrate metabolism	20	Citrate cycle (TCA cycle) [PATH:ko00020]	SDHB, SDH2; succinate dehydrogenase (ubiquinone) iron-sulfur subunit [EC:1.3.5.1]
Porites_lobata_REEFv1___1334	-0.0614122	0.907139	0.97731	0.176429	0.620791	0.880796	0.757167	0.0301144	0.290041	241856	K01900	9100	Metabolism	9101	Carbohydrate metabolism	20	Citrate cycle (TCA cycle) [PATH:ko00020]	LSC2; succinyl-CoA synthetase beta subunit [EC:6.2.1.4 6.2.1.5]
Porites_lobata_REEFv1___3520	-1.21822	0.189987	0.763877	-1.0797	0.152559	0.777084	1.05874	0.443202	0.647186	245552	K01648	9100	Metabolism	9101	Carbohydrate metabolism	20	Citrate cycle (TCA cycle) [PATH:ko00020]	ACLY; ATP citrate (pro-S)-lyase [EC:2.3.3.8]
Porites_lobata_REEFv1___7795	-0.370847	0.105655	0.728433	0.0748571	0.87821	0.962962	1.24393	0.0271575	0.290041	252780	K00030	9100	Metabolism	9101	Carbohydrate metabolism	20	Citrate cycle (TCA cycle) [PATH:ko00020]	IDH3; isocitrate dehydrogenase (NAD+) [EC:1.1.1.41]
Porites_lobata_REEFv1___21467	-0.750968	0.0696319	0.728433	0.560047	0.162096	0.777084	-0.704161	0.0133982	0.254475	272670	K01899	9100	Metabolism	9101	Carbohydrate metabolism	20	Citrate cycle (TCA cycle) [PATH:ko00020]	LSC1; succinyl-CoA synthetase alpha subunit [EC:6.2.1.4 6.2.1.5]
Porites_lobata_REEFv1___20772	-0.0902128	0.776939	0.940568	-0.280333	0.474337	0.829984	0.219399	0.373519	0.601977	271723	K00164	9100	Metabolism	9101	Carbohydrate metabolism	20	Citrate cycle (TCA cycle) [PATH:ko00020]	OGDH, sucA; 2-oxoglutarate dehydrogenase E1 component [EC:1.2.4.2]
Porites_lobata_REEFv1___10378	0.881424	0.0243624	0.728433	0.780252	0.123004	0.776418	0.640184	0.423564	0.637266	256971	K00658	9100	Metabolism	9101	Carbohydrate metabolism	20	Citrate cycle (TCA cycle) [PATH:ko00020]	DLST, sucB; 2-oxoglutarate dehydrogenase E2 component (dihydrolipoamide succinyltransferase) [EC:2.3.1.61]
Porites_lobata_REEFv1___3980	-0.376781	0.709032	0.918279	0.0204876	0.919998	0.979636	-0.0463452	0.889329	0.939269	246374	K00030	9100	Metabolism	9101	Carbohydrate metabolism	20	Citrate cycle (TCA cycle) [PATH:ko00020]	IDH3; isocitrate dehydrogenase (NAD+) [EC:1.1.1.41]
Porites_lobata_REEFv1___13242	-0.0461449	0.914376	0.97842	-0.0946055	0.799376	0.939666	-1.00263	0.222572	0.479621	261165	K00030	9100	Metabolism	9101	Carbohydrate metabolism	20	Citrate cycle (TCA cycle) [PATH:ko00020]	IDH3; isocitrate dehydrogenase (NAD+) [EC:1.1.1.41]
Porites_lobata_REEFv1___10030	-0.580676	0.213567	0.784932	-0.24818	0.649161	0.892797	-0.500218	0.24653	0.499397	256443	K01958	9100	Metabolism	9101	Carbohydrate metabolism	20	Citrate cycle (TCA cycle) [PATH:ko00020]	PC, pyc; pyruvate carboxylase [EC:6.4.1.1]
Porites_lobata_REEFv1___399	0.0499487	0.875407	0.968322	0.288417	0.61977	0.879915	-1.6775	0.303325	0.547736	239838	K23625	9150	Organismal Systems	9159	Environmental adaptation	4711	Circadian rhythm - fly [PATH:ko04711]	ATXN2_2L; ataxin 2/2L
Porites_lobata_REEFv1___26039	0.076214	0.677228	0.912202	-0.328429	0.432628	0.821538	0.291755	0.384128	0.606504	278850	K16469	9180	Brite Hierarchies	9182	Protein families: genetic information processing	3036	Chromosome and associated proteins [BR:ko03036]	CROCC; rootletin
Porites_lobata_REEFv1___15684	-0.420393	0.120358	0.733946	-0.152107	0.478393	0.83244	-0.0267955	0.895515	0.942415	264541	K11338	9180	Brite Hierarchies	9182	Protein families: genetic information processing	3036	Chromosome and associated proteins [BR:ko03036]	RUVBL2, RVB2, INO80J; RuvB-like protein 2 [EC:3.6.4.12]
Porites_lobata_REEFv1___23647	0.364031	0.282328	0.79158	-0.147376	0.668257	0.897756	0.115428	0.659847	0.801849	275844	K10436	9180	Brite Hierarchies	9182	Protein families: genetic information processing	3036	Chromosome and associated proteins [BR:ko03036]	MAPRE; microtubule-associated protein, RP/EB family
Porites_lobata_REEFv1___12099	-0.355757	0.409156	0.830374	-0.824635	0.0261134	0.717881	0.136506	0.537459	0.719352	259486	K16469	9180	Brite Hierarchies	9182	Protein families: genetic information processing	3036	Chromosome and associated proteins [BR:ko03036]	CROCC; rootletin
Porites_lobata_REEFv1___300	-0.342693	0.47935	0.849584	-0.691979	0.258237	0.777084	-0.0807405	0.925162	0.961564	239613	K16575	9180	Brite Hierarchies	9182	Protein families: genetic information processing	3036	Chromosome and associated proteins [BR:ko03036]	ACTR1, ARP1; centractin
Porites_lobata_REEFv1___1580	0.580362	0.548864	0.873649	-0.483787	0.487448	0.83649	-0.278296	0.870964	0.930321	242261	K13982	9180	Brite Hierarchies	9182	Protein families: genetic information processing	3036	Chromosome and associated proteins [BR:ko03036]	DDX4, VASA; probable ATP-dependent RNA helicase DDX4 [EC:3.6.4.13]
Porites_lobata_REEFv1___3476	0.49194	0.320409	0.799003	-0.656545	0.0387107	0.776398	0.53146	0.546133	0.724173	245474	K16536	9180	Brite Hierarchies	9182	Protein families: genetic information processing	3036	Chromosome and associated proteins [BR:ko03036]	HOOK3; protein HOOK3
Porites_lobata_REEFv1___2010	1.10996	0.379251	0.825124	0.203384	0.355153	0.799148	0.534106	0.350825	0.581407	242964	K19788	9180	Brite Hierarchies	9182	Protein families: genetic information processing	3036	Chromosome and associated proteins [BR:ko03036]	OLA1; obg-like ATPase 1
Porites_lobata_REEFv1___11166	0.474534	0.408908	0.830374	-0.41633	0.112046	0.776418	0.395769	0.262003	0.513219	258193	K16469	9180	Brite Hierarchies	9182	Protein families: genetic information processing	3036	Chromosome and associated proteins [BR:ko03036]	CROCC; rootletin
Porites_lobata_REEFv1___4464	-0.0844874	0.8699	0.966078	-0.32253	0.770628	0.933248	0.985448	0.189723	0.450088	247239	K07951	9180	Brite Hierarchies	9182	Protein families: genetic information processing	3036	Chromosome and associated proteins [BR:ko03036]	ARL6, BBS3; ADP-ribosylation factor-like protein 6
Porites_lobata_REEFv1___4536	0.24675	0.483668	0.849584	-0.413256	0.207392	0.777084	-0.484462	0.490125	0.689648	247367	K11275	9180	Brite Hierarchies	9182	Protein families: genetic information processing	3036	Chromosome and associated proteins [BR:ko03036]	H1_5; histone H1/5
Porites_lobata_REEFv1___15896	-0.413196	0.155511	0.763877	-0.39292	0.121684	0.776418	-1.13776	0.193926	0.455311	264811	K19400	9180	Brite Hierarchies	9182	Protein families: genetic information processing	3036	Chromosome and associated proteins [BR:ko03036]	LZTFL1; leucine zipper transcription factor-like protein 1
Porites_lobata_REEFv1___5690	1.11387	0.339688	0.811881	-0.820055	0.34839	0.799148	0.883046	0.202056	0.462096	249301	K11279	9180	Brite Hierarchies	9182	Protein families: genetic information processing	3036	Chromosome and associated proteins [BR:ko03036]	NAP1L1, NRP; nucleosome assembly protein 1-like 1
Porites_lobata_REEFv1___8157	-0.579172	0.0871441	0.728433	-0.230503	0.589143	0.875354	0.476153	0.0754576	0.347154	253286	K21870	9180	Brite Hierarchies	9182	Protein families: genetic information processing	3036	Chromosome and associated proteins [BR:ko03036]	BANF1; barrier-to-autointegration factor
Porites_lobata_REEFv1___3050	-1.28874	0.224907	0.784932	0.383674	0.277071	0.777084	-1.48041	0.0376019	0.300668	244809	K17046	9180	Brite Hierarchies	9182	Protein families: genetic information processing	3036	Chromosome and associated proteins [BR:ko03036]	DEK; protein DEK
Porites_lobata_REEFv1___24751	-0.265023	0.414152	0.830374	0.159832	0.719681	0.913548	-0.620511	0.0357475	0.297932	277275	K16465	9180	Brite Hierarchies	9182	Protein families: genetic information processing	3036	Chromosome and associated proteins [BR:ko03036]	CETN1; centrin-1
Porites_lobata_REEFv1___21929	1.60595	0.230326	0.784932	-1.9637	0.0701739	0.776398	0.205614	0.792645	0.885277	273367	K04986	9180	Brite Hierarchies	9182	Protein families: genetic information processing	3036	Chromosome and associated proteins [BR:ko03036]	PKD2; polycystin 2
Porites_lobata_REEFv1___3793	1.00318	0.163996	0.763877	-0.927534	0.619795	0.879915	0.409731	0.393818	0.613563	246115	K19868	9180	Brite Hierarchies	9182	Protein families: genetic information processing	3036	Chromosome and associated proteins [BR:ko03036]	NME8, TXNDC3; thioredoxin domain-containing protein 3
Porites_lobata_REEFv1___7856	0.118135	0.241255	0.786085	0.0505849	0.901778	0.970262	-0.175334	0.310821	0.55482	252866	K20792	9180	Brite Hierarchies	9182	Protein families: genetic information processing	3036	Chromosome and associated proteins [BR:ko03036]	NAA15_16; N-alpha-acetyltransferase 15/16, NatA auxiliary subunit
Porites_lobata_REEFv1___23636	-0.347168	0.572379	0.882518	-1.21598	0.226611	0.777084	-1.25882	0.0760687	0.347154	275836	K11291	9180	Brite Hierarchies	9182	Protein families: genetic information processing	3036	Chromosome and associated proteins [BR:ko03036]	NASP; nuclear autoantigenic sperm protein
Porites_lobata_REEFv1___1821	-0.479899	0.538723	0.873007	0.161829	0.775721	0.934055	-1.98359	0.0216462	0.290041	242693	K16537	9180	Brite Hierarchies	9182	Protein families: genetic information processing	3036	Chromosome and associated proteins [BR:ko03036]	PCM1; pericentriolar material 1 protein
Porites_lobata_REEFv1___5094	0.595811	0.0723571	0.728433	2.1989	0.0275379	0.719352	0.318177	0.503198	0.695484	248167	K11291	9180	Brite Hierarchies	9182	Protein families: genetic information processing	3036	Chromosome and associated proteins [BR:ko03036]	NASP; nuclear autoantigenic sperm protein
Porites_lobata_REEFv1___5380	0.413004	0.502976	0.863136	-0.348034	0.410542	0.815148	-0.676806	0.248488	0.500168	248616	K11276	9180	Brite Hierarchies	9182	Protein families: genetic information processing	3036	Chromosome and associated proteins [BR:ko03036]	NPM1; nucleophosmin 1
Porites_lobata_REEFv1___24554	0.31898	0.516478	0.867726	-1.39172	0.509658	0.841244	-0.169228	0.651343	0.797969	277025	K10425	9180	Brite Hierarchies	9182	Protein families: genetic information processing	3036	Chromosome and associated proteins [BR:ko03036]	DCTN3; dynactin 3
Porites_lobata_REEFv1___5466	0.389198	0.241926	0.786085	0.802645	0.137916	0.777084	0.246563	0.62184	0.778413	248813	K19382	9180	Brite Hierarchies	9182	Protein families: genetic information processing	3036	Chromosome and associated proteins [BR:ko03036]	TCTN1_3; tectonic-1/3
Porites_lobata_REEFv1___9616	0.286774	0.483413	0.849584	-0.222204	0.909118	0.972844	2.1116	0.321935	0.565144	255801	K18406	9180	Brite Hierarchies	9182	Protein families: genetic information processing	3036	Chromosome and associated proteins [BR:ko03036]	TDRKH, TDRD2; tudor domain-containing protein 2
Porites_lobata_REEFv1___12824	-1.57679	0.00428359	0.64796	-1.16212	0.465724	0.826624	-0.933682	0.01665	0.279337	260501	K07944	9180	Brite Hierarchies	9182	Protein families: genetic information processing	3036	Chromosome and associated proteins [BR:ko03036]	ARL3; ADP-ribosylation factor-like protein 3
Porites_lobata_REEFv1___16555	-0.369712	0.812063	0.948416	0.878445	0.754878	0.924968	-0.8033	0.74006	0.853493	265631	K11275	9180	Brite Hierarchies	9182	Protein families: genetic information processing	3036	Chromosome and associated proteins [BR:ko03036]	H1_5; histone H1/5
Porites_lobata_REEFv1___21490	0.255541	0.639326	0.912202	-0.416027	0.329259	0.797402	-1.15427	0.299445	0.54353	272704	K11655	9180	Brite Hierarchies	9182	Protein families: genetic information processing	3036	Chromosome and associated proteins [BR:ko03036]	BAZ1A, ACF1; bromodomain adjacent to zinc finger domain protein 1A
Porites_lobata_REEFv1___5782	-0.914024	0.0494583	0.728433	-1.24204	0.228671	0.777084	-2.58129	0.0131036	0.254475	249475	K20793	9180	Brite Hierarchies	9182	Protein families: genetic information processing	3036	Chromosome and associated proteins [BR:ko03036]	NAA50, NAT5; N-alpha-acetyltransferase 50 [EC:2.3.1.258]
Porites_lobata_REEFv1___22648	2.38188	0.274347	0.79158	0.706475	0.326071	0.797402	2.22436	0.408738	0.624193	274274	K16578	9180	Brite Hierarchies	9182	Protein families: genetic information processing	3036	Chromosome and associated proteins [BR:ko03036]	CLASP1_2; CLIP-associating protein 1/2
Porites_lobata_REEFv1___21883	3.4531	0.237637	0.786085	2.74869	0.247727	0.777084	-0.548177	0.781035	0.877731	273302	K16806	9180	Brite Hierarchies	9182	Protein families: genetic information processing	3036	Chromosome and associated proteins [BR:ko03036]	MAP7D1; MAP7 domain-containing protein 1
Porites_lobata_REEFv1___4841	1.2888	0.0661068	0.728433	0.282769	0.455122	0.823824	0.402565	0.741728	0.854386	247842	K16742	9180	Brite Hierarchies	9182	Protein families: genetic information processing	3036	Chromosome and associated proteins [BR:ko03036]	ARL2BP, BART; ADP-ribosylation factor-like protein 2-binding protein
Porites_lobata_REEFv1___13551	-0.538109	0.398522	0.830374	0.0740891	0.821672	0.944677	-0.812615	0.180616	0.440028	261511	K16536	9180	Brite Hierarchies	9182	Protein families: genetic information processing	3036	Chromosome and associated proteins [BR:ko03036]	HOOK3; protein HOOK3
Porites_lobata_REEFv1___24360	1.08245	0.499947	0.86108	0.08641	0.589223	0.875354	-0.268514	0.869845	0.929971	276810	K15377	9160	Human Diseases	9161	Cancer: overview	5231	Choline metabolism in cancer [PATH:ko05231]	SLC44A2_4_5; solute carrier family 44 (choline transporter-like protein), member 2/4/5
Porites_lobata_REEFv1___18047	0.63655	0.185018	0.763877	0.288226	0.678248	0.899509	0.195624	0.527014	0.711713	267664	K06096	9150	Organismal Systems	9154	Digestive system	4979	Cholesterol metabolism [PATH:ko04979]	VAPA; vesicle-associated membrane protein-associated protein A
Porites_lobata_REEFv1___7257	-1.51278	0.0376791	0.728433	-0.917749	0.119752	0.776418	-1.06059	0.00984947	0.254475	251858	K12366	9150	Organismal Systems	9151	Immune system	4062	Chemokine signaling pathway [PATH:ko04062]	ELMO1, CED12; engulfment and cell motility protein 1
Porites_lobata_REEFv1___2598	0.193665	0.279878	0.79158	-0.0810036	0.659787	0.895138	-0.109659	0.704212	0.829001	244063	K09500	9180	Brite Hierarchies	9182	Protein families: genetic information processing	3110	Chaperones and folding catalysts [BR:ko03110]	CCT8; T-complex protein 1 subunit theta
Porites_lobata_REEFv1___8166	-0.0703812	0.780285	0.941253	-0.452163	0.128626	0.776418	0.422433	0.0452237	0.313928	253298	K09496	9180	Brite Hierarchies	9182	Protein families: genetic information processing	3110	Chaperones and folding catalysts [BR:ko03110]	CCT4; T-complex protein 1 subunit delta
Porites_lobata_REEFv1___3466	0.0536492	0.73249	0.927847	0.543399	0.341908	0.799148	0.390896	0.122329	0.395943	245444	K09494	9180	Brite Hierarchies	9182	Protein families: genetic information processing	3110	Chaperones and folding catalysts [BR:ko03110]	CCT2; T-complex protein 1 subunit beta
Porites_lobata_REEFv1___24736	-0.18534	0.409004	0.830374	-0.215716	0.316411	0.793766	-0.440325	0.169622	0.432306	277238	K09497	9180	Brite Hierarchies	9182	Protein families: genetic information processing	3110	Chaperones and folding catalysts [BR:ko03110]	CCT5; T-complex protein 1 subunit epsilon
Porites_lobata_REEFv1___26196	-0.181008	0.323922	0.80147	-0.144054	0.551168	0.856442	0.44811	0.194428	0.455311	279142	K09577	9180	Brite Hierarchies	9182	Protein families: genetic information processing	3110	Chaperones and folding catalysts [BR:ko03110]	FKBP14; FK506-binding protein 14 [EC:5.2.1.8]
Porites_lobata_REEFv1___9251	0.379299	0.310278	0.795568	-0.211639	0.54107	0.850935	-0.301666	0.579762	0.74997	254968	K09498	9180	Brite Hierarchies	9182	Protein families: genetic information processing	3110	Chaperones and folding catalysts [BR:ko03110]	CCT6; T-complex protein 1 subunit zeta
Porites_lobata_REEFv1___4156	0.094886	0.53893	0.873007	0.229367	0.315589	0.793766	0.662439	0.021099	0.290041	246702	K09560	9180	Brite Hierarchies	9182	Protein families: genetic information processing	3110	Chaperones and folding catalysts [BR:ko03110]	ST13; suppressor of tumorigenicity protein 13
Porites_lobata_REEFv1___22230	-0.229332	0.461885	0.844553	-0.153359	0.390365	0.810732	0.132097	0.601802	0.766221	273719	K09493	9180	Brite Hierarchies	9182	Protein families: genetic information processing	3110	Chaperones and folding catalysts [BR:ko03110]	CCT1, TCP1; T-complex protein 1 subunit alpha
Porites_lobata_REEFv1___26806	0.0772898	0.710896	0.918376	-0.414268	0.215925	0.777084	-0.207829	0.239348	0.491876	279985	K09495	9180	Brite Hierarchies	9182	Protein families: genetic information processing	3110	Chaperones and folding catalysts [BR:ko03110]	CCT3, TRIC5; T-complex protein 1 subunit gamma
Porites_lobata_REEFv1___5665	0.124317	0.881146	0.968478	-0.916425	0.0823947	0.776418	-0.199917	0.720141	0.840224	249256	K03768	9180	Brite Hierarchies	9182	Protein families: genetic information processing	3110	Chaperones and folding catalysts [BR:ko03110]	PPIB, ppiB; peptidyl-prolyl cis-trans isomerase B (cyclophilin B) [EC:5.2.1.8]
Porites_lobata_REEFv1___23837	0.583577	0.0831978	0.728433	0.421092	0.269602	0.777084	0.588193	0.099618	0.36621	276104	K09583	9180	Brite Hierarchies	9182	Protein families: genetic information processing	3110	Chaperones and folding catalysts [BR:ko03110]	PDIA5; protein disulfide-isomerase A5 [EC:5.3.4.1]
Porites_lobata_REEFv1___2287	0.757825	0.354256	0.816412	-0.389732	0.47665	0.83097	-0.543926	0.0650815	0.342225	243488	K04798	9180	Brite Hierarchies	9182	Protein families: genetic information processing	3110	Chaperones and folding catalysts [BR:ko03110]	pfdB, PFDN6; prefoldin beta subunit
Porites_lobata_REEFv1___9261	-0.142489	0.669002	0.912202	-0.13934	0.809342	0.941144	-0.252979	0.161786	0.424981	254985	K09488	9180	Brite Hierarchies	9182	Protein families: genetic information processing	3110	Chaperones and folding catalysts [BR:ko03110]	TRAP1, HSP75; TNF receptor-associated protein 1
Porites_lobata_REEFv1___14823	-0.673707	0.189835	0.763877	-0.206042	0.259973	0.777084	-0.14865	0.303841	0.547736	263376	K09569	9180	Brite Hierarchies	9182	Protein families: genetic information processing	3110	Chaperones and folding catalysts [BR:ko03110]	FKBP2; FK506-binding protein 2 [EC:5.2.1.8]
Porites_lobata_REEFv1___16887	-0.382963	0.385707	0.825863	0.106088	0.817984	0.943833	-0.188486	0.664695	0.802478	266073	K09548	9180	Brite Hierarchies	9182	Protein families: genetic information processing	3110	Chaperones and folding catalysts [BR:ko03110]	PFDN1; prefoldin subunit 1
Porites_lobata_REEFv1___11066	0.146576	0.865178	0.965327	-0.829348	0.229151	0.777084	-0.993594	0.183286	0.443606	258032	K03676	9180	Brite Hierarchies	9182	Protein families: genetic information processing	3110	Chaperones and folding catalysts [BR:ko03110]	grxC, GLRX, GLRX2; glutaredoxin 3
Porites_lobata_REEFv1___19644	-0.168538	0.66282	0.912202	-0.53267	0.30309	0.784764	-1.16222	0.419567	0.633527	269938	K09577	9180	Brite Hierarchies	9182	Protein families: genetic information processing	3110	Chaperones and folding catalysts [BR:ko03110]	FKBP14; FK506-binding protein 14 [EC:5.2.1.8]
Porites_lobata_REEFv1___19673	0.343473	0.07903	0.728433	-1.17448	0.386404	0.810732	1.09251	0.135533	0.405721	269966	K09550	9180	Brite Hierarchies	9182	Protein families: genetic information processing	3110	Chaperones and folding catalysts [BR:ko03110]	PFDN4; prefoldin subunit 4
Porites_lobata_REEFv1___6765	-0.696201	0.25901	0.79158	-1.3388	0.0119545	0.649468	0.299689	0.5042	0.695975	250972	K09527	9180	Brite Hierarchies	9182	Protein families: genetic information processing	3110	Chaperones and folding catalysts [BR:ko03110]	DNAJC7; DnaJ homolog subfamily C member 7
Porites_lobata_REEFv1___19615	1.0542	0.15154	0.763877	-0.112993	0.877132	0.962716	-1.55711	0.361029	0.59025	269896	K08134	9180	Brite Hierarchies	9182	Protein families: genetic information processing	3110	Chaperones and folding catalysts [BR:ko03110]	P3H1; procollagen-proline 3-dioxygenase 1 [EC:1.14.11.7]
Porites_lobata_REEFv1___6296	-0.572392	0.184999	0.763877	0.0830879	0.79628	0.938353	-0.265817	0.265722	0.515885	250239	K03687	9180	Brite Hierarchies	9182	Protein families: genetic information processing	3110	Chaperones and folding catalysts [BR:ko03110]	GRPE; molecular chaperone GrpE
Porites_lobata_REEFv1___15082	0.237698	0.463353	0.844553	-0.614685	0.690519	0.903416	0.526403	0.267705	0.515885	263826	K09583	9180	Brite Hierarchies	9182	Protein families: genetic information processing	3110	Chaperones and folding catalysts [BR:ko03110]	PDIA5; protein disulfide-isomerase A5 [EC:5.3.4.1]
Porites_lobata_REEFv1___20285	-0.231406	0.677813	0.912202	0.309974	0.712171	0.911278	2.91771	0.16298	0.425016	270967	K09549	9180	Brite Hierarchies	9182	Protein families: genetic information processing	3110	Chaperones and folding catalysts [BR:ko03110]	PFDN2; prefoldin subunit 2
Porites_lobata_REEFv1___5090	1.13536	0.0850958	0.728433	-0.560582	0.413942	0.815148	-0.385489	0.624816	0.77928	248161	K09585	9180	Brite Hierarchies	9182	Protein families: genetic information processing	3110	Chaperones and folding catalysts [BR:ko03110]	TXNDC10; thioredoxin domain-containing protein 10 [EC:5.3.4.1]
Porites_lobata_REEFv1___1075	-0.54089	0.0403527	0.728433	-0.397376	0.62601	0.883373	-2.40247	0.053773	0.328348	241410	K09512	9180	Brite Hierarchies	9182	Protein families: genetic information processing	3110	Chaperones and folding catalysts [BR:ko03110]	DNAJB6; DnaJ homolog subfamily B member 6
Porites_lobata_REEFv1___3782	-1.80886	0.0241725	0.728433	0.507802	0.60974	0.877211	-0.616903	0.619348	0.776382	246105	K23001	9180	Brite Hierarchies	9182	Protein families: genetic information processing	3110	Chaperones and folding catalysts [BR:ko03110]	TOR1AIP; torsin-1A-interacting protein
Porites_lobata_REEFv1___23902	-0.03798	0.901238	0.973865	0.0782658	0.857621	0.955735	-0.330756	0.104142	0.373797	276265	K17751	9130	Environmental Information Processing	9132	Signal transduction	4022	cGMP-PKG signaling pathway [PATH:ko04022]	MYH6_7; myosin heavy chain 6/7
Porites_lobata_REEFv1___3487	0.136701	0.461848	0.844553	-0.473163	0.0559903	0.776398	-0.845044	0.00216157	0.192597	245493	K07376	9130	Environmental Information Processing	9132	Signal transduction	4022	cGMP-PKG signaling pathway [PATH:ko04022]	PRKG1; cGMP-dependent protein kinase 1 [EC:2.7.11.12]
Porites_lobata_REEFv1___5714	0.149077	0.606284	0.896634	-0.307715	0.407953	0.814938	0.296274	0.263932	0.514941	249369	K10752	9140	Cellular Processes	9143	Cell growth and death	4218	Cellular senescence [PATH:ko04218]	RBBP4, HAT2, CAF1, MIS16; histone-binding protein RBBP4
[truncated: 922 more rows]
