# Supplementary material for: Metaproteome Analysis of Short‐Term Thermal Stress in Three Sympatric Coral Species Reveals Divergent Host Responses
Source: Ecol Evol. 2026 Mar 19;16(3):e73275. doi: 10.1002/ece3.73275 (PMC13093290; doi:10.1002/ece3.73275)
Supplement: Supplementary file 9 — Table S4: Proteomic data for the Stylophora pistillata host across timepoints, with differential accumulation statistics and KEGG annotations. [file ECE3-16-e73275-s002.xlsx]

## Sheet: Table_S4
Table S4: Proteomic data for the Stylophora pistillata host across timepoints, with differential accumulation statistics and KEGG annotations shown for each protein. "
Protein_ID	FC_TP0	pval_TP0	ADJPVALUE_TP0	FC_TP1	pval_TP1	ADJPVALUE_TP1	Unnamed: 0	KO	A-ID	A-Description	B-ID	B-Description	C-ID	C-Description	D-Description
Stylophora_pistillata_GAJOv1___24557	0.163957	0.766217	0.889092	-0.497433	0.0502849	0.351463	236897	K02112	9100	Metabolism	9102	Energy metabolism	190	Oxidative phosphorylation [PATH:ko00190]	ATPF1B, atpD; F-type H+/Na+-transporting ATPase subunit beta [EC:7.1.2.2 7.2.2.1]
Stylophora_pistillata_GAJOv1___1.t1	-0.482094	0.191614	0.489592	-0.348206	0.392938	0.671708	191961	K09414	9150	Organismal Systems	9149	Aging	4212	Longevity regulating pathway - worm [PATH:ko04212]	HSF1; heat shock transcription factor 1
Stylophora_pistillata_GAJOv1___10105	-0.880137	0.0130967	0.271548	0.703815	0.252879	0.581598	212065	K01070	9100	Metabolism	9102	Energy metabolism	680	Methane metabolism [PATH:ko00680]	frmB, ESD, fghA; S-formylglutathione hydrolase [EC:3.1.2.12]
Stylophora_pistillata_GAJOv1___10116	-0.643593	0.0233585	0.289685	0.00669768	0.950263	0.978859	212099	K00864	9100	Metabolism	9103	Lipid metabolism	561	Glycerolipid metabolism [PATH:ko00561]	glpK, GK; glycerol kinase [EC:2.7.1.30]
Stylophora_pistillata_GAJOv1___10149	0.131476	0.738525	0.873408	-0.128039	0.495429	0.745876	212143
Stylophora_pistillata_GAJOv1___10155	0.166909	0.623524	0.79428	0.464577	0.353838	0.636623	212151	K06699	9120	Genetic Information Processing	9123	Folding, sorting and degradation	3050	Proteasome [PATH:ko03050]	PSME4; proteasome activator subunit 4
Stylophora_pistillata_GAJOv1___10177	-0.668396	0.313561	0.573559	-0.245935	0.24038	0.575102	212180	K24064
Stylophora_pistillata_GAJOv1___10193	0.408211	0.524403	0.722309	-0.404307	0.256909	0.584082	212207	K01057	9100	Metabolism	9101	Carbohydrate metabolism	30	Pentose phosphate pathway [PATH:ko00030]	PGLS, pgl, devB; 6-phosphogluconolactonase [EC:3.1.1.31]
Stylophora_pistillata_GAJOv1___1020	-0.616434	0.17391	0.475559	-0.463641	0.135589	0.479021	193931	K04565	9140	Cellular Processes	9141	Transport and catabolism	4146	Peroxisome [PATH:ko04146]	SOD1; superoxide dismutase, Cu-Zn family [EC:1.15.1.1]
Stylophora_pistillata_GAJOv1___10247.t2	-0.693152	0.00450544	0.239472	-0.19266	0.0488868	0.351463	212271	K04437	9130	Environmental Information Processing	9132	Signal transduction	4010	MAPK signaling pathway [PATH:ko04010]	FLNA; filamin
Stylophora_pistillata_GAJOv1___10250	-0.782537	0.0696709	0.352655	-0.23875	0.126616	0.472157	212279	K00615	9100	Metabolism	9101	Carbohydrate metabolism	30	Pentose phosphate pathway [PATH:ko00030]	E2.2.1.1, tktA, tktB; transketolase [EC:2.2.1.1]
Stylophora_pistillata_GAJOv1___10267.t2	-0.3157	0.474006	0.699257	-0.0250198	0.94256	0.974728	212304	K00289	9100	Metabolism	9108	Metabolism of cofactors and vitamins	670	One carbon pool by folate [PATH:ko00670]	ALDH1L; formyltetrahydrofolate dehydrogenase [EC:1.5.1.6]
Stylophora_pistillata_GAJOv1___10281	-0.352683	0.284231	0.554148	-0.00964913	0.966872	0.986831	212327	K26434
Stylophora_pistillata_GAJOv1___10290	-0.0496564	0.86772	0.941029	-0.360895	0.268995	0.586908	212337	K09497	9180	Brite Hierarchies	9182	Protein families: genetic information processing	3110	Chaperones and folding catalysts [BR:ko03110]	CCT5; T-complex protein 1 subunit epsilon
Stylophora_pistillata_GAJOv1___10358	-0.140507	0.467571	0.694563	1.07635	0.0189389	0.277841	212419	K03283	9120	Genetic Information Processing	9121	Transcription	3040	Spliceosome [PATH:ko03040]	HSPA1s; heat shock 70kDa protein 1/2/6/8
Stylophora_pistillata_GAJOv1___10402	-0.189906	0.24028	0.521582	0.00839936	0.966393	0.986831	212542	K11163	9190	Not Included in Pathway or Brite	9191	Unclassified: metabolism	99980	Enzymes with EC numbers	DHRS1; dehydrogenase/reductase SDR family member 1 [EC:1.1.-.-]
Stylophora_pistillata_GAJOv1___10415	-0.444013	0.540713	0.7334	0.222015	0.581942	0.795996	212562	K23908
Stylophora_pistillata_GAJOv1___10416	-0.457059	0.206812	0.500967	-0.78312	0.00369504	0.182699	212563	K23908
Stylophora_pistillata_GAJOv1___10422	1.25452	0.070433	0.352655	0.311195	0.11796	0.461807	212570	K03097	9120	Genetic Information Processing	9122	Translation	3008	Ribosome biogenesis in eukaryotes [PATH:ko03008]	CSNK2A; casein kinase II subunit alpha [EC:2.7.11.1]
Stylophora_pistillata_GAJOv1___1051	-0.458162	0.240764	0.521785	0.659914	0.129349	0.478371	193975	K01127	9100	Metabolism	9107	Glycan biosynthesis and metabolism	563	Glycosylphosphatidylinositol (GPI)-anchor biosynthesis [PATH:ko00563]	GPLD1; glycosylphosphatidylinositol phospholipase D [EC:3.1.4.50]
Stylophora_pistillata_GAJOv1___10511	-0.628609	0.193151	0.489592	0.482415	0.0318862	0.313557	212711	K05719	9130	Environmental Information Processing	9132	Signal transduction	4015	Rap1 signaling pathway [PATH:ko04015]	ITGB1, CD29; integrin beta 1
Stylophora_pistillata_GAJOv1___10558	-0.288317	0.275311	0.546653	0.108066	0.73994	0.874524	212820	K20520	9180	Brite Hierarchies	9182	Protein families: genetic information processing	4131	Membrane trafficking [BR:ko04131]	DBNL, ABP1; drebrin-like protein
Stylophora_pistillata_GAJOv1___10595	0.058381	0.866141	0.940974	-0.218728	0.28179	0.59445	212868
Stylophora_pistillata_GAJOv1___10607.t1	-0.734483	0.207517	0.500967	0.138462	0.687717	0.853937	212888	K08836	9140	Cellular Processes	9143	Cell growth and death	4114	Oocyte meiosis [PATH:ko04114]	SLK; STE20-like kinase [EC:2.7.11.1]
Stylophora_pistillata_GAJOv1___10611	0.177838	0.76317	0.888154	-0.869831	0.128115	0.476418	212893	K12900	9120	Genetic Information Processing	9121	Transcription	3040	Spliceosome [PATH:ko03040]	FUSIP1; FUS-interacting serine-arginine-rich protein 1
Stylophora_pistillata_GAJOv1___10692	-0.367136	0.290663	0.558645	0.106961	0.756465	0.881477	213020	K16942	9160	Human Diseases	9171	Infectious disease: bacterial	5131	Shigellosis [PATH:ko05131]	SEPT2; septin 2
Stylophora_pistillata_GAJOv1___10699	-1.04249	0.0136477	0.271548	0.0216619	0.841388	0.930747	213112	K06215	9100	Metabolism	9108	Metabolism of cofactors and vitamins	750	Vitamin B6 metabolism [PATH:ko00750]	pdxS, pdx1; pyridoxal 5'-phosphate synthase pdxS subunit [EC:4.3.3.6]
Stylophora_pistillata_GAJOv1___10702	-2.24082	0.513401	0.716011	0.24585	0.599775	0.805416	213115
Stylophora_pistillata_GAJOv1___10713	-0.777477	0.345947	0.597463	-1.01046	0.0108594	0.242452	213182
Stylophora_pistillata_GAJOv1___10716	0.093334	0.863963	0.940974	0.522321	0.019184	0.278377	213185	K01805	9100	Metabolism	9101	Carbohydrate metabolism	40	Pentose and glucuronate interconversions [PATH:ko00040]	xylA; xylose isomerase [EC:5.3.1.5]
Stylophora_pistillata_GAJOv1___10724	-0.247126	0.561843	0.750811	0.48162	0.0726911	0.397716	213195	K03178	9120	Genetic Information Processing	9123	Folding, sorting and degradation	4120	Ubiquitin mediated proteolysis [PATH:ko04120]	UBE1, UBA1; ubiquitin-activating enzyme E1 [EC:6.2.1.45]
Stylophora_pistillata_GAJOv1___10731	-0.645014	0.213358	0.503791	-0.745963	0.0803577	0.420761	213207	K17307	9180	Brite Hierarchies	9183	Protein families: signaling and cellular processes	4147	Exosome [BR:ko04147]	FBLN1_2; fibulin 1/2
Stylophora_pistillata_GAJOv1___10748	-0.404075	0.0497665	0.335447	-0.117031	0.691691	0.855552	213226
Stylophora_pistillata_GAJOv1___10766	-0.877251	0.0526999	0.335447	-0.726132	0.0973265	0.437929	213263	K12821	9120	Genetic Information Processing	9121	Transcription	3040	Spliceosome [PATH:ko03040]	PRPF40, PRP40; pre-mRNA-processing factor 40
Stylophora_pistillata_GAJOv1___10770.t1	-0.23417	0.608387	0.783181	0.368316	0.217649	0.5577	213269	K00500	9100	Metabolism	9105	Amino acid metabolism	360	Phenylalanine metabolism [PATH:ko00360]	phhA, PAH; phenylalanine-4-hydroxylase [EC:1.14.16.1]
Stylophora_pistillata_GAJOv1___1079	-0.703813	0.23077	0.519525	-0.349826	0.418571	0.689995	194025	K08554	9180	Brite Hierarchies	9182	Protein families: genetic information processing	3000	Transcription factors [BR:ko03000]	NR3B3, ESRRG; estrogen-related receptor gamma
Stylophora_pistillata_GAJOv1___1080	0.639885	0.233957	0.520846	0.184313	0.593329	0.800904	194028	K12614	9120	Genetic Information Processing	9123	Folding, sorting and degradation	3018	RNA degradation [PATH:ko03018]	DDX6, RCK, DHH1; ATP-dependent RNA helicase DDX6/DHH1 [EC:3.6.4.13]
Stylophora_pistillata_GAJOv1___10803	-0.424877	0.0758832	0.354705	-0.00582217	0.975069	0.988681	213365
Stylophora_pistillata_GAJOv1___10811	-0.597028	0.314334	0.573559	-0.0742692	0.781674	0.899349	213374
Stylophora_pistillata_GAJOv1___10812.t1	0.564436	0.0341182	0.30728	-0.88192	0.145606	0.487177	213375
Stylophora_pistillata_GAJOv1___10830	-0.0385136	0.966912	0.985364	2.21698	0.164455	0.508958	213396	K01874	9100	Metabolism	9106	Metabolism of other amino acids	450	Selenocompound metabolism [PATH:ko00450]	MARS, metG; methionyl-tRNA synthetase [EC:6.1.1.10]
Stylophora_pistillata_GAJOv1___10831	-1.12347	0.428837	0.665695	1.71743	0.235868	0.570592	213400	K00789	9100	Metabolism	9105	Amino acid metabolism	270	Cysteine and methionine metabolism [PATH:ko00270]	metK; S-adenosylmethionine synthetase [EC:2.5.1.6]
Stylophora_pistillata_GAJOv1___10846	-0.168626	0.772242	0.892591	0.639124	0.143004	0.484544	213418	K00671	9190	Not Included in Pathway or Brite	9191	Unclassified: metabolism	99980	Enzymes with EC numbers	NMT; glycylpeptide N-tetradecanoyltransferase [EC:2.3.1.97]
Stylophora_pistillata_GAJOv1___10863	-0.00317525	0.993647	0.996864	-0.178231	0.638269	0.823938	213436
Stylophora_pistillata_GAJOv1___10868	0.0593867	0.871511	0.942842	-0.351903	0.18285	0.520554	213440	K04345	9130	Environmental Information Processing	9132	Signal transduction	4014	Ras signaling pathway [PATH:ko04014]	PKA; protein kinase A [EC:2.7.11.11]
Stylophora_pistillata_GAJOv1___10879	-0.301819	0.721075	0.864907	-0.541323	0.0688598	0.387766	213537	K01758	9100	Metabolism	9105	Amino acid metabolism	260	Glycine, serine and threonine metabolism [PATH:ko00260]	CTH; cystathionine gamma-lyase [EC:4.4.1.1]
Stylophora_pistillata_GAJOv1___10885	0.385948	0.370967	0.62203	0.382837	0.586002	0.798783	213551	K11092	9120	Genetic Information Processing	9121	Transcription	3040	Spliceosome [PATH:ko03040]	SNRPA1; U2 small nuclear ribonucleoprotein A'
Stylophora_pistillata_GAJOv1___1091	-0.220803	0.508647	0.71502	-0.654761	0.0504513	0.351463	194104
Stylophora_pistillata_GAJOv1___10924	-1.52619	0.0929395	0.370346	-0.118655	0.835208	0.927344	213685	K10251	9100	Metabolism	9103	Lipid metabolism	62	Fatty acid elongation [PATH:ko00062]	HSD17B12, KAR, IFA38; 17beta-estradiol 17-dehydrogenase / very-long-chain 3-oxoacyl-CoA reductase [EC:1.1.1.62 1.1.1.330]
Stylophora_pistillata_GAJOv1___10942	0.404297	0.4748	0.699257	-1.73507	0.368165	0.651857	213723	K02140	9100	Metabolism	9102	Energy metabolism	190	Oxidative phosphorylation [PATH:ko00190]	ATPeFG, ATP5L, ATP20; F-type H+-transporting ATPase subunit g
Stylophora_pistillata_GAJOv1___10944	-0.103087	0.639616	0.807076	0.433937	0.0530365	0.357595	213726	K04439	9130	Environmental Information Processing	9132	Signal transduction	4010	MAPK signaling pathway [PATH:ko04010]	ARRB; beta-arrestin
Stylophora_pistillata_GAJOv1___10954	-0.386694	0.100245	0.385794	0.378921	0.203996	0.538582	213747	K03016	9120	Genetic Information Processing	9121	Transcription	3020	RNA polymerase [PATH:ko03020]	RPB8, POLR2H; DNA-directed RNA polymerases I, II, and III subunit RPABC3
Stylophora_pistillata_GAJOv1___1096.t1	-0.257742	0.441889	0.673534	0.00769298	0.958342	0.981176	194112	K12076	9130	Environmental Information Processing	9132	Signal transduction	4390	Hippo signaling pathway [PATH:ko04390]	DLG1; disks large protein 1
Stylophora_pistillata_GAJOv1___1098	0.810485	0.283847	0.554148	0.22196	0.365664	0.651182	194121	K03064	9120	Genetic Information Processing	9123	Folding, sorting and degradation	3050	Proteasome [PATH:ko03050]	PSMC6, RPT4; 26S proteasome regulatory subunit T4
Stylophora_pistillata_GAJOv1___11012	-0.638605	0.0818039	0.361242	0.193196	0.439864	0.708286	213860	K12373	9100	Metabolism	9101	Carbohydrate metabolism	520	Amino sugar and nucleotide sugar metabolism [PATH:ko00520]	HEXA_B; hexosaminidase [EC:3.2.1.52]
Stylophora_pistillata_GAJOv1___11039	-0.303436	0.0281713	0.289685	0.183821	0.376105	0.660138	213921	K14411	9120	Genetic Information Processing	9122	Translation	3015	mRNA surveillance pathway [PATH:ko03015]	MSI; RNA-binding protein Musashi
Stylophora_pistillata_GAJOv1___1105	1.39893	0.00785798	0.26226	-0.312281	0.40307	0.678561	194139
Stylophora_pistillata_GAJOv1___11104	0.18589	0.674319	0.828928	0.3771	0.447442	0.711113	214057
Stylophora_pistillata_GAJOv1___11118	-0.567668	0.546514	0.736966	-0.894788	0.0827735	0.420761	214074
Stylophora_pistillata_GAJOv1___11121	-0.249603	0.148722	0.44818	-0.337191	0.257431	0.584082	214077
Stylophora_pistillata_GAJOv1___11149	-0.0337925	0.932404	0.970194	-0.37806	0.324823	0.622151	214250	K05849	9130	Environmental Information Processing	9132	Signal transduction	4371	Apelin signaling pathway [PATH:ko04371]	SLC8A, NCX; solute carrier family 8 (sodium/calcium exchanger)
Stylophora_pistillata_GAJOv1___11150	0.319563	0.380336	0.627625	0.159972	0.684719	0.85191	214264	K15296	9140	Cellular Processes	9141	Transport and catabolism	4138	Autophagy - yeast [PATH:ko04138]	NAPA, SNAPA, SEC17; alpha-soluble NSF attachment protein
Stylophora_pistillata_GAJOv1___11152	0.507188	0.210789	0.503529	-0.0228093	0.949745	0.978859	214268	K01939	9100	Metabolism	9104	Nucleotide metabolism	230	Purine metabolism [PATH:ko00230]	purA, ADSS; adenylosuccinate synthase [EC:6.3.4.4]
Stylophora_pistillata_GAJOv1___1119	-0.562567	0.222451	0.51304	-0.628794	0.11081	0.453778	194161
Stylophora_pistillata_GAJOv1___11212	-0.376468	0.506208	0.714364	-0.238349	0.233509	0.570044	214340	K08291	9130	Environmental Information Processing	9132	Signal transduction	4341	Hedgehog signaling pathway - fly [PATH:ko04341]	GRK4_5_6; G protein-coupled receptor kinase [EC:2.7.11.16]
Stylophora_pistillata_GAJOv1___1124	0.427415	0.486953	0.703968	0.108461	0.408821	0.683929	194170	K08272	9130	Environmental Information Processing	9132	Signal transduction	4152	AMPK signaling pathway [PATH:ko04152]	CAB39, MO25; calcium binding protein 39
Stylophora_pistillata_GAJOv1___11267	-0.652316	0.120192	0.413155	-0.0071155	0.978327	0.990675	214419
Stylophora_pistillata_GAJOv1___11285	-0.567292	0.259893	0.536908	-0.477253	0.0735582	0.399691	214440	K26436
Stylophora_pistillata_GAJOv1___11302	0.47379	0.0445632	0.335447	-0.855347	0.0338713	0.314015	214464
Stylophora_pistillata_GAJOv1___11330	0.00254154	0.996844	0.998063	-0.900184	0.132552	0.478371	214498	K02105	9130	Environmental Information Processing	9132	Signal transduction	4015	Rap1 signaling pathway [PATH:ko04015]	CTNNB1; catenin beta 1
Stylophora_pistillata_GAJOv1___11334	-0.223355	0.288829	0.557205	0.246308	0.300114	0.605215	214529	K03063	9120	Genetic Information Processing	9123	Folding, sorting and degradation	3050	Proteasome [PATH:ko03050]	PSMC4, RPT3; 26S proteasome regulatory subunit T3
Stylophora_pistillata_GAJOv1___11348	0.60498	0.104559	0.391764	-0.488638	0.0292423	0.309829	214556	K03935	9100	Metabolism	9102	Energy metabolism	190	Oxidative phosphorylation [PATH:ko00190]	NDUFS2; NADH dehydrogenase (ubiquinone) Fe-S protein 2 [EC:7.1.1.2 1.6.99.3]
Stylophora_pistillata_GAJOv1___11349	-0.0056974	0.979912	0.98937	0.121315	0.614043	0.813241	214563	K20471	9180	Brite Hierarchies	9182	Protein families: genetic information processing	4131	Membrane trafficking [BR:ko04131]	COPD, ARCN1, RET2; coatomer subunit delta
Stylophora_pistillata_GAJOv1___11352	-1.34891	0.00862718	0.271548	0.909916	0.0126322	0.251701	214566	K06491	9130	Environmental Information Processing	9133	Signaling molecules and interaction	4514	Cell adhesion molecules (CAMs) [PATH:ko04514]	NCAM, CD56; neural cell adhesion molecule
Stylophora_pistillata_GAJOv1___11353	-0.318781	0.296704	0.562461	-0.231509	0.25455	0.581598	214573
Stylophora_pistillata_GAJOv1___11354.t1	-0.475721	0.0207301	0.289685	0.165393	0.337632	0.630405	214574	K06491	9130	Environmental Information Processing	9133	Signaling molecules and interaction	4514	Cell adhesion molecules (CAMs) [PATH:ko04514]	NCAM, CD56; neural cell adhesion molecule
Stylophora_pistillata_GAJOv1___11372	-1.51634	0.221494	0.51304	0.342684	0.51908	0.758175	214620	K03260	9120	Genetic Information Processing	9122	Translation	3013	RNA transport [PATH:ko03013]	EIF4G; translation initiation factor 4G
Stylophora_pistillata_GAJOv1___11388	-0.119068	0.667201	0.825499	-0.242628	0.511043	0.755645	214738
Stylophora_pistillata_GAJOv1___11429	0.0398117	0.708616	0.856898	0.435029	0.0458629	0.351463	214784	K13525	9120	Genetic Information Processing	9123	Folding, sorting and degradation	4141	Protein processing in endoplasmic reticulum [PATH:ko04141]	VCP, CDC48; transitional endoplasmic reticulum ATPase
Stylophora_pistillata_GAJOv1___11431.t1	-0.0361175	0.927885	0.967	-0.204798	0.411786	0.6846	214790	K13165	9180	Brite Hierarchies	9182	Protein families: genetic information processing	3041	Spliceosome [BR:ko03041]	SFRS12; splicing factor, arginine/serine-rich 12
Stylophora_pistillata_GAJOv1___1147	-1.18386	0.000288911	0.16371	0.201711	0.474373	0.729594	194228	K23532	9180	Brite Hierarchies	9182	Protein families: genetic information processing	4131	Membrane trafficking [BR:ko04131]	WDFY2; WD repeat and FYVE domain-containing protein 2
Stylophora_pistillata_GAJOv1___11479	-0.393311	0.034127	0.30728	0.168779	0.175217	0.512359	214860	K00149	9100	Metabolism	9101	Carbohydrate metabolism	10	Glycolysis / Gluconeogenesis [PATH:ko00010]	ALDH9A1; aldehyde dehydrogenase family 9 member A1 [EC:1.2.1.47 1.2.1.3]
Stylophora_pistillata_GAJOv1___11487	-0.0503579	0.682116	0.835623	0.0562711	0.770067	0.890168	214882	K08517	9120	Genetic Information Processing	9123	Folding, sorting and degradation	4130	SNARE interactions in vesicular transport [PATH:ko04130]	SEC22; vesicle transport protein SEC22
Stylophora_pistillata_GAJOv1___11507	-0.371525	0.198917	0.489952	0.0583813	0.904056	0.959392	214916
Stylophora_pistillata_GAJOv1___11509.t1	-0.440122	0.224184	0.51304	-0.274268	0.117089	0.461807	214919	K15047	9160	Human Diseases	9172	Infectious disease: viral	5164	Influenza A [PATH:ko05164]	HNRNPUL1, E1BAP5; heterogeneous nuclear ribonucleoprotein U-like protein 1
Stylophora_pistillata_GAJOv1___11528	0.119067	0.860761	0.940668	0.349184	0.185755	0.526237	214940	K18592	9100	Metabolism	9103	Lipid metabolism	590	Arachidonic acid metabolism [PATH:ko00590]	GGT1_5, CD224; gamma-glutamyltranspeptidase / glutathione hydrolase / leukotriene-C4 hydrolase [EC:2.3.2.2 3.4.19.13 3.4.19.14]
Stylophora_pistillata_GAJOv1___11537	-0.485719	0.0628636	0.342907	-0.219612	0.230917	0.568772	214962	K17609	9180	Brite Hierarchies	9181	Protein families: metabolism	1009	Protein phosphatases and associated proteins [BR:ko01009]	NXN; nucleoredoxin [EC:1.8.1.8]
Stylophora_pistillata_GAJOv1___11543	0.472664	0.478049	0.699904	-1.03261	0.0218663	0.294864	214968
Stylophora_pistillata_GAJOv1___11546	-0.360638	0.312789	0.573559	-0.0106384	0.956908	0.981161	214971	K02934	9120	Genetic Information Processing	9122	Translation	3010	Ribosome [PATH:ko03010]	RP-L6e, RPL6; large subunit ribosomal protein L6e
Stylophora_pistillata_GAJOv1___11550	-0.565633	0.307093	0.567051	-0.631394	0.291875	0.596712	214986	K06630	9130	Environmental Information Processing	9132	Signal transduction	4011	MAPK signaling pathway - yeast [PATH:ko04011]	YWHAE; 14-3-3 protein epsilon
Stylophora_pistillata_GAJOv1___11551	-0.341282	0.417054	0.656564	0.0420844	0.719924	0.871349	214998	K16197	9130	Environmental Information Processing	9132	Signal transduction	4013	MAPK signaling pathway - fly [PATH:ko04013]	YWHAB_Q_Z; 14-3-3 protein beta/theta/zeta
Stylophora_pistillata_GAJOv1___11556	-0.382135	0.0833623	0.362002	0.220892	0.163189	0.508958	215029	K02738	9120	Genetic Information Processing	9123	Folding, sorting and degradation	3050	Proteasome [PATH:ko03050]	PSMB6; 20S proteasome subunit beta 1 [EC:3.4.25.1]
Stylophora_pistillata_GAJOv1___11560	-1.27356	0.00636155	0.245136	0.724816	0.204543	0.538582	215035
Stylophora_pistillata_GAJOv1___11567	0.199082	0.617018	0.789766	0.219044	0.204391	0.538582	215053	K18655	9180	Brite Hierarchies	9182	Protein families: genetic information processing	3019	Messenger RNA biogenesis [BR:ko03019]	DDX19, DBP5; ATP-dependent RNA helicase DDX19/DBP5 [EC:3.6.4.13]
Stylophora_pistillata_GAJOv1___11572	-0.960382	0.118987	0.412592	-0.343176	0.0484902	0.351463	215071	K04536	9130	Environmental Information Processing	9132	Signal transduction	4014	Ras signaling pathway [PATH:ko04014]	GNB1; guanine nucleotide-binding protein G(I)/G(S)/G(T) subunit beta-1
Stylophora_pistillata_GAJOv1___11582	-1.10994	0.192973	0.489592	-0.0791321	0.78587	0.90132	215121	K15717	9100	Metabolism	9103	Lipid metabolism	590	Arachidonic acid metabolism [PATH:ko00590]	PRXL2B, FAM213B; prostamide/prostaglandin F2alpha synthase [EC:1.11.1.20]
Stylophora_pistillata_GAJOv1___11583	-0.229213	0.585767	0.76566	0.295722	0.349499	0.636153	215122	K23922
Stylophora_pistillata_GAJOv1___11588.t1	-0.629141	0.324066	0.580334	-0.173199	0.640024	0.823938	215127
Stylophora_pistillata_GAJOv1___11589	-0.801076	0.0116076	0.271548	-0.36992	0.166738	0.50937	215128	K03263	9180	Brite Hierarchies	9182	Protein families: genetic information processing	3012	Translation factors [BR:ko03012]	EIF5A; translation initiation factor 5A
Stylophora_pistillata_GAJOv1___11622	-0.513386	0.430733	0.667086	0.282452	0.353176	0.636623	215175
Stylophora_pistillata_GAJOv1___11625	-0.394658	0.258954	0.535974	0.330846	0.050165	0.351463	215179	K07955	9180	Brite Hierarchies	9182	Protein families: genetic information processing	4131	Membrane trafficking [BR:ko04131]	ARL8; ADP-ribosylation factor-like protein 8
Stylophora_pistillata_GAJOv1___11629	-0.547904	0.146543	0.444623	0.205383	0.410071	0.684018	215187
Stylophora_pistillata_GAJOv1___11634	-0.347148	0.581116	0.765315	-0.104376	0.64538	0.824985	215195	K15102	9180	Brite Hierarchies	9183	Protein families: signaling and cellular processes	2000	Transporters [BR:ko02000]	SLC25A3, PHC, PIC; solute carrier family 25 (mitochondrial phosphate transporter), member 3
Stylophora_pistillata_GAJOv1___11637	-1.9885	0.139197	0.429845	0.851934	0.173832	0.512359	215200	K24498
Stylophora_pistillata_GAJOv1___11656.t1	-1.77712	0.268187	0.543293	-0.278536	0.718499	0.870836	215229
Stylophora_pistillata_GAJOv1___11673.t1	-0.541371	0.0250806	0.289685	-0.517997	0.0922633	0.433123	215247	K19868	9180	Brite Hierarchies	9182	Protein families: genetic information processing	3036	Chromosome and associated proteins [BR:ko03036]	NME8, TXNDC3; thioredoxin domain-containing protein 3
Stylophora_pistillata_GAJOv1___11677	-1.35349	0.0168334	0.289685	0.882425	0.377269	0.660138	215253	K00942	9100	Metabolism	9104	Nucleotide metabolism	230	Purine metabolism [PATH:ko00230]	E2.7.4.8, gmk; guanylate kinase [EC:2.7.4.8]
Stylophora_pistillata_GAJOv1___11745	-0.226138	0.414958	0.655081	-0.217384	0.319889	0.622106	215343	K14455	9100	Metabolism	9102	Energy metabolism	710	Carbon fixation in photosynthetic organisms [PATH:ko00710]	GOT2; aspartate aminotransferase, mitochondrial [EC:2.6.1.1]
Stylophora_pistillata_GAJOv1___11763.t1	-0.981382	0.0013226	0.239472	-0.105932	0.247405	0.576032	215408	K00934	9100	Metabolism	9105	Amino acid metabolism	330	Arginine and proline metabolism [PATH:ko00330]	E2.7.3.3; arginine kinase [EC:2.7.3.3]
Stylophora_pistillata_GAJOv1___11774	-0.692214	0.0559042	0.337702	-0.203161	0.322015	0.622106	215418	K11338	9180	Brite Hierarchies	9182	Protein families: genetic information processing	3036	Chromosome and associated proteins [BR:ko03036]	RUVBL2, RVB2, INO80J; RuvB-like protein 2 [EC:3.6.4.12]
Stylophora_pistillata_GAJOv1___11844.t1	-0.604355	0.263211	0.538403	0.28153	0.151328	0.499066	215508	K00965	9100	Metabolism	9101	Carbohydrate metabolism	52	Galactose metabolism [PATH:ko00052]	galT, GALT; UDPglucose--hexose-1-phosphate uridylyltransferase [EC:2.7.7.12]
Stylophora_pistillata_GAJOv1___11858	-0.193305	0.660557	0.821084	0.304037	0.260723	0.585908	215593	K03061	9120	Genetic Information Processing	9123	Folding, sorting and degradation	3050	Proteasome [PATH:ko03050]	PSMC2, RPT1; 26S proteasome regulatory subunit T1
Stylophora_pistillata_GAJOv1___11860.t1	0.248381	0.630926	0.800191	0.185471	0.343303	0.630775	215597
Stylophora_pistillata_GAJOv1___11878.t1	-0.579019	0.113507	0.405683	-0.130293	0.372622	0.657002	215624	K16469	9180	Brite Hierarchies	9182	Protein families: genetic information processing	3036	Chromosome and associated proteins [BR:ko03036]	CROCC; rootletin
Stylophora_pistillata_GAJOv1___11884	-1.07134	0.0558353	0.337702	1.00336	0.0554197	0.366264	215634	K01869	9120	Genetic Information Processing	9122	Translation	970	Aminoacyl-tRNA biosynthesis [PATH:ko00970]	LARS, leuS; leucyl-tRNA synthetase [EC:6.1.1.4]
Stylophora_pistillata_GAJOv1___11892.t1	0.42099	0.277834	0.54868	0.0184443	0.898937	0.957002	215655	K01892	9120	Genetic Information Processing	9122	Translation	970	Aminoacyl-tRNA biosynthesis [PATH:ko00970]	HARS, hisS; histidyl-tRNA synthetase [EC:6.1.1.21]
Stylophora_pistillata_GAJOv1___11896.t1	-0.875758	0.254255	0.532022	-0.356917	0.624029	0.819922	215662	K00940	9100	Metabolism	9104	Nucleotide metabolism	230	Purine metabolism [PATH:ko00230]	ndk, NME; nucleoside-diphosphate kinase [EC:2.7.4.6]
Stylophora_pistillata_GAJOv1___11897	-0.721142	0.0716283	0.352655	0.0287591	0.912594	0.961985	215667	K00940	9100	Metabolism	9104	Nucleotide metabolism	230	Purine metabolism [PATH:ko00230]	ndk, NME; nucleoside-diphosphate kinase [EC:2.7.4.6]
Stylophora_pistillata_GAJOv1___11903	0.0246902	0.913747	0.95835	-0.105535	0.727432	0.872463	215678	K00030	9100	Metabolism	9101	Carbohydrate metabolism	20	Citrate cycle (TCA cycle) [PATH:ko00020]	IDH3; isocitrate dehydrogenase (NAD+) [EC:1.1.1.41]
Stylophora_pistillata_GAJOv1___11934	-0.682023	0.0832538	0.362002	-0.103913	0.0503989	0.351463	215715	K04567	9120	Genetic Information Processing	9122	Translation	970	Aminoacyl-tRNA biosynthesis [PATH:ko00970]	KARS, lysS; lysyl-tRNA synthetase, class II [EC:6.1.1.6]
Stylophora_pistillata_GAJOv1___12026	0.297984	0.424869	0.663126	-0.490209	0.226229	0.565388	215866	K01116	9100	Metabolism	9101	Carbohydrate metabolism	562	Inositol phosphate metabolism [PATH:ko00562]	PLCG1; phosphatidylinositol phospholipase C, gamma-1 [EC:3.1.4.11]
Stylophora_pistillata_GAJOv1___12040	-1.50146	0.123573	0.419236	-0.864656	0.105158	0.444747	215921	K25698
Stylophora_pistillata_GAJOv1___12057	0.0967155	0.831956	0.923815	-0.234868	0.565771	0.788591	215942	K09577	9180	Brite Hierarchies	9182	Protein families: genetic information processing	3110	Chaperones and folding catalysts [BR:ko03110]	FKBP14; FK506-binding protein 14 [EC:5.2.1.8]
Stylophora_pistillata_GAJOv1___12061	-0.540846	0.389034	0.634776	-0.059276	0.898059	0.957002	215948	K17266	9180	Brite Hierarchies	9183	Protein families: signaling and cellular processes	4147	Exosome [BR:ko04147]	MVP; major vault protein
Stylophora_pistillata_GAJOv1___12067	-0.0659608	0.882025	0.947308	0.39101	0.000206016	0.0906822	215964	K09498	9180	Brite Hierarchies	9182	Protein families: genetic information processing	3110	Chaperones and folding catalysts [BR:ko03110]	CCT6; T-complex protein 1 subunit zeta
Stylophora_pistillata_GAJOv1___12076	0.540761	0.370118	0.621643	0.210376	0.745042	0.874524	215974	K18245	9100	Metabolism	9102	Energy metabolism	910	Nitrogen metabolism [PATH:ko00910]	CA2; carbonic anhydrase 2 [EC:4.2.1.1]
Stylophora_pistillata_GAJOv1___1208	-0.127863	0.731648	0.871609	0.165099	0.425553	0.697913	194336
Stylophora_pistillata_GAJOv1___12081	-0.72089	0.0180511	0.289685	-0.050099	0.848057	0.935666	215985	K12892	9120	Genetic Information Processing	9121	Transcription	3040	Spliceosome [PATH:ko03040]	SFRS3; splicing factor, arginine/serine-rich 3
Stylophora_pistillata_GAJOv1___12085	0.238389	0.604223	0.780113	-0.176579	0.737889	0.874524	215992	K00306	9100	Metabolism	9105	Amino acid metabolism	260	Glycine, serine and threonine metabolism [PATH:ko00260]	PIPOX; sarcosine oxidase / L-pipecolate oxidase [EC:1.5.3.1 1.5.3.7]
Stylophora_pistillata_GAJOv1___12103	-0.730569	0.32487	0.580334	-0.384839	0.485793	0.738649	216019	K19525	9180	Brite Hierarchies	9182	Protein families: genetic information processing	4131	Membrane trafficking [BR:ko04131]	VPS13A_C; vacuolar protein sorting-associated protein 13A/C
Stylophora_pistillata_GAJOv1___12122	-0.889442	0.629607	0.799738	-0.600708	0.313112	0.61835	216049
Stylophora_pistillata_GAJOv1___12123	-0.794343	0.146012	0.444023	0.722807	0.255293	0.581598	216050
Stylophora_pistillata_GAJOv1___12131.t1	0.0416137	0.796575	0.903507	0.285527	0.577752	0.794335	216060	K00658	9100	Metabolism	9101	Carbohydrate metabolism	20	Citrate cycle (TCA cycle) [PATH:ko00020]	DLST, sucB; 2-oxoglutarate dehydrogenase E2 component (dihydrolipoamide succinyltransferase) [EC:2.3.1.61]
Stylophora_pistillata_GAJOv1___12139	-0.594497	0.166195	0.465137	0.163586	0.75395	0.879828	216074	K01897	9100	Metabolism	9103	Lipid metabolism	61	Fatty acid biosynthesis [PATH:ko00061]	ACSL, fadD; long-chain acyl-CoA synthetase [EC:6.2.1.3]
Stylophora_pistillata_GAJOv1___12147	-0.727553	0.0947188	0.372277	0.394476	0.159627	0.508596	216104	K11726	9100	Metabolism	9102	Energy metabolism	190	Oxidative phosphorylation [PATH:ko00190]	NURF38; nucleosome-remodeling factor 38 kDa subunit [EC:3.6.1.1]
Stylophora_pistillata_GAJOv1___12163	-0.686282	0.0189364	0.289685	0.781982	0.00704982	0.218872	216121
Stylophora_pistillata_GAJOv1___12192	-0.976084	0.0524425	0.335447	0.474453	0.00692816	0.218872	216156
Stylophora_pistillata_GAJOv1___12210	-0.600555	0.0357689	0.311607	0.262605	0.324704	0.622151	216175	K19511	9190	Not Included in Pathway or Brite	9191	Unclassified: metabolism	99980	Enzymes with EC numbers	PXDN, VPO1; peroxidase [EC:1.11.1.7]
Stylophora_pistillata_GAJOv1___1231	-0.147091	0.734709	0.87263	0.0299924	0.9323	0.971446	194365	K18617	9180	Brite Hierarchies	9183	Protein families: signaling and cellular processes	4812	Cytoskeleton proteins [BR:ko04812]	AIF1; allograft inflammatory factor 1
Stylophora_pistillata_GAJOv1___12324	0.252092	0.0535208	0.335447	-0.046262	0.878935	0.951644	216381	K04456	9130	Environmental Information Processing	9132	Signal transduction	4014	Ras signaling pathway [PATH:ko04014]	AKT; RAC serine/threonine-protein kinase [EC:2.7.11.1]
Stylophora_pistillata_GAJOv1___12339	-0.143874	0.137165	0.429665	-0.173745	0.367346	0.651271	216498	K03106	9120	Genetic Information Processing	9123	Folding, sorting and degradation	3060	Protein export [PATH:ko03060]	SRP54, ffh; signal recognition particle subunit SRP54 [EC:3.6.5.4]
Stylophora_pistillata_GAJOv1___12416.t1	0.0175985	0.942748	0.974125	-0.475762	0.286953	0.59445	216611
Stylophora_pistillata_GAJOv1___12420	-1.23035	0.0468949	0.335447	0.213506	0.415281	0.689218	216615	K00972	9100	Metabolism	9101	Carbohydrate metabolism	520	Amino sugar and nucleotide sugar metabolism [PATH:ko00520]	UAP1; UDP-N-acetylglucosamine/UDP-N-acetylgalactosamine diphosphorylase [EC:2.7.7.23 2.7.7.83]
Stylophora_pistillata_GAJOv1___12423	-0.670753	0.0490242	0.335447	-0.622549	0.0784739	0.420283	216618
Stylophora_pistillata_GAJOv1___12484	-0.019616	0.96903	0.986086	0.0596702	0.886574	0.95296	216782	K02943	9120	Genetic Information Processing	9122	Translation	3010	Ribosome [PATH:ko03010]	RP-LP2, RPLP2; large subunit ribosomal protein LP2
Stylophora_pistillata_GAJOv1___12492	-0.870368	0.012915	0.271548	0.0507742	0.649001	0.827523	216791	K11276	9180	Brite Hierarchies	9182	Protein families: genetic information processing	3036	Chromosome and associated proteins [BR:ko03036]	NPM1; nucleophosmin 1
Stylophora_pistillata_GAJOv1___12507.t1	-0.524445	0.469072	0.695018	-1.02422	0.0465842	0.351463	216836
Stylophora_pistillata_GAJOv1___12524	0.760201	0.526999	0.723066	0.43426	0.0183389	0.277841	216871	K17918	9140	Cellular Processes	9141	Transport and catabolism	4144	Endocytosis [PATH:ko04144]	SNX3_12; sorting nexin-3/12
Stylophora_pistillata_GAJOv1___12532.t2	-0.437524	0.0515842	0.335447	0.0290238	0.914622	0.962649	216881	K01077	9100	Metabolism	9108	Metabolism of cofactors and vitamins	730	Thiamine metabolism [PATH:ko00730]	E3.1.3.1, phoA, phoB; alkaline phosphatase [EC:3.1.3.1]
Stylophora_pistillata_GAJOv1___12533	-0.760611	0.0133239	0.271548	-0.051899	0.770146	0.890168	216886	K00002	9100	Metabolism	9101	Carbohydrate metabolism	10	Glycolysis / Gluconeogenesis [PATH:ko00010]	AKR1A1, adh; alcohol dehydrogenase (NADP+) [EC:1.1.1.2]
Stylophora_pistillata_GAJOv1___12537.t1	-0.333698	0.0359385	0.311607	-0.178812	0.266914	0.586908	216898
Stylophora_pistillata_GAJOv1___12546	-1.54751	0.0718024	0.352655	0.83232	0.171508	0.511468	216907	K07151	9100	Metabolism	9107	Glycan biosynthesis and metabolism	510	N-Glycan biosynthesis [PATH:ko00510]	STT3; dolichyl-diphosphooligosaccharide---protein glycosyltransferase [EC:2.4.99.18]
Stylophora_pistillata_GAJOv1___12553	-0.949945	0.105938	0.391764	-0.0837023	0.828462	0.925481	216920
Stylophora_pistillata_GAJOv1___12560	-0.216806	0.060912	0.342907	0.325792	0.188505	0.526473	216927	K02868	9120	Genetic Information Processing	9122	Translation	3010	Ribosome [PATH:ko03010]	RP-L11e, RPL11; large subunit ribosomal protein L11e
Stylophora_pistillata_GAJOv1___12575.t2	0.68731	0.376474	0.624888	0.0292803	0.880952	0.952285	216946
Stylophora_pistillata_GAJOv1___12581	0.0209244	0.981504	0.989659	1.02494	0.0150743	0.256325	216959	K01363	9140	Cellular Processes	9141	Transport and catabolism	4142	Lysosome [PATH:ko04142]	CTSB; cathepsin B [EC:3.4.22.1]
Stylophora_pistillata_GAJOv1___12593	-0.201542	0.89023	0.950156	-0.293145	0.527756	0.76582	216987	K05312	9180	Brite Hierarchies	9183	Protein families: signaling and cellular processes	4040	Ion channels [BR:ko04040]	CHRNN; nicotinic acetylcholine receptor, invertebrate
Stylophora_pistillata_GAJOv1___12603	-1.19985	0.0736671	0.352655	0.946141	0.244286	0.576032	216998
Stylophora_pistillata_GAJOv1___12610	-0.392214	0.520248	0.719873	-0.0102183	0.890985	0.955393	217007	K06275	9140	Cellular Processes	9144	Cellular community - eukaryotes	4510	Focal adhesion [PATH:ko04510]	PARV; parvin
Stylophora_pistillata_GAJOv1___12633	-1.41874	0.026193	0.289685	0.384979	0.203301	0.538582	217037	K25686
Stylophora_pistillata_GAJOv1___12634	-0.913414	0.00182195	0.239472	0.587959	0.109275	0.453051	217038
Stylophora_pistillata_GAJOv1___12670.t1	-0.754919	0.270412	0.546653	-0.857333	0.261089	0.585908	217083
Stylophora_pistillata_GAJOv1___12671	-0.433336	0.197509	0.489952	-0.095651	0.835785	0.927344	217084
Stylophora_pistillata_GAJOv1___1268	-0.0348093	0.910806	0.958176	-0.363212	0.247904	0.576032	194417	K12200	9140	Cellular Processes	9141	Transport and catabolism	4144	Endocytosis [PATH:ko04144]	PDCD6IP, ALIX, RIM20; programmed cell death 6-interacting protein
Stylophora_pistillata_GAJOv1___1273	-0.565731	0.169049	0.470167	0.149672	0.491927	0.743632	194426	K02154	9100	Metabolism	9102	Energy metabolism	190	Oxidative phosphorylation [PATH:ko00190]	ATPeV0A, ATP6N; V-type H+-transporting ATPase subunit a
Stylophora_pistillata_GAJOv1___12749	-0.421619	0.427811	0.664876	0.292442	0.382675	0.665196	217185
Stylophora_pistillata_GAJOv1___1275.t1	-0.905097	0.139418	0.429845	-0.13134	0.0330914	0.313921	194438	K05719	9130	Environmental Information Processing	9132	Signal transduction	4015	Rap1 signaling pathway [PATH:ko04015]	ITGB1, CD29; integrin beta 1
Stylophora_pistillata_GAJOv1___12779	-0.358218	0.478136	0.699904	0.244519	0.462535	0.720213	217235	K04798	9180	Brite Hierarchies	9182	Protein families: genetic information processing	3110	Chaperones and folding catalysts [BR:ko03110]	pfdB, PFDN6; prefoldin beta subunit
Stylophora_pistillata_GAJOv1___12781	-0.679629	0.0656158	0.342907	0.415574	0.0323446	0.313557	217237	K11188	9100	Metabolism	9110	Biosynthesis of other secondary metabolites	940	Phenylpropanoid biosynthesis [PATH:ko00940]	PRDX6; peroxiredoxin 6, 1-Cys peroxiredoxin [EC:1.11.1.7 1.11.1.15 3.1.1.-]
Stylophora_pistillata_GAJOv1___12782	-0.725163	0.120322	0.413155	0.347982	0.103328	0.444747	217238	K11188	9100	Metabolism	9110	Biosynthesis of other secondary metabolites	940	Phenylpropanoid biosynthesis [PATH:ko00940]	PRDX6; peroxiredoxin 6, 1-Cys peroxiredoxin [EC:1.11.1.7 1.11.1.15 3.1.1.-]
Stylophora_pistillata_GAJOv1___12783	-0.49034	0.455829	0.686055	-0.708047	0.343973	0.630775	217239	K06238	9130	Environmental Information Processing	9132	Signal transduction	4151	PI3K-Akt signaling pathway [PATH:ko04151]	COL6A; collagen, type VI, alpha
Stylophora_pistillata_GAJOv1___1279.t2	-0.918845	0.0574231	0.340751	-0.00129845	0.9971	0.998456	194474	K00058	9100	Metabolism	9102	Energy metabolism	680	Methane metabolism [PATH:ko00680]	serA, PHGDH; D-3-phosphoglycerate dehydrogenase / 2-oxoglutarate reductase [EC:1.1.1.95 1.1.1.399]
Stylophora_pistillata_GAJOv1___12797	0.0493965	0.91374	0.95835	-0.238329	0.23385	0.570044	217262	K02264	9100	Metabolism	9102	Energy metabolism	190	Oxidative phosphorylation [PATH:ko00190]	COX5A; cytochrome c oxidase subunit 5a
Stylophora_pistillata_GAJOv1___12803	0.430155	0.666152	0.825049	0.188247	0.580045	0.795848	217276	K01887	9120	Genetic Information Processing	9122	Translation	970	Aminoacyl-tRNA biosynthesis [PATH:ko00970]	RARS, argS; arginyl-tRNA synthetase [EC:6.1.1.19]
Stylophora_pistillata_GAJOv1___12814.t1	-0.434765	0.0930863	0.370346	-0.454753	0.175062	0.512359	217290	K18757	9180	Brite Hierarchies	9182	Protein families: genetic information processing	3019	Messenger RNA biogenesis [BR:ko03019]	LARP1; la-related protein 1
Stylophora_pistillata_GAJOv1___12837	-0.605803	0.0211363	0.289685	0.359882	0.0180065	0.276306	217334	K02985	9120	Genetic Information Processing	9122	Translation	3010	Ribosome [PATH:ko03010]	RP-S3e, RPS3; small subunit ribosomal protein S3e
Stylophora_pistillata_GAJOv1___1284	-0.628787	0.0345684	0.30728	0.273113	0.305142	0.612578	194494	K03066	9120	Genetic Information Processing	9123	Folding, sorting and degradation	3050	Proteasome [PATH:ko03050]	PSMC5, RPT6; 26S proteasome regulatory subunit T6
Stylophora_pistillata_GAJOv1___12842	-0.55784	0.213855	0.503791	-0.477353	0.107203	0.448638	217342	K17922	9180	Brite Hierarchies	9182	Protein families: genetic information processing	4131	Membrane trafficking [BR:ko04131]	SNX8, MVP1; sorting nexin-8
Stylophora_pistillata_GAJOv1___12844	-0.383092	0.126788	0.423156	0.594863	0.177088	0.513939	217344	K12891	9120	Genetic Information Processing	9121	Transcription	3040	Spliceosome [PATH:ko03040]	SFRS2; splicing factor, arginine/serine-rich 2
Stylophora_pistillata_GAJOv1___12881	-0.679659	0.371354	0.62203	0.118195	0.730231	0.872463	217416	K03022	9120	Genetic Information Processing	9121	Transcription	3020	RNA polymerase [PATH:ko03020]	RPC8, POLR3H; DNA-directed RNA polymerase III subunit RPC8
Stylophora_pistillata_GAJOv1___12911	-0.75484	0.00498918	0.239472	-0.491588	0.296009	0.600565	217450	K01011	9100	Metabolism	9102	Energy metabolism	920	Sulfur metabolism [PATH:ko00920]	TST, MPST, sseA; thiosulfate/3-mercaptopyruvate sulfurtransferase [EC:2.8.1.1 2.8.1.2]
Stylophora_pistillata_GAJOv1___12912	-0.282585	0.233832	0.520846	-0.0474796	0.893017	0.955847	217453	K07249	9100	Metabolism	9108	Metabolism of cofactors and vitamins	830	Retinol metabolism [PATH:ko00830]	ALDH1A; retinal dehydrogenase [EC:1.2.1.36]
Stylophora_pistillata_GAJOv1___12913.t1	0.075454	0.831084	0.923811	0.147561	0.141926	0.483346	217454	K07249	9100	Metabolism	9108	Metabolism of cofactors and vitamins	830	Retinol metabolism [PATH:ko00830]	ALDH1A; retinal dehydrogenase [EC:1.2.1.36]
Stylophora_pistillata_GAJOv1___12921	0.593393	0.11235	0.403759	0.102694	0.65932	0.836684	217463	K00030	9100	Metabolism	9101	Carbohydrate metabolism	20	Citrate cycle (TCA cycle) [PATH:ko00020]	IDH3; isocitrate dehydrogenase (NAD+) [EC:1.1.1.41]
Stylophora_pistillata_GAJOv1___1295	0.142864	0.458313	0.687469	0.223508	0.398477	0.674229	194515	K12751	9140	Cellular Processes	9144	Cellular community - eukaryotes	4530	Tight junction [PATH:ko04530]	MYL6; myosin light chain 6
Stylophora_pistillata_GAJOv1___12956.t2	-0.538896	0.12423	0.419866	-0.280879	0.14288	0.484544	217568
Stylophora_pistillata_GAJOv1___12959	-0.671104	0.321005	0.579894	-0.0895803	0.565738	0.788591	217572	K01835	9100	Metabolism	9101	Carbohydrate metabolism	10	Glycolysis / Gluconeogenesis [PATH:ko00010]	pgm; phosphoglucomutase [EC:5.4.2.2]
Stylophora_pistillata_GAJOv1___1296	0.411899	0.508937	0.71502	0.191589	0.555413	0.780502	194521	K12751	9140	Cellular Processes	9144	Cellular community - eukaryotes	4530	Tight junction [PATH:ko04530]	MYL6; myosin light chain 6
Stylophora_pistillata_GAJOv1___12971	0.471051	0.389425	0.634776	-0.715737	0.164932	0.508958	217594	K06580	9180	Brite Hierarchies	9183	Protein families: signaling and cellular processes	2000	Transporters [BR:ko02000]	SLC42A, RHAG, RHBG, RHCG, CD241; ammonium transporter Rh
Stylophora_pistillata_GAJOv1___12972.t2	-0.142351	0.313699	0.573559	-0.0644932	0.688413	0.853937	217596
Stylophora_pistillata_GAJOv1___12976.t1	-0.486899	0.274371	0.546653	0.29903	0.491126	0.74337	217600
Stylophora_pistillata_GAJOv1___12996	-0.3088	0.0890256	0.370247	-0.722774	0.050568	0.351463	217629	K06115	9180	Brite Hierarchies	9183	Protein families: signaling and cellular processes	4812	Cytoskeleton proteins [BR:ko04812]	SPTB; spectrin beta
Stylophora_pistillata_GAJOv1___12997	-0.469884	0.0393549	0.330502	-0.16793	0.0375797	0.330059	217630	K06115	9180	Brite Hierarchies	9183	Protein families: signaling and cellular processes	4812	Cytoskeleton proteins [BR:ko04812]	SPTB; spectrin beta
Stylophora_pistillata_GAJOv1___12998	-0.474947	0.135321	0.429665	-0.278547	0.0449376	0.350829	217631	K06115	9180	Brite Hierarchies	9183	Protein families: signaling and cellular processes	4812	Cytoskeleton proteins [BR:ko04812]	SPTB; spectrin beta
Stylophora_pistillata_GAJOv1___13046	-0.374075	0.585901	0.76566	-1.82216	0.277804	0.590482	217782
Stylophora_pistillata_GAJOv1___13050.t1	0.288167	0.766551	0.889092	-0.521499	0.330963	0.628499	217787	K13708	9140	Cellular Processes	9144	Cellular community - eukaryotes	4510	Focal adhesion [PATH:ko04510]	DOCK1; dedicator of cytokinesis protein 1
Stylophora_pistillata_GAJOv1___13052	-0.0346529	0.937025	0.970464	-0.285071	0.224102	0.565046	217797	K18622	9180	Brite Hierarchies	9183	Protein families: signaling and cellular processes	4812	Cytoskeleton proteins [BR:ko04812]	ADD; adducin
Stylophora_pistillata_GAJOv1___13059	0.316077	0.367334	0.619964	0.0646275	0.43226	0.703741	217813	K14564	9120	Genetic Information Processing	9122	Translation	3008	Ribosome biogenesis in eukaryotes [PATH:ko03008]	NOP56; nucleolar protein 56
Stylophora_pistillata_GAJOv1___13116	0.813627	0.0552899	0.337702	0.220034	0.704867	0.863018	217878
Stylophora_pistillata_GAJOv1___13119	-0.443323	0.163606	0.46058	0.556824	0.0114416	0.242452	217881	K10080	9120	Genetic Information Processing	9123	Folding, sorting and degradation	4141	Protein processing in endoplasmic reticulum [PATH:ko04141]	LMAN1, ERGIC53; lectin, mannose-binding 1
Stylophora_pistillata_GAJOv1___13127.t2	-0.81277	0.288429	0.557205	-0.732377	0.201281	0.538497	217898	K00889	9100	Metabolism	9101	Carbohydrate metabolism	562	Inositol phosphate metabolism [PATH:ko00562]	PIP5K; 1-phosphatidylinositol-4-phosphate 5-kinase [EC:2.7.1.68]
Stylophora_pistillata_GAJOv1___13137	-0.341206	0.718962	0.864907	-0.156423	0.472877	0.728132	217926	K11140	9100	Metabolism	9106	Metabolism of other amino acids	480	Glutathione metabolism [PATH:ko00480]	ANPEP, CD13; aminopeptidase N [EC:3.4.11.2]
Stylophora_pistillata_GAJOv1___13138	-0.497351	0.065376	0.342907	-0.177139	0.461651	0.720213	217933	K11141	9150	Organismal Systems	9152	Endocrine system	4614	Renin-angiotensin system [PATH:ko04614]	ENPEP, CD249; glutamyl aminopeptidase [EC:3.4.11.7]
Stylophora_pistillata_GAJOv1___13145	-0.483285	0.254078	0.532022	0.0949209	0.616133	0.813811	217945
Stylophora_pistillata_GAJOv1___13156	0.14007	0.776688	0.895404	-0.151175	0.647966	0.826993	217958	K17080	9180	Brite Hierarchies	9182	Protein families: genetic information processing	3029	Mitochondrial biogenesis [BR:ko03029]	PHB1; prohibitin 1
Stylophora_pistillata_GAJOv1___13157	-0.390432	0.581295	0.765315	-0.691735	0.565895	0.788591	217960	K02976	9120	Genetic Information Processing	9122	Translation	3010	Ribosome [PATH:ko03010]	RP-S26e, RPS26; small subunit ribosomal protein S26e
Stylophora_pistillata_GAJOv1___13163	-0.197404	0.652717	0.815897	-1.0459	0.293403	0.598919	217967	K24242
Stylophora_pistillata_GAJOv1___13201	-0.934989	0.00335972	0.239472	-0.137765	0.788899	0.904008	218054	K02910	9120	Genetic Information Processing	9122	Translation	3010	Ribosome [PATH:ko03010]	RP-L31e, RPL31; large subunit ribosomal protein L31e
Stylophora_pistillata_GAJOv1___13208	-0.418823	0.300953	0.564508	0.470898	0.321971	0.622106	218062
Stylophora_pistillata_GAJOv1___13212	-0.789433	0.00864918	0.271548	-0.0483631	0.645775	0.824985	218066	K06238	9130	Environmental Information Processing	9132	Signal transduction	4151	PI3K-Akt signaling pathway [PATH:ko04151]	COL6A; collagen, type VI, alpha
Stylophora_pistillata_GAJOv1___13213	-1.03383	0.412652	0.653488	-0.386854	0.526943	0.765588	218073
Stylophora_pistillata_GAJOv1___13220.t1	0.33423	0.345491	0.597463	-1.31693	0.036669	0.326354	218088	K10396	9140	Cellular Processes	9141	Transport and catabolism	4144	Endocytosis [PATH:ko04144]	KIF5; kinesin family member 5
Stylophora_pistillata_GAJOv1___1324	-0.754271	0.0270942	0.289685	0.643858	0.371359	0.656641	194616	K13907	9180	Brite Hierarchies	9181	Protein families: metabolism	1002	Peptidases and inhibitors [BR:ko01002]	CSTA_B; cystatin-A/B
Stylophora_pistillata_GAJOv1___13243	-0.427702	0.158576	0.454488	1.16284	0.0201468	0.283116	218133
Stylophora_pistillata_GAJOv1___13257	-0.325828	0.187453	0.489592	-1.62487	0.245175	0.576032	218153
Stylophora_pistillata_GAJOv1___13263	-1.33372	0.0875425	0.370185	0.0384717	0.932153	0.971446	218159	K20703	9140	Cellular Processes	9143	Cell growth and death	4217	Necroptosis [PATH:ko04217]	FAF1; FAS-associated factor 1
Stylophora_pistillata_GAJOv1___13272	0.0152675	0.974606	0.988548	0.158068	0.490799	0.74337	218179	K17264	9180	Brite Hierarchies	9182	Protein families: genetic information processing	4131	Membrane trafficking [BR:ko04131]	ERP44, TXNDC4; endoplasmic reticulum resident protein 44
Stylophora_pistillata_GAJOv1___13274	-0.559121	0.2166	0.508795	0.0736953	0.81533	0.918537	218182	K18211	9150	Organismal Systems	9152	Endocrine system	4911	Insulin secretion [PATH:ko04911]	SNAP25; synaptosomal-associated protein 25
Stylophora_pistillata_GAJOv1___13286	-0.541211	0.0813159	0.360654	0.136383	0.542798	0.77475	218212
Stylophora_pistillata_GAJOv1___13287	-1.26555	0.181738	0.485998	-0.0943	0.745474	0.874524	218213	K00966	9100	Metabolism	9101	Carbohydrate metabolism	51	Fructose and mannose metabolism [PATH:ko00051]	GMPP; mannose-1-phosphate guanylyltransferase [EC:2.7.7.13]
Stylophora_pistillata_GAJOv1___13297.t1	-0.46779	0.445371	0.675648	-0.829852	0.187701	0.526237	218227	K23961
Stylophora_pistillata_GAJOv1___13314	0.082424	0.156529	0.454488	0.278137	0.140413	0.483346	218244	K17263	9180	Brite Hierarchies	9182	Protein families: genetic information processing	4121	Ubiquitin system [BR:ko04121]	CAND1; cullin-associated NEDD8-dissociated protein 1
Stylophora_pistillata_GAJOv1___13330	0.538115	0.0658145	0.342907	-0.10759	0.718403	0.870836	218264	K08765	9100	Metabolism	9103	Lipid metabolism	71	Fatty acid degradation [PATH:ko00071]	CPT1A; carnitine O-palmitoyltransferase 1, liver isoform [EC:2.3.1.21]
Stylophora_pistillata_GAJOv1___13337	-1.01973	0.0582074	0.34082	0.0435712	0.940764	0.974728	218283	K13887	9180	Brite Hierarchies	9183	Protein families: signaling and cellular processes	4812	Cytoskeleton proteins [BR:ko04812]	CORO2; coronin-2
Stylophora_pistillata_GAJOv1___13344	-0.516987	0.130368	0.426352	-0.164605	0.377292	0.660138	218291	K04634	9130	Environmental Information Processing	9132	Signal transduction	4015	Rap1 signaling pathway [PATH:ko04015]	GNAQ; guanine nucleotide-binding protein G(q) subunit alpha
Stylophora_pistillata_GAJOv1___13345.t1	-0.619716	0.0195064	0.289685	-0.259303	0.160033	0.508675	218340	K18646	9180	Brite Hierarchies	9182	Protein families: genetic information processing	3019	Messenger RNA biogenesis [BR:ko03019]	ANP32A_C_D; acidic leucine-rich nuclear phosphoprotein 32 family member A/C/D
Stylophora_pistillata_GAJOv1___13346	-0.400952	0.0197914	0.289685	-1.24381	0.0673841	0.387749	218341
Stylophora_pistillata_GAJOv1___13357	-0.260824	0.59925	0.775193	-1.12027	0.227002	0.565388	218362
Stylophora_pistillata_GAJOv1___13358	0.227741	0.595254	0.771519	-0.0606566	0.793568	0.907606	218363	K23619	9150	Organismal Systems	9154	Digestive system	4974	Protein digestion and absorption [PATH:ko04974]	COL28A; collagen type XXVIII alpha
Stylophora_pistillata_GAJOv1___13368.t2	0.0667183	0.83425	0.92502	-0.108011	0.75171	0.879163	218384	K23583	9160	Human Diseases	9171	Infectious disease: bacterial	5132	Salmonella infection [PATH:ko05132]	KPNA3_4; importin subunit alpha-4/3
Stylophora_pistillata_GAJOv1___13381	-0.180087	0.301079	0.564508	-0.216277	0.677312	0.847594	218407	K01895	9100	Metabolism	9101	Carbohydrate metabolism	10	Glycolysis / Gluconeogenesis [PATH:ko00010]	ACSS1_2, acs; acetyl-CoA synthetase [EC:6.2.1.1]
Stylophora_pistillata_GAJOv1___13386	-0.0248503	0.940772	0.97359	-0.496755	0.0624057	0.387139	218420	K13304	9130	Environmental Information Processing	9132	Signal transduction	4068	FoxO signaling pathway [PATH:ko04068]	SGK3; serum/glucocorticoid-regulated kinase 3 [EC:2.7.11.1]
Stylophora_pistillata_GAJOv1___13398.t1	-0.17334	0.426416	0.663952	0.307318	0.449102	0.712057	218435	K18442	9140	Cellular Processes	9141	Transport and catabolism	4144	Endocytosis [PATH:ko04144]	ARFGEF, BIG; brefeldin A-inhibited guanine nucleotide-exchange protein
Stylophora_pistillata_GAJOv1___13496	-0.219562	0.77996	0.896853	-0.323727	0.188026	0.526237	218569	K01810	9100	Metabolism	9101	Carbohydrate metabolism	10	Glycolysis / Gluconeogenesis [PATH:ko00010]	GPI, pgi; glucose-6-phosphate isomerase [EC:5.3.1.9]
Stylophora_pistillata_GAJOv1___13610	-0.496173	0.0650794	0.342907	0.243433	0.27763	0.590482	218778	K03233	9160	Human Diseases	9171	Infectious disease: bacterial	5134	Legionellosis [PATH:ko05134]	EEF1G; elongation factor 1-gamma
Stylophora_pistillata_GAJOv1___13672	0.0729919	0.819417	0.91772	-0.730035	0.115574	0.461807	218860	K01273	9180	Brite Hierarchies	9181	Protein families: metabolism	1002	Peptidases and inhibitors [BR:ko01002]	DPEP; membrane dipeptidase [EC:3.4.13.19]
Stylophora_pistillata_GAJOv1___13673	-0.576834	0.0105757	0.271548	-0.0642659	0.619634	0.814987	218863	K01273	9180	Brite Hierarchies	9181	Protein families: metabolism	1002	Peptidases and inhibitors [BR:ko01002]	DPEP; membrane dipeptidase [EC:3.4.13.19]
Stylophora_pistillata_GAJOv1___1368	0.278251	0.260812	0.537322	0.928	0.132238	0.478371	194735	K05702	9130	Environmental Information Processing	9132	Signal transduction	4014	Ras signaling pathway [PATH:ko04014]	AF6, MLLT4; afadin
Stylophora_pistillata_GAJOv1___1369	-0.894129	0.0458271	0.335447	0.707768	0.096	0.437929	194741	K12893	9120	Genetic Information Processing	9121	Transcription	3040	Spliceosome [PATH:ko03040]	SFRS4_5_6; splicing factor, arginine/serine-rich 4/5/6
Stylophora_pistillata_GAJOv1___13712	0.0556104	0.936598	0.970464	0.376205	0.541138	0.77475	218924
Stylophora_pistillata_GAJOv1___13714	-0.666747	0.273903	0.546653	0.266043	0.627577	0.821302	218926
Stylophora_pistillata_GAJOv1___1377.t1	-0.209042	0.785537	0.900938	-0.670309	0.0843504	0.420761	194759	K00626	9100	Metabolism	9101	Carbohydrate metabolism	620	Pyruvate metabolism [PATH:ko00620]	E2.3.1.9, atoB; acetyl-CoA C-acetyltransferase [EC:2.3.1.9]
Stylophora_pistillata_GAJOv1___13784	-0.193453	0.632754	0.801449	-0.261111	0.629745	0.822203	219025	K02932	9120	Genetic Information Processing	9122	Translation	3010	Ribosome [PATH:ko03010]	RP-L5e, RPL5; large subunit ribosomal protein L5e
Stylophora_pistillata_GAJOv1___13807	-1.79653	0.00597924	0.245136	-0.273817	0.144099	0.484564	219104	K02152	9100	Metabolism	9102	Energy metabolism	190	Oxidative phosphorylation [PATH:ko00190]	ATPeV1G, ATP6G; V-type H+-transporting ATPase subunit G
Stylophora_pistillata_GAJOv1___13821	-0.0703632	0.771824	0.892591	-0.135706	0.54018	0.77475	219131	K12875	9120	Genetic Information Processing	9121	Transcription	3040	Spliceosome [PATH:ko03040]	ACIN1, ACINUS; apoptotic chromatin condensation inducer in the nucleus
Stylophora_pistillata_GAJOv1___13823	-0.672751	0.211216	0.503529	0.584576	0.165818	0.508958	219137	K03783	9100	Metabolism	9104	Nucleotide metabolism	230	Purine metabolism [PATH:ko00230]	punA, PNP; purine-nucleoside phosphorylase [EC:2.4.2.1]
Stylophora_pistillata_GAJOv1___13856	-0.0170029	0.970868	0.986359	-0.00622104	0.973387	0.988513	219175	K00873	9100	Metabolism	9101	Carbohydrate metabolism	10	Glycolysis / Gluconeogenesis [PATH:ko00010]	PK, pyk; pyruvate kinase [EC:2.7.1.40]
Stylophora_pistillata_GAJOv1___13877	-0.00971657	0.993458	0.996864	-0.201442	0.550962	0.777054	219212	K04353	9130	Environmental Information Processing	9132	Signal transduction	4014	Ras signaling pathway [PATH:ko04014]	RAP1A; Ras-related protein Rap-1A
Stylophora_pistillata_GAJOv1___13887	-0.30937	0.526652	0.723066	0.538763	0.101198	0.443464	219244
Stylophora_pistillata_GAJOv1___1389.t1	0.527671	0.131988	0.427679	0.0434937	0.907059	0.960248	194812	K02137	9100	Metabolism	9102	Energy metabolism	190	Oxidative phosphorylation [PATH:ko00190]	ATPeF0O, ATP5O, ATP5; F-type H+-transporting ATPase subunit O
Stylophora_pistillata_GAJOv1___13915	-0.535946	0.245672	0.522781	-0.46829	0.252849	0.581598	219279
Stylophora_pistillata_GAJOv1___13919	-0.401642	0.569683	0.755991	-0.517615	0.143451	0.484564	219283	K12838	9120	Genetic Information Processing	9121	Transcription	3040	Spliceosome [PATH:ko03040]	PUF60; poly(U)-binding-splicing factor PUF60
Stylophora_pistillata_GAJOv1___13970	-0.441123	0.255011	0.532212	-0.0540176	0.82912	0.925481	219358	K10362	9180	Brite Hierarchies	9182	Protein families: genetic information processing	4131	Membrane trafficking [BR:ko04131]	MYO18; myosin XVIII
Stylophora_pistillata_GAJOv1___14002	-0.745073	0.0908206	0.370346	0.315322	0.0643297	0.387139	219395	K17087	9180	Brite Hierarchies	9183	Protein families: signaling and cellular processes	4147	Exosome [BR:ko04147]	TM9SF3; transmembrane 9 superfamily member 3
Stylophora_pistillata_GAJOv1___14010.t1	-0.175171	0.60877	0.783181	-0.351573	0.179291	0.515848	219404	K17686	9130	Environmental Information Processing	9132	Signal transduction	4016	MAPK signaling pathway - plant [PATH:ko04016]	copA, ctpA, ATP7; P-type Cu+ transporter [EC:7.2.2.8]
Stylophora_pistillata_GAJOv1___14014.t2	-0.276273	0.183003	0.485998	-0.077644	0.739352	0.874524	219423	K17341	9190	Not Included in Pathway or Brite	9193	Unclassified: signaling and cellular processes	99992	Structural proteins	HMCN; hemicentin
Stylophora_pistillata_GAJOv1___1402	-0.553066	0.377824	0.624888	-0.512668	0.12644	0.472157	194830
Stylophora_pistillata_GAJOv1___1405	-0.604349	0.0468794	0.335447	0.245269	0.545607	0.77475	194833	K03236	9120	Genetic Information Processing	9122	Translation	3013	RNA transport [PATH:ko03013]	EIF1A; translation initiation factor 1A
Stylophora_pistillata_GAJOv1___14076	-0.618924	0.447258	0.677741	-0.378899	0.064851	0.387139	219532	K08574	9180	Brite Hierarchies	9181	Protein families: metabolism	1002	Peptidases and inhibitors [BR:ko01002]	CAPN5; calpain-5 [EC:3.4.22.-]
Stylophora_pistillata_GAJOv1___14086	-0.284967	0.430153	0.666961	0.158089	0.30756	0.615153	219542	K09479	9100	Metabolism	9103	Lipid metabolism	71	Fatty acid degradation [PATH:ko00071]	ACADVL; very long chain acyl-CoA dehydrogenase [EC:1.3.8.9]
Stylophora_pistillata_GAJOv1___141.t1	-2.51724	0.394955	0.637564	0.204706	0.730807	0.872463	192213	K04497	9130	Environmental Information Processing	9132	Signal transduction	4013	MAPK signaling pathway - fly [PATH:ko04013]	GROUCHO; groucho
Stylophora_pistillata_GAJOv1___14102	-0.923583	0.249245	0.529001	0.177502	0.641684	0.823938	219566	K14009	9120	Genetic Information Processing	9123	Folding, sorting and degradation	4141	Protein processing in endoplasmic reticulum [PATH:ko04141]	BCAP31, BAP31; B-cell receptor-associated protein 31
Stylophora_pistillata_GAJOv1___14105	-1.07019	0.238224	0.520846	0.615027	0.169471	0.511468	219574	K03037	9120	Genetic Information Processing	9123	Folding, sorting and degradation	3050	Proteasome [PATH:ko03050]	PSMD6, RPN7; 26S proteasome regulatory subunit N7
Stylophora_pistillata_GAJOv1___14107	1.5351	0.224936	0.51304	0.141488	0.544015	0.77475	219578	K01900	9100	Metabolism	9101	Carbohydrate metabolism	20	Citrate cycle (TCA cycle) [PATH:ko00020]	LSC2; succinyl-CoA synthetase beta subunit [EC:6.2.1.4 6.2.1.5]
Stylophora_pistillata_GAJOv1___14119	0.286495	0.468245	0.694563	0.403164	0.244582	0.576032	219599	K02894	9120	Genetic Information Processing	9122	Translation	3010	Ribosome [PATH:ko03010]	RP-L23e, RPL23; large subunit ribosomal protein L23e
Stylophora_pistillata_GAJOv1___14126	0.100091	0.794377	0.903062	-0.555598	0.00646654	0.218872	219613
Stylophora_pistillata_GAJOv1___14131.t1	-0.185967	0.883097	0.947697	-0.0295254	0.9449	0.976348	219618	K06585	9130	Environmental Information Processing	9132	Signal transduction	4151	PI3K-Akt signaling pathway [PATH:ko04151]	ITGA9; integrin alpha 9
Stylophora_pistillata_GAJOv1___14134	0.0341527	0.843243	0.930355	-0.0270412	0.905559	0.960125	219630	K12852	9120	Genetic Information Processing	9121	Transcription	3040	Spliceosome [PATH:ko03040]	EFTUD2; 116 kDa U5 small nuclear ribonucleoprotein component
Stylophora_pistillata_GAJOv1___14139	-1.51509	0.0133125	0.271548	0.0526232	0.876842	0.950921	219636
Stylophora_pistillata_GAJOv1___14174	-0.342292	0.529033	0.72463	0.248459	0.20435	0.538582	219685	K01303	9180	Brite Hierarchies	9181	Protein families: metabolism	1002	Peptidases and inhibitors [BR:ko01002]	APEH; acylaminoacyl-peptidase [EC:3.4.19.1]
Stylophora_pistillata_GAJOv1___14175	-0.148575	0.753567	0.882467	0.559182	0.136224	0.479021	219686	K04571	9120	Genetic Information Processing	9123	Folding, sorting and degradation	4141	Protein processing in endoplasmic reticulum [PATH:ko04141]	SSR4; translocon-associated protein subunit delta
Stylophora_pistillata_GAJOv1___14210	1.92887	0.194737	0.489592	-1.01172	0.170545	0.511468	219729	K01251	9100	Metabolism	9105	Amino acid metabolism	270	Cysteine and methionine metabolism [PATH:ko00270]	E3.3.1.1, ahcY; adenosylhomocysteinase [EC:3.3.1.1]
Stylophora_pistillata_GAJOv1___1422	0.0862204	0.782744	0.898797	0.340397	0.193237	0.5329	194857	K23740
Stylophora_pistillata_GAJOv1___14251	-0.525976	0.229494	0.518401	-0.390449	0.0366047	0.326354	219805	K01480	9100	Metabolism	9105	Amino acid metabolism	330	Arginine and proline metabolism [PATH:ko00330]	speB; agmatinase [EC:3.5.3.11]
Stylophora_pistillata_GAJOv1___14255	-0.713443	0.0468384	0.335447	-0.676924	0.015794	0.257134	219809	K08017	9180	Brite Hierarchies	9183	Protein families: signaling and cellular processes	4812	Cytoskeleton proteins [BR:ko04812]	AVIL; advillin
Stylophora_pistillata_GAJOv1___14259	0.22189	0.522152	0.720116	-0.679789	0.0140673	0.254074	219815	K06129	9100	Metabolism	9103	Lipid metabolism	564	Glycerophospholipid metabolism [PATH:ko00564]	LYPLA3; lysophospholipase III [EC:3.1.1.5]
Stylophora_pistillata_GAJOv1___14281	-0.236651	0.221092	0.51304	-0.0185469	0.850905	0.936613	219866	K04632	9130	Environmental Information Processing	9132	Signal transduction	4015	Rap1 signaling pathway [PATH:ko04015]	GNAS; guanine nucleotide-binding protein G(s) subunit alpha
Stylophora_pistillata_GAJOv1___14319.t3	-0.313995	0.0934242	0.370346	-0.426666	0.0664082	0.387139	219978	K00624	9140	Cellular Processes	9141	Transport and catabolism	4146	Peroxisome [PATH:ko04146]	E2.3.1.7; carnitine O-acetyltransferase [EC:2.3.1.7]
Stylophora_pistillata_GAJOv1___14339	-0.821761	0.00740238	0.253389	-0.106164	0.448564	0.712048	219998	K17285	9100	Metabolism	9102	Energy metabolism	920	Sulfur metabolism [PATH:ko00920]	SELENBP1; methanethiol oxidase [EC:1.8.3.4]
Stylophora_pistillata_GAJOv1___14352	0.480381	0.440498	0.673534	-0.388078	0.495821	0.745876	220018	K11141	9150	Organismal Systems	9152	Endocrine system	4614	Renin-angiotensin system [PATH:ko04614]	ENPEP, CD249; glutamyl aminopeptidase [EC:3.4.11.7]
Stylophora_pistillata_GAJOv1___14361	-0.415371	0.0526983	0.335447	0.504171	0.294626	0.599683	220041	K00966	9100	Metabolism	9101	Carbohydrate metabolism	51	Fructose and mannose metabolism [PATH:ko00051]	GMPP; mannose-1-phosphate guanylyltransferase [EC:2.7.7.13]
Stylophora_pistillata_GAJOv1___14362	-0.192305	0.391949	0.636231	0.205395	0.288032	0.59445	220043	K08870	9190	Not Included in Pathway or Brite	9193	Unclassified: signaling and cellular processes	99992	Structural proteins	TWF; twinfilin
Stylophora_pistillata_GAJOv1___14388	0.468519	0.272174	0.546653	-0.159089	0.715916	0.869653	220075	K24721
Stylophora_pistillata_GAJOv1___1446	0.955878	0.178709	0.483249	0.428345	0.2848	0.59445	194887	K17781	9180	Brite Hierarchies	9182	Protein families: genetic information processing	3029	Mitochondrial biogenesis [BR:ko03029]	TIM13; mitochondrial import inner membrane translocase subunit TIM13
Stylophora_pistillata_GAJOv1___14462	-0.406337	0.195975	0.489952	0.533366	0.132455	0.478371	220198	K13089	9180	Brite Hierarchies	9182	Protein families: genetic information processing	3041	Spliceosome [BR:ko03041]	ILF2; interleukin enhancer-binding factor 2
Stylophora_pistillata_GAJOv1___14464.t1	-0.715512	0.131259	0.426352	0.209171	0.64134	0.823938	220200	K07401	9190	Not Included in Pathway or Brite	9192	Unclassified: genetic information processing	99975	Protein processing	K07401; selenoprotein W-related protein
Stylophora_pistillata_GAJOv1___14466	-0.65381	0.224745	0.51304	0.579792	0.130962	0.478371	220202
Stylophora_pistillata_GAJOv1___1447	-0.568961	0.271312	0.546653	0.278775	0.51873	0.758175	194889	K00451	9100	Metabolism	9105	Amino acid metabolism	350	Tyrosine metabolism [PATH:ko00350]	HGD, hmgA; homogentisate 1,2-dioxygenase [EC:1.13.11.5]
Stylophora_pistillata_GAJOv1___14475	-0.533609	0.0420968	0.335447	0.13115	0.395851	0.672343	220222	K07901	9130	Environmental Information Processing	9132	Signal transduction	4152	AMPK signaling pathway [PATH:ko04152]	RAB8A, MEL; Ras-related protein Rab-8A
Stylophora_pistillata_GAJOv1___14507	-0.142745	0.402954	0.643472	0.0745542	0.476877	0.731143	220276	K04727	9140	Cellular Processes	9143	Cell growth and death	4210	Apoptosis [PATH:ko04210]	AIFM1, PDCD8; apoptosis-inducing factor 1 [EC:1.-.-.-]
Stylophora_pistillata_GAJOv1___14582	-0.484807	0.183063	0.485998	-0.0746191	0.564723	0.788591	220364	K03246	9120	Genetic Information Processing	9122	Translation	3013	RNA transport [PATH:ko03013]	EIF3I; translation initiation factor 3 subunit I
Stylophora_pistillata_GAJOv1___14619	-0.134506	0.812965	0.912791	-0.567772	0.0954944	0.437929	220423	K00565	9120	Genetic Information Processing	9122	Translation	3015	mRNA surveillance pathway [PATH:ko03015]	RNMT; mRNA (guanine-N7-)-methyltransferase [EC:2.1.1.56]
Stylophora_pistillata_GAJOv1___14628	-0.304442	0.136805	0.429665	0.376733	0.121012	0.467884	220434
Stylophora_pistillata_GAJOv1___14639	-0.0319026	0.888158	0.950156	0.402679	0.15924	0.508579	220447	K03250	9120	Genetic Information Processing	9122	Translation	3013	RNA transport [PATH:ko03013]	EIF3E, INT6; translation initiation factor 3 subunit E
Stylophora_pistillata_GAJOv1___14679	-0.348167	0.331223	0.586449	0.171207	0.332334	0.629093	220511
Stylophora_pistillata_GAJOv1___14688	-0.407369	0.294376	0.562461	-0.604409	0.0290309	0.309829	220535	K11251	9140	Cellular Processes	9143	Cell growth and death	4217	Necroptosis [PATH:ko04217]	H2A; histone H2A
Stylophora_pistillata_GAJOv1___1471	-0.60531	0.0019743	0.239472	-1.26299	0.0124151	0.251123	194946	K20478	9180	Brite Hierarchies	9182	Protein families: genetic information processing	4131	Membrane trafficking [BR:ko04131]	GOLGB1; golgin subfamily B member 1
Stylophora_pistillata_GAJOv1___1472	-0.925754	0.0094977	0.271548	-0.431441	0.00934911	0.236145	194947	K20478	9180	Brite Hierarchies	9182	Protein families: genetic information processing	4131	Membrane trafficking [BR:ko04131]	GOLGB1; golgin subfamily B member 1
Stylophora_pistillata_GAJOv1___1473	-0.800021	0.000367889	0.16371	-0.695703	0.00476981	0.198991	194948	K20478	9180	Brite Hierarchies	9182	Protein families: genetic information processing	4131	Membrane trafficking [BR:ko04131]	GOLGB1; golgin subfamily B member 1
Stylophora_pistillata_GAJOv1___14740	-0.0730082	0.339049	0.591675	-0.394063	0.226919	0.565388	220636	K23343	9180	Brite Hierarchies	9182	Protein families: genetic information processing	4131	Membrane trafficking [BR:ko04131]	CCDC22; coiled-coil domain-containing protein 22
Stylophora_pistillata_GAJOv1___14742.t1	-0.666817	0.0327561	0.30728	0.547354	0.000151059	0.0906822	220641	K08054	9120	Genetic Information Processing	9123	Folding, sorting and degradation	4141	Protein processing in endoplasmic reticulum [PATH:ko04141]	CANX; calnexin
Stylophora_pistillata_GAJOv1___14789	-0.137492	0.503615	0.713413	-0.324965	0.162164	0.508958	220712	K16465	9180	Brite Hierarchies	9182	Protein families: genetic information processing	3036	Chromosome and associated proteins [BR:ko03036]	CETN1; centrin-1
Stylophora_pistillata_GAJOv1___14791	-0.327861	0.56021	0.749379	0.0449065	0.85102	0.936613	220724	K12751	9140	Cellular Processes	9144	Cellular community - eukaryotes	4530	Tight junction [PATH:ko04530]	MYL6; myosin light chain 6
Stylophora_pistillata_GAJOv1___14812.t1	-0.426405	0.384652	0.631624	0.303822	0.302566	0.609239	220752	K20472	9180	Brite Hierarchies	9182	Protein families: genetic information processing	4131	Membrane trafficking [BR:ko04131]	COPZ, RET3; coatomer subunit zeta
Stylophora_pistillata_GAJOv1___14819	1.10768	0.264778	0.540374	0.558488	0.0538428	0.359401	220763	K14565	9120	Genetic Information Processing	9122	Translation	3008	Ribosome biogenesis in eukaryotes [PATH:ko03008]	NOP58; nucleolar protein 58
Stylophora_pistillata_GAJOv1___14823	-0.409468	0.133073	0.428078	-0.492391	0.233945	0.570044	220769	K12757	9140	Cellular Processes	9144	Cellular community - eukaryotes	4510	Focal adhesion [PATH:ko04510]	MYL12; myosin regulatory light chain 12
Stylophora_pistillata_GAJOv1___14848	-0.356262	0.140077	0.430882	-0.050207	0.877841	0.951232	220814	K00026	9100	Metabolism	9101	Carbohydrate metabolism	20	Citrate cycle (TCA cycle) [PATH:ko00020]	MDH2; malate dehydrogenase [EC:1.1.1.37]
Stylophora_pistillata_GAJOv1___14869	-0.210727	0.103177	0.389124	-0.114317	0.803117	0.912528	220865	K03145	9180	Brite Hierarchies	9182	Protein families: genetic information processing	3021	Transcription machinery [BR:ko03021]	TFIIS; transcription elongation factor S-II
Stylophora_pistillata_GAJOv1___14879	-0.342338	0.0908716	0.370346	0.118342	0.642975	0.823938	220879
Stylophora_pistillata_GAJOv1___14882	-0.121258	0.848819	0.932653	-0.161524	0.6395	0.823938	220884	K19511	9190	Not Included in Pathway or Brite	9191	Unclassified: metabolism	99980	Enzymes with EC numbers	PXDN, VPO1; peroxidase [EC:1.11.1.7]
Stylophora_pistillata_GAJOv1___14892	-0.783982	0.255542	0.532212	0.0849285	0.615137	0.813811	220895	K25395
Stylophora_pistillata_GAJOv1___14925	-0.473439	0.0775479	0.355216	-0.385491	0.079384	0.420761	220978
Stylophora_pistillata_GAJOv1___14938	-0.825718	0.256976	0.534365	0.213075	0.583259	0.796981	221002	K24522
Stylophora_pistillata_GAJOv1___14963	-0.360504	0.16199	0.45817	0.243884	0.151892	0.499449	221031	K12396	9140	Cellular Processes	9141	Transport and catabolism	4142	Lysosome [PATH:ko04142]	AP3D; AP-3 complex subunit delta
Stylophora_pistillata_GAJOv1___14973	-0.150468	0.856094	0.938329	0.763474	0.119649	0.465688	221042	K01904	9100	Metabolism	9108	Metabolism of cofactors and vitamins	130	Ubiquinone and other terpenoid-quinone biosynthesis [PATH:ko00130]	4CL; 4-coumarate--CoA ligase [EC:6.2.1.12]
Stylophora_pistillata_GAJOv1___14984	-0.778829	0.234606	0.520846	-0.281478	0.725973	0.872463	221056	K05127	9180	Brite Hierarchies	9181	Protein families: metabolism	1001	Protein kinases [BR:ko01001]	PTK7, CCK4; PTK7 protein tyrosine kinase 7 [EC:2.7.10.1]
Stylophora_pistillata_GAJOv1___15032	-0.565091	0.0765206	0.354705	0.00968887	0.90846	0.960248	221136	K02951	9120	Genetic Information Processing	9122	Translation	3010	Ribosome [PATH:ko03010]	RP-S12e, RPS12; small subunit ribosomal protein S12e
Stylophora_pistillata_GAJOv1___15034	0.0677536	0.881942	0.947308	-0.458702	0.392961	0.671708	221139
Stylophora_pistillata_GAJOv1___15045	-0.727175	0.0802143	0.358147	0.208886	0.218765	0.558812	221161	K09022	9190	Not Included in Pathway or Brite	9191	Unclassified: metabolism	99980	Enzymes with EC numbers	ridA, tdcF, RIDA; 2-iminobutanoate/2-iminopropanoate deaminase [EC:3.5.99.10]
Stylophora_pistillata_GAJOv1___15061	-0.658672	0.188599	0.489592	0.0636212	0.803162	0.912528	221185	K03626	9150	Organismal Systems	9152	Endocrine system	4928	Parathyroid hormone synthesis, secretion and action [PATH:ko04928]	EGD2, NACA; nascent polypeptide-associated complex subunit alpha
Stylophora_pistillata_GAJOv1___15077	-0.998373	0.24237	0.522781	-0.145534	0.758885	0.882825	221286	K14210	9150	Organismal Systems	9154	Digestive system	4974	Protein digestion and absorption [PATH:ko04974]	SLC3A1, RBAT; solute carrier family 3 (neutral and basic amino acid transporter), member 1
Stylophora_pistillata_GAJOv1___15100	0.402781	0.585162	0.76566	-0.108151	0.898223	0.957002	221317	K20347	9180	Brite Hierarchies	9182	Protein families: genetic information processing	4131	Membrane trafficking [BR:ko04131]	TMED2, EMP24; p24 family protein beta-1
Stylophora_pistillata_GAJOv1___15105	-0.215748	0.392755	0.636231	0.637279	0.0151683	0.256325	221325	K09586	9120	Genetic Information Processing	9123	Folding, sorting and degradation	4141	Protein processing in endoplasmic reticulum [PATH:ko04141]	ERP29; endoplasmic reticulum protein 29
Stylophora_pistillata_GAJOv1___15108	-0.35565	0.0503893	0.335447	0.658269	0.0661085	0.387139	221336	K00134	9100	Metabolism	9101	Carbohydrate metabolism	10	Glycolysis / Gluconeogenesis [PATH:ko00010]	GAPDH, gapA; glyceraldehyde 3-phosphate dehydrogenase [EC:1.2.1.12]
Stylophora_pistillata_GAJOv1___1513	0.18021	0.661505	0.821497	-0.527607	0.321253	0.622106	195012	K17768	9180	Brite Hierarchies	9182	Protein families: genetic information processing	3029	Mitochondrial biogenesis [BR:ko03029]	TOM70; mitochondrial import receptor subunit TOM70
Stylophora_pistillata_GAJOv1___15136	-0.943992	0.0594605	0.342907	0.583991	0.0251396	0.298377	221391	K01365	9140	Cellular Processes	9141	Transport and catabolism	4145	Phagosome [PATH:ko04145]	CTSL; cathepsin L [EC:3.4.22.15]
Stylophora_pistillata_GAJOv1___15139	-0.38841	0.328731	0.584098	-0.0603081	0.822852	0.923116	221413	K02735	9120	Genetic Information Processing	9123	Folding, sorting and degradation	3050	Proteasome [PATH:ko03050]	PSMB3; 20S proteasome subunit beta 3 [EC:3.4.25.1]
Stylophora_pistillata_GAJOv1___15168	-0.930053	0.109903	0.398699	0.150492	0.586318	0.798783	221479	K11540	9100	Metabolism	9104	Nucleotide metabolism	240	Pyrimidine metabolism [PATH:ko00240]	CAD; carbamoyl-phosphate synthase / aspartate carbamoyltransferase / dihydroorotase [EC:6.3.5.5 2.1.3.2 3.5.2.3]
Stylophora_pistillata_GAJOv1___15169	-0.379394	0.542328	0.734287	0.145968	0.592452	0.800904	221482	K03252	9120	Genetic Information Processing	9122	Translation	3013	RNA transport [PATH:ko03013]	EIF3C; translation initiation factor 3 subunit C
Stylophora_pistillata_GAJOv1___15184	-0.430428	0.29703	0.562461	0.392849	0.179016	0.515848	221501	K12178	9180	Brite Hierarchies	9182	Protein families: genetic information processing	4121	Ubiquitin system [BR:ko04121]	COPS4, CSN4; COP9 signalosome complex subunit 4
Stylophora_pistillata_GAJOv1___15197	1.16064	0.0883951	0.370247	0.452519	0.0650896	0.387139	221521	K14005	9120	Genetic Information Processing	9123	Folding, sorting and degradation	4141	Protein processing in endoplasmic reticulum [PATH:ko04141]	SEC31; protein transport protein SEC31
Stylophora_pistillata_GAJOv1___15201	0.657042	0.304016	0.564706	0.272158	0.00166377	0.181089	221527	K17301	9180	Brite Hierarchies	9182	Protein families: genetic information processing	4131	Membrane trafficking [BR:ko04131]	COPB1, SEC26; coatomer subunit beta
Stylophora_pistillata_GAJOv1___15232	0.333675	0.654361	0.81696	0.416561	0.230543	0.568772	221581	K02731	9120	Genetic Information Processing	9123	Folding, sorting and degradation	3050	Proteasome [PATH:ko03050]	PSMA7; 20S proteasome subunit alpha 4 [EC:3.4.25.1]
Stylophora_pistillata_GAJOv1___15250	-0.653066	0.39552	0.637704	-0.521531	0.250336	0.580205	221643
Stylophora_pistillata_GAJOv1___15259	-0.256747	0.296865	0.562461	0.175464	0.576618	0.794335	221654	K04564	9130	Environmental Information Processing	9132	Signal transduction	4013	MAPK signaling pathway - fly [PATH:ko04013]	SOD2; superoxide dismutase, Fe-Mn family [EC:1.15.1.1]
Stylophora_pistillata_GAJOv1___15266	-0.284895	0.271045	0.546653	-0.622131	0.304018	0.61124	221715
Stylophora_pistillata_GAJOv1___15282	-1.11758	0.122683	0.418878	-0.141016	0.657793	0.835541	221739
Stylophora_pistillata_GAJOv1___15295	0.540506	0.0799737	0.358147	-0.584154	0.0435649	0.350829	221784	K01800	9100	Metabolism	9105	Amino acid metabolism	350	Tyrosine metabolism [PATH:ko00350]	maiA, GSTZ1; maleylacetoacetate isomerase [EC:5.2.1.2]
Stylophora_pistillata_GAJOv1___15321	0.163502	0.893114	0.951664	0.240326	0.469425	0.726463	221817	K20346	9180	Brite Hierarchies	9182	Protein families: genetic information processing	4131	Membrane trafficking [BR:ko04131]	TMED4_9_11; p24 family protein alpha
Stylophora_pistillata_GAJOv1___15324	-1.06335	0.0108845	0.271548	0.286334	0.252127	0.581598	221821	K02898	9120	Genetic Information Processing	9122	Translation	3010	Ribosome [PATH:ko03010]	RP-L26e, RPL26; large subunit ribosomal protein L26e
Stylophora_pistillata_GAJOv1___15325	-0.794313	0.227046	0.515486	-0.153878	0.469616	0.726463	221823
Stylophora_pistillata_GAJOv1___15329	-0.992434	0.117729	0.409753	-1.52918	0.033839	0.314015	221832
Stylophora_pistillata_GAJOv1___15348	-0.411515	0.193803	0.489592	0.533225	0.54652	0.77475	221860
Stylophora_pistillata_GAJOv1___15350	-0.42028	0.00889126	0.271548	0.973053	0.00311831	0.181089	221862	K09580	9120	Genetic Information Processing	9123	Folding, sorting and degradation	4141	Protein processing in endoplasmic reticulum [PATH:ko04141]	PDIA1, P4HB; protein disulfide-isomerase A1 [EC:5.3.4.1]
Stylophora_pistillata_GAJOv1___15351	-0.723055	0.190829	0.489592	-0.39338	0.203283	0.538582	221866	K12462	9150	Organismal Systems	9155	Excretory system	4962	Vasopressin-regulated water reabsorption [PATH:ko04962]	ARHGDI, RHOGDI; Rho GDP-dissociation inhibitor
Stylophora_pistillata_GAJOv1___15372	-0.790465	0.184579	0.486981	1.52499	0.0428201	0.350705	221904	K09640	9180	Brite Hierarchies	9181	Protein families: metabolism	1002	Peptidases and inhibitors [BR:ko01002]	TMPRSS9; transmembrane protease serine 9 [EC:3.4.21.-]
Stylophora_pistillata_GAJOv1___15384.t1	-0.202008	0.123729	0.419236	-0.436436	0.242363	0.576032	221935
Stylophora_pistillata_GAJOv1___15400	0.131721	0.300358	0.564508	0.247615	0.425829	0.697913	221959	K11840	9180	Brite Hierarchies	9181	Protein families: metabolism	1002	Peptidases and inhibitors [BR:ko01002]	USP9_24; ubiquitin carboxyl-terminal hydrolase 9/24 [EC:3.4.19.12]
Stylophora_pistillata_GAJOv1___15401	-1.50617	0.00118699	0.239472	-0.349248	0.193425	0.5329	221961	K01345	9150	Organismal Systems	9154	Digestive system	4972	Pancreatic secretion [PATH:ko04972]	CELA3; pancreatic endopeptidase E [EC:3.4.21.70]
Stylophora_pistillata_GAJOv1___1542	-0.347334	0.210856	0.503529	-0.131136	0.543154	0.77475	195051	K05665	9130	Environmental Information Processing	9131	Membrane transport	2010	ABC transporters [PATH:ko02010]	ABCC1; ATP-binding cassette, subfamily C (CFTR/MRP), member 1 [EC:7.6.2.3]
Stylophora_pistillata_GAJOv1___1543	-0.157729	0.756288	0.884877	-0.546972	0.0206123	0.283685	195057	K01539	9130	Environmental Information Processing	9132	Signal transduction	4024	cAMP signaling pathway [PATH:ko04024]	ATP1A; sodium/potassium-transporting ATPase subunit alpha [EC:7.2.2.13]
Stylophora_pistillata_GAJOv1___1545	-0.231258	0.0279731	0.289685	-0.381418	0.264452	0.585908	195077	K01539	9130	Environmental Information Processing	9132	Signal transduction	4024	cAMP signaling pathway [PATH:ko04024]	ATP1A; sodium/potassium-transporting ATPase subunit alpha [EC:7.2.2.13]
Stylophora_pistillata_GAJOv1___1546	0.220529	0.493161	0.705047	-0.812976	0.019591	0.278997	195096	K01539	9130	Environmental Information Processing	9132	Signal transduction	4024	cAMP signaling pathway [PATH:ko04024]	ATP1A; sodium/potassium-transporting ATPase subunit alpha [EC:7.2.2.13]
Stylophora_pistillata_GAJOv1___15475	-0.237384	0.29083	0.558645	0.397738	0.215555	0.5561	222058	K14085	9100	Metabolism	9101	Carbohydrate metabolism	10	Glycolysis / Gluconeogenesis [PATH:ko00010]	ALDH7A1; aldehyde dehydrogenase family 7 member A1 [EC:1.2.1.31 1.2.1.8 1.2.1.3]
Stylophora_pistillata_GAJOv1___15476	-0.0845406	0.903586	0.957082	-0.77563	0.122157	0.467884	222070	K03841	9100	Metabolism	9101	Carbohydrate metabolism	10	Glycolysis / Gluconeogenesis [PATH:ko00010]	FBP, fbp; fructose-1,6-bisphosphatase I [EC:3.1.3.11]
Stylophora_pistillata_GAJOv1___1548	0.0905958	0.771865	0.892591	-0.466563	0.113666	0.45706	195116	K01539	9130	Environmental Information Processing	9132	Signal transduction	4024	cAMP signaling pathway [PATH:ko04024]	ATP1A; sodium/potassium-transporting ATPase subunit alpha [EC:7.2.2.13]
Stylophora_pistillata_GAJOv1___15488	0.0560763	0.95383	0.97929	0.232414	0.480673	0.733165	222092	K26392
Stylophora_pistillata_GAJOv1___15503	-0.786728	0.00997119	0.271548	0.395785	0.340157	0.630775	222113	K12384	9140	Cellular Processes	9141	Transport and catabolism	4142	Lysosome [PATH:ko04142]	SCARB2, LIMP2, CD36L2; lysosome membrane protein 2
Stylophora_pistillata_GAJOv1___15515	-0.23291	0.73708	0.873279	-0.0391594	0.942422	0.974728	222125	K23902	9180	Brite Hierarchies	9183	Protein families: signaling and cellular processes	2044	Secretion system [BR:ko02044]	PDCD6; programmed cell death protein 6
Stylophora_pistillata_GAJOv1___15539	-0.125733	0.741824	0.875628	-0.153904	0.731155	0.872463	222154	K01880	9120	Genetic Information Processing	9122	Translation	970	Aminoacyl-tRNA biosynthesis [PATH:ko00970]	GARS, glyS1; glycyl-tRNA synthetase [EC:6.1.1.14]
Stylophora_pistillata_GAJOv1___15543	0.376845	0.610557	0.783181	0.49426	0.0266576	0.301593	222173
Stylophora_pistillata_GAJOv1___15547.t1	-0.235632	0.591077	0.768343	0.0303466	0.93684	0.972536	222178
Stylophora_pistillata_GAJOv1___1555	-0.147893	0.817323	0.916143	0.16918	0.489257	0.742297	195148	K12826	9120	Genetic Information Processing	9121	Transcription	3040	Spliceosome [PATH:ko03040]	SF3A2, SAP62; splicing factor 3A subunit 2
Stylophora_pistillata_GAJOv1___1559	0.0681505	0.828743	0.922745	-0.109385	0.64139	0.823938	195155	K20858	9130	Environmental Information Processing	9132	Signal transduction	4020	Calcium signaling pathway [PATH:ko04020]	MCU; calcium uniporter protein, mitochondrial
Stylophora_pistillata_GAJOv1___1563	0.363936	0.628671	0.799311	0.206834	0.471789	0.727296	195164	K00789	9100	Metabolism	9105	Amino acid metabolism	270	Cysteine and methionine metabolism [PATH:ko00270]	metK; S-adenosylmethionine synthetase [EC:2.5.1.6]
Stylophora_pistillata_GAJOv1___15644	0.588077	0.275967	0.546653	0.175135	0.69319	0.855552	222299	K01619	9100	Metabolism	9101	Carbohydrate metabolism	30	Pentose phosphate pathway [PATH:ko00030]	deoC, DERA; deoxyribose-phosphate aldolase [EC:4.1.2.4]
Stylophora_pistillata_GAJOv1___15658	-0.530695	0.0225887	0.289685	0.0674213	0.814806	0.918537	222317	K03781	9100	Metabolism	9101	Carbohydrate metabolism	630	Glyoxylate and dicarboxylate metabolism [PATH:ko00630]	katE, CAT, catB, srpA; catalase [EC:1.11.1.6]
Stylophora_pistillata_GAJOv1___15664	-0.566311	0.222659	0.51304	0.819681	0.187078	0.526237	222350	K00002	9100	Metabolism	9101	Carbohydrate metabolism	10	Glycolysis / Gluconeogenesis [PATH:ko00010]	AKR1A1, adh; alcohol dehydrogenase (NADP+) [EC:1.1.1.2]
Stylophora_pistillata_GAJOv1___15667	-0.331744	0.385914	0.63225	0.675816	0.171178	0.511468	222357	K03386	9140	Cellular Processes	9143	Cell growth and death	4214	Apoptosis - fly [PATH:ko04214]	PRDX2_4, ahpC; peroxiredoxin (alkyl hydroperoxide reductase subunit C) [EC:1.11.1.15]
Stylophora_pistillata_GAJOv1___1567	-0.0357857	0.913821	0.95835	0.396968	0.26647	0.586908	195170
Stylophora_pistillata_GAJOv1___15670	-0.33572	0.778457	0.89667	0.45305	0.355026	0.6379	222362	K00161	9100	Metabolism	9101	Carbohydrate metabolism	10	Glycolysis / Gluconeogenesis [PATH:ko00010]	PDHA, pdhA; pyruvate dehydrogenase E1 component alpha subunit [EC:1.2.4.1]
Stylophora_pistillata_GAJOv1___15678	0.04392	0.941952	0.974055	-0.470283	0.205645	0.538582	222380	K04348	9130	Environmental Information Processing	9132	Signal transduction	4010	MAPK signaling pathway [PATH:ko04010]	PPP3C, CNA; serine/threonine-protein phosphatase 2B catalytic subunit [EC:3.1.3.16]
Stylophora_pistillata_GAJOv1___15684.t1	-0.268913	0.0204844	0.289685	0.264456	0.0808064	0.420761	222418	K00472	9100	Metabolism	9105	Amino acid metabolism	330	Arginine and proline metabolism [PATH:ko00330]	P4HA; prolyl 4-hydroxylase [EC:1.14.11.2]
Stylophora_pistillata_GAJOv1___15696	-0.0787242	0.599904	0.775287	0.623132	0.168589	0.511468	222431
Stylophora_pistillata_GAJOv1___15741.t1	0.588923	0.567588	0.755991	0.526929	0.323335	0.622106	222536	K12616	9120	Genetic Information Processing	9123	Folding, sorting and degradation	3018	RNA degradation [PATH:ko03018]	EDC4; enhancer of mRNA-decapping protein 4
Stylophora_pistillata_GAJOv1___1578	-0.819176	0.673857	0.828928	1.16165	0.0736509	0.399691	195193	K17495	9180	Brite Hierarchies	9181	Protein families: metabolism	1009	Protein phosphatases and associated proteins [BR:ko01009]	CSMD; CUB and sushi domain-containing protein
Stylophora_pistillata_GAJOv1___15784	-0.693819	0.0116004	0.271548	-0.17336	0.0381489	0.332565	222607	K23847
Stylophora_pistillata_GAJOv1___15787	0.513775	0.300376	0.564508	-0.0552176	0.89754	0.957002	222610	K17388	9130	Environmental Information Processing	9132	Signal transduction	4310	Wnt signaling pathway [PATH:ko04310]	ROCK2; Rho-associated protein kinase 2 [EC:2.7.11.1]
Stylophora_pistillata_GAJOv1___15794	-0.823965	0.178935	0.483249	-0.0438272	0.888275	0.95402	222640	K02883	9120	Genetic Information Processing	9122	Translation	3010	Ribosome [PATH:ko03010]	RP-L18e, RPL18; large subunit ribosomal protein L18e
Stylophora_pistillata_GAJOv1___1583	-0.220105	0.357873	0.609205	-0.0742243	0.670942	0.845805	195198	K15172	9180	Brite Hierarchies	9182	Protein families: genetic information processing	3021	Transcription machinery [BR:ko03021]	SUPT5H, SPT5; transcription elongation factor SPT5
Stylophora_pistillata_GAJOv1___15839	-0.828311	0.343809	0.596084	0.74844	0.0362573	0.326354	222693	K09542	9120	Genetic Information Processing	9123	Folding, sorting and degradation	4141	Protein processing in endoplasmic reticulum [PATH:ko04141]	CRYAB; crystallin, alpha B
Stylophora_pistillata_GAJOv1___15841	-0.334804	0.503931	0.713413	-0.933984	0.0623815	0.387139	222698	K09570	9180	Brite Hierarchies	9182	Protein families: genetic information processing	3110	Chaperones and folding catalysts [BR:ko03110]	FKBP3; FK506-binding protein 3 [EC:5.2.1.8]
Stylophora_pistillata_GAJOv1___15877	-0.260464	0.0281074	0.289685	-0.346714	0.144942	0.486174	222781
Stylophora_pistillata_GAJOv1___1589	-0.68749	0.0110218	0.271548	0.178496	0.0871488	0.424786	195207	K05700	9140	Cellular Processes	9144	Cellular community - eukaryotes	4510	Focal adhesion [PATH:ko04510]	VCL; vinculin
Stylophora_pistillata_GAJOv1___15900	-0.566372	0.346904	0.598343	-0.268553	0.165169	0.508958	222808
Stylophora_pistillata_GAJOv1___15908	-0.873379	0.525987	0.723066	-0.124788	0.871393	0.94655	222816	K13238	9100	Metabolism	9103	Lipid metabolism	71	Fatty acid degradation [PATH:ko00071]	ECI1, DCI; Delta3-Delta2-enoyl-CoA isomerase [EC:5.3.3.8]
Stylophora_pistillata_GAJOv1___15947	-0.608498	0.0239483	0.289685	0.702294	0.0922031	0.433123	222857	K05696	9140	Cellular Processes	9144	Cellular community - eukaryotes	4520	Adherens junction [PATH:ko04520]	PTPN1, PTP1B; tyrosine-protein phosphatase non-receptor type 1 [EC:3.1.3.48]
Stylophora_pistillata_GAJOv1___15948	-0.530868	0.0494965	0.335447	0.0656823	0.882199	0.95286	222861	K01596	9100	Metabolism	9101	Carbohydrate metabolism	10	Glycolysis / Gluconeogenesis [PATH:ko00010]	E4.1.1.32, pckA, PCK; phosphoenolpyruvate carboxykinase (GTP) [EC:4.1.1.32]
Stylophora_pistillata_GAJOv1___15949	-1.23779	0.139084	0.429845	0.787768	0.00562654	0.214612	222873	K01596	9100	Metabolism	9101	Carbohydrate metabolism	10	Glycolysis / Gluconeogenesis [PATH:ko00010]	E4.1.1.32, pckA, PCK; phosphoenolpyruvate carboxykinase (GTP) [EC:4.1.1.32]
Stylophora_pistillata_GAJOv1___15969	-0.162364	0.649521	0.814188	-0.387426	0.0800687	0.420761	222911	K05691	9130	Environmental Information Processing	9132	Signal transduction	4390	Hippo signaling pathway [PATH:ko04390]	CTNNA; catenin alpha
Stylophora_pistillata_GAJOv1___15970	-0.258529	0.333833	0.587176	1.31931	0.000339634	0.0906822	222920	K10082	9120	Genetic Information Processing	9123	Folding, sorting and degradation	4141	Protein processing in endoplasmic reticulum [PATH:ko04141]	LMAN2, VIP36; lectin, mannose-binding 2
Stylophora_pistillata_GAJOv1___15974	-0.0363991	0.694922	0.847202	-0.184962	0.53722	0.773667	222927	K24143
Stylophora_pistillata_GAJOv1___16029	-0.178415	0.115217	0.405842	0.422614	0.066044	0.387139	222991	K12877	9120	Genetic Information Processing	9121	Transcription	3040	Spliceosome [PATH:ko03040]	MAGOH; protein mago nashi
Stylophora_pistillata_GAJOv1___16032	0.0153564	0.947998	0.975772	0.399922	0.19545	0.534683	222999	K10370	9180	Brite Hierarchies	9183	Protein families: signaling and cellular processes	4812	Cytoskeleton proteins [BR:ko04812]	TMOD; tropomodulin
Stylophora_pistillata_GAJOv1___16036	0.583223	0.507754	0.71502	1.09153	0.0322361	0.313557	223011	K01681	9100	Metabolism	9101	Carbohydrate metabolism	20	Citrate cycle (TCA cycle) [PATH:ko00020]	ACO, acnA; aconitate hydratase [EC:4.2.1.3]
Stylophora_pistillata_GAJOv1___16037	-1.98706	0.00695827	0.252116	-0.86601	0.214153	0.554058	223014
Stylophora_pistillata_GAJOv1___16079	0.081589	0.806533	0.907619	-0.231575	0.489305	0.742297	223062	K12751	9140	Cellular Processes	9144	Cellular community - eukaryotes	4530	Tight junction [PATH:ko04530]	MYL6; myosin light chain 6
Stylophora_pistillata_GAJOv1___16084	-0.348277	0.0948052	0.372277	-0.238875	0.570124	0.79118	223072	K04739	9150	Organismal Systems	9152	Endocrine system	4910	Insulin signaling pathway [PATH:ko04910]	PRKAR; cAMP-dependent protein kinase regulator
Stylophora_pistillata_GAJOv1___16124	-0.787674	0.117241	0.40973	0.0767127	0.569794	0.79118	223119	K05609	9180	Brite Hierarchies	9181	Protein families: metabolism	1002	Peptidases and inhibitors [BR:ko01002]	UCHL3, YUH1; ubiquitin carboxyl-terminal hydrolase L3 [EC:3.4.19.12]
Stylophora_pistillata_GAJOv1___16133	0.562323	0.365621	0.617854	0.892248	0.0707954	0.3938	223133	K14803	9180	Brite Hierarchies	9181	Protein families: metabolism	1009	Protein phosphatases and associated proteins [BR:ko01009]	PTC2_3; protein phosphatase PTC2/3 [EC:3.1.3.16]
Stylophora_pistillata_GAJOv1___16191.t1	-1.1444	0.32902	0.584098	0.769378	0.0996062	0.443464	223259	K00552	9100	Metabolism	9105	Amino acid metabolism	260	Glycine, serine and threonine metabolism [PATH:ko00260]	GNMT; glycine N-methyltransferase [EC:2.1.1.20]
Stylophora_pistillata_GAJOv1___16224	-0.997746	0.0603871	0.342907	0.0115406	0.982962	0.992628	223340	K07937	9130	Environmental Information Processing	9132	Signal transduction	4072	Phospholipase D signaling pathway [PATH:ko04072]	ARF1; ADP-ribosylation factor 1
Stylophora_pistillata_GAJOv1___16225	-0.212859	0.197184	0.489952	0.00876521	0.942299	0.974728	223350	K07937	9130	Environmental Information Processing	9132	Signal transduction	4072	Phospholipase D signaling pathway [PATH:ko04072]	ARF1; ADP-ribosylation factor 1
Stylophora_pistillata_GAJOv1___1623	0.130112	0.806999	0.907619	-0.178155	0.733426	0.872659	195252
Stylophora_pistillata_GAJOv1___16244	-0.630142	0.161429	0.457555	0.524892	0.0276612	0.305544	223398
Stylophora_pistillata_GAJOv1___16263	-0.5267	0.129578	0.426328	-0.062196	0.590992	0.800591	223419	K07192	9150	Organismal Systems	9152	Endocrine system	4910	Insulin signaling pathway [PATH:ko04910]	FLOT; flotillin
Stylophora_pistillata_GAJOv1___16270	0.0770535	0.880482	0.947308	-0.866609	0.0387932	0.332565	223431	K00111	9100	Metabolism	9103	Lipid metabolism	564	Glycerophospholipid metabolism [PATH:ko00564]	glpA, glpD; glycerol-3-phosphate dehydrogenase [EC:1.1.5.3]
Stylophora_pistillata_GAJOv1___16276	-0.237934	0.174193	0.475559	-0.0102667	0.985605	0.994545	223437	K12164	9180	Brite Hierarchies	9182	Protein families: genetic information processing	4121	Ubiquitin system [BR:ko04121]	UBA5, UBE1DC1; ubiquitin-like modifier-activating enzyme 5
Stylophora_pistillata_GAJOv1___16302	0.651505	0.153995	0.454488	-0.541224	0.0964963	0.437929	223477
Stylophora_pistillata_GAJOv1___16339	-0.373137	0.544114	0.735215	0.388509	0.263599	0.585908	223535
Stylophora_pistillata_GAJOv1___16351	-1.02718	0.0138317	0.271548	-0.128523	0.707731	0.864429	223553	K02984	9120	Genetic Information Processing	9122	Translation	3010	Ribosome [PATH:ko03010]	RP-S3Ae, RPS3A; small subunit ribosomal protein S3Ae
Stylophora_pistillata_GAJOv1___16353	-0.766499	0.0654008	0.342907	-1.1968	0.00414726	0.18887	223556	K24030
Stylophora_pistillata_GAJOv1___1638.t1	0.211775	0.654982	0.81696	0.380032	0.275113	0.590482	195286	K18726	9180	Brite Hierarchies	9182	Protein families: genetic information processing	3019	Messenger RNA biogenesis [BR:ko03019]	FAF2, UBXD8; FAS-associated factor 2
Stylophora_pistillata_GAJOv1___1639	-0.114839	0.845903	0.930981	-0.262675	0.2174	0.5577	195287	K21772	9180	Brite Hierarchies	9182	Protein families: genetic information processing	3019	Messenger RNA biogenesis [BR:ko03019]	PURA; transcriptional activator protein Pur-alpha
Stylophora_pistillata_GAJOv1___16391	-0.499824	0.166622	0.465357	0.523039	0.0600632	0.385501	223610	K00031	9100	Metabolism	9101	Carbohydrate metabolism	20	Citrate cycle (TCA cycle) [PATH:ko00020]	IDH1, IDH2, icd; isocitrate dehydrogenase [EC:1.1.1.42]
Stylophora_pistillata_GAJOv1___16394	-0.713036	0.0531321	0.335447	0.007949	0.968601	0.98783	223615
Stylophora_pistillata_GAJOv1___16401	-0.344078	0.0208005	0.289685	0.323479	0.245616	0.576032	223639	K00820	9100	Metabolism	9101	Carbohydrate metabolism	520	Amino sugar and nucleotide sugar metabolism [PATH:ko00520]	glmS, GFPT; glutamine---fructose-6-phosphate transaminase (isomerizing) [EC:2.6.1.16]
Stylophora_pistillata_GAJOv1___16402	-0.165896	0.411836	0.652971	0.129857	0.239619	0.574312	223643	K17255	9180	Brite Hierarchies	9183	Protein families: signaling and cellular processes	4147	Exosome [BR:ko04147]	GDI1_2; Rab GDP dissociation inhibitor
Stylophora_pistillata_GAJOv1___16433	-0.597067	0.0671761	0.346255	0.150207	0.385153	0.666036	223698	K00688	9100	Metabolism	9101	Carbohydrate metabolism	500	Starch and sucrose metabolism [PATH:ko00500]	PYG, glgP; glycogen phosphorylase [EC:2.4.1.1]
Stylophora_pistillata_GAJOv1___16444	-0.302182	0.358222	0.609205	-0.00257641	0.997708	0.998456	223720	K06268	9130	Environmental Information Processing	9132	Signal transduction	4010	MAPK signaling pathway [PATH:ko04010]	PPP3R, CNB; serine/threonine-protein phosphatase 2B regulatory subunit
Stylophora_pistillata_GAJOv1___16445	-0.443252	0.501293	0.711943	0.792026	0.0449243	0.350829	223750	K05546	9100	Metabolism	9107	Glycan biosynthesis and metabolism	510	N-Glycan biosynthesis [PATH:ko00510]	GANAB; mannosyl-oligosaccharide alpha-1,3-glucosidase [EC:3.2.1.207]
Stylophora_pistillata_GAJOv1___16446	-1.08174	0.01605	0.289685	-0.0347423	0.896226	0.957002	223752	K22390	9190	Not Included in Pathway or Brite	9191	Unclassified: metabolism	99999	Others	ACP7; acid phosphatase type 7
Stylophora_pistillata_GAJOv1___16498	0.235712	0.436537	0.670839	0.893017	0.0302207	0.310857	223818
Stylophora_pistillata_GAJOv1___1650	-0.0300751	0.944057	0.974637	-0.0197313	0.846042	0.934215	195305	K15109	9150	Organismal Systems	9159	Environmental adaptation	4714	Thermogenesis [PATH:ko04714]	SLC25A20_29, CACT, CACL, CRC1; solute carrier family 25 (mitochondrial carnitine/acylcarnitine transporter), member 20/29
Stylophora_pistillata_GAJOv1___1651	-0.733146	0.251208	0.531478	0.546894	0.255008	0.581598	195307	K00382	9100	Metabolism	9101	Carbohydrate metabolism	10	Glycolysis / Gluconeogenesis [PATH:ko00010]	DLD, lpd, pdhD; dihydrolipoamide dehydrogenase [EC:1.8.1.4]
Stylophora_pistillata_GAJOv1___16549	-0.799695	0.159812	0.454901	-0.316561	0.263264	0.585908	223873	K26082
Stylophora_pistillata_GAJOv1___16578	-0.862102	0.0888794	0.370247	0.404421	0.308405	0.615427	223920	K07152	9180	Brite Hierarchies	9182	Protein families: genetic information processing	3029	Mitochondrial biogenesis [BR:ko03029]	SCO1; protein SCO1
Stylophora_pistillata_GAJOv1___16589	-0.435956	0.0169716	0.289685	-0.0861507	0.502918	0.749325	223931	K10365	9140	Cellular Processes	9141	Transport and catabolism	4144	Endocytosis [PATH:ko04144]	CAPZB; capping protein (actin filament) muscle Z-line, beta
Stylophora_pistillata_GAJOv1___16600	-0.387892	0.149257	0.448618	0.0221353	0.695977	0.855552	223952	K04646	9140	Cellular Processes	9141	Transport and catabolism	4144	Endocytosis [PATH:ko04144]	CLTC; clathrin heavy chain
Stylophora_pistillata_GAJOv1___16630	-0.362592	0.445162	0.675648	-0.0466346	0.909468	0.960554	223996	K15730	9100	Metabolism	9103	Lipid metabolism	590	Arachidonic acid metabolism [PATH:ko00590]	PTGES3; cytosolic prostaglandin-E synthase [EC:5.3.99.3]
Stylophora_pistillata_GAJOv1___16632	-0.88078	0.198386	0.489952	0.442522	0.187242	0.526237	223998
Stylophora_pistillata_GAJOv1___16680	-0.0452364	0.969097	0.986086	0.6543	0.461474	0.720213	224071
Stylophora_pistillata_GAJOv1___167	-0.16382	0.352509	0.604884	0.0730744	0.695149	0.855552	192257	K10373	9150	Organismal Systems	9153	Circulatory system	4260	Cardiac muscle contraction [PATH:ko04260]	TPM1; tropomyosin 1
Stylophora_pistillata_GAJOv1___16737	-0.00632792	0.983315	0.989989	-0.1655	0.225153	0.565046	224136
Stylophora_pistillata_GAJOv1___16759	-0.662596	0.0271121	0.289685	-0.284188	0.47577	0.7309	224158	K01464	9100	Metabolism	9104	Nucleotide metabolism	240	Pyrimidine metabolism [PATH:ko00240]	DPYS, dht, hydA; dihydropyrimidinase [EC:3.5.2.2]
Stylophora_pistillata_GAJOv1___16801.t1	-0.52325	0.0761871	0.354705	-0.407647	0.136786	0.479021	224231
Stylophora_pistillata_GAJOv1___16802	-0.392835	0.0102898	0.271548	-0.0762755	0.710852	0.866655	224232	K01587	9100	Metabolism	9104	Nucleotide metabolism	230	Purine metabolism [PATH:ko00230]	PAICS; phosphoribosylaminoimidazole carboxylase / phosphoribosylaminoimidazole-succinocarboxamide synthase [EC:4.1.1.21 6.3.2.6]
Stylophora_pistillata_GAJOv1___16825	0.0250125	0.909925	0.958176	-0.00898156	0.93288	0.971446	224275	K17262	9180	Brite Hierarchies	9183	Protein families: signaling and cellular processes	4812	Cytoskeleton proteins [BR:ko04812]	TBCB, CKAP1, ALF1; tubulin-specific chaperone B
Stylophora_pistillata_GAJOv1___16848	0.0317909	0.859631	0.940668	0.68207	0.0522104	0.35744	224301	K18423	9160	Human Diseases	9171	Infectious disease: bacterial	5132	Salmonella infection [PATH:ko05132]	CSE1, CAS, XPO2; exportin-2 (importin alpha re-exporter)
Stylophora_pistillata_GAJOv1___16854	-0.936037	0.651628	0.815299	-0.667119	0.41807	0.689995	224312
Stylophora_pistillata_GAJOv1___16855	-0.149086	0.884657	0.948609	-0.886317	0.321529	0.622106	224313	K04552	9120	Genetic Information Processing	9123	Folding, sorting and degradation	4120	Ubiquitin mediated proteolysis [PATH:ko04120]	UBE2L3, UBCH7; ubiquitin-conjugating enzyme E2 L3 [EC:2.3.2.23]
Stylophora_pistillata_GAJOv1___16882	-0.312329	0.192508	0.489592	-0.0847974	0.532759	0.769714	224378	K00383	9100	Metabolism	9106	Metabolism of other amino acids	480	Glutathione metabolism [PATH:ko00480]	GSR, gor; glutathione reductase (NADPH) [EC:1.8.1.7]
Stylophora_pistillata_GAJOv1___16901	3.39869	0.055833	0.337702	-1.754	0.238462	0.573411	224400	K13858	9180	Brite Hierarchies	9182	Protein families: genetic information processing	3036	Chromosome and associated proteins [BR:ko03036]	SLC4A7, NBC3; solute carrier family 4 (sodium bicarbonate cotransporter), member 7
Stylophora_pistillata_GAJOv1___16906	-1.04471	0.0334521	0.30728	0.268675	0.341108	0.630775	224411	K18674	9190	Not Included in Pathway or Brite	9191	Unclassified: metabolism	99980	Enzymes with EC numbers	GALK2; N-acetylgalactosamine kinase [EC:2.7.1.157]
Stylophora_pistillata_GAJOv1___16943	-0.215533	0.490936	0.703973	0.440376	0.497251	0.745876	224448
Stylophora_pistillata_GAJOv1___16944	-0.848895	0.207259	0.500967	0.129488	0.836997	0.927344	224449
Stylophora_pistillata_GAJOv1___1698	-0.574077	0.448162	0.67834	0.104147	0.507552	0.752869	195392	K08515	9120	Genetic Information Processing	9123	Folding, sorting and degradation	4130	SNARE interactions in vesicular transport [PATH:ko04130]	VAMP7; vesicle-associated membrane protein 7
Stylophora_pistillata_GAJOv1___16991	-2.4748	0.418828	0.657806	-0.175357	0.471148	0.727296	224556	K17920	9140	Cellular Processes	9141	Transport and catabolism	4144	Endocytosis [PATH:ko04144]	SNX5_6_32; sorting nexin-5/6/32
Stylophora_pistillata_GAJOv1___17013	-0.123038	0.902579	0.957082	0.00189969	0.994265	0.996804	224587	K11086	9120	Genetic Information Processing	9121	Transcription	3040	Spliceosome [PATH:ko03040]	SNRPB, SMB; small nuclear ribonucleoprotein B and B'
Stylophora_pistillata_GAJOv1___17019.t1	0.781337	0.2035	0.49781	-0.14073	0.588604	0.80019	224597	K12176	9180	Brite Hierarchies	9182	Protein families: genetic information processing	4121	Ubiquitin system [BR:ko04121]	COPS2, CSN2, TRIP15; COP9 signalosome complex subunit 2
Stylophora_pistillata_GAJOv1___17021	-0.248	0.255516	0.532212	-0.138993	0.517458	0.758036	224599	K13025	9120	Genetic Information Processing	9121	Transcription	3040	Spliceosome [PATH:ko03040]	EIF4A3, FAL1; ATP-dependent RNA helicase [EC:3.6.4.13]
Stylophora_pistillata_GAJOv1___17026	-0.701725	0.276074	0.546653	-0.0227485	0.935709	0.972536	224637
Stylophora_pistillata_GAJOv1___17028	0.45032	0.251747	0.531777	0.10189	0.38179	0.665006	224639	K18598	9190	Not Included in Pathway or Brite	9193	Unclassified: signaling and cellular processes	99993	Cell motility	EML6; echinoderm microtubule-associated protein-like 6
Stylophora_pistillata_GAJOv1___17098.t1	0.834675	0.458966	0.687677	0.0754781	0.857123	0.938308	224753	K08343	9140	Cellular Processes	9141	Transport and catabolism	4140	Autophagy - animal [PATH:ko04140]	ATG3; ubiquitin-like-conjugating enzyme ATG3
Stylophora_pistillata_GAJOv1___17102	-0.172009	0.100917	0.387138	-0.459789	0.387023	0.667063	224764
Stylophora_pistillata_GAJOv1___17115	-0.789551	0.333347	0.587176	-0.25624	0.531033	0.768071	224786	K12478	9140	Cellular Processes	9141	Transport and catabolism	4144	Endocytosis [PATH:ko04144]	EEA1; early endosome antigen 1
Stylophora_pistillata_GAJOv1___17119	-0.28364	0.0381675	0.324545	0.142856	0.568589	0.790695	224793	K02732	9120	Genetic Information Processing	9123	Folding, sorting and degradation	3050	Proteasome [PATH:ko03050]	PSMB1; 20S proteasome subunit beta 6 [EC:3.4.25.1]
Stylophora_pistillata_GAJOv1___17128	0.120813	0.635391	0.803264	-0.316359	0.552516	0.778069	224827	K00249	9100	Metabolism	9103	Lipid metabolism	71	Fatty acid degradation [PATH:ko00071]	ACADM, acd; acyl-CoA dehydrogenase [EC:1.3.8.7]
Stylophora_pistillata_GAJOv1___17142	-0.316937	0.46507	0.694563	0.153576	0.253011	0.581598	224844
Stylophora_pistillata_GAJOv1___17157	-0.344607	0.262204	0.538403	0.0586855	0.609615	0.812713	224919
Stylophora_pistillata_GAJOv1___17177	-0.402924	0.28403	0.554148	0.289241	0.248104	0.576032	224938	K14163	9100	Metabolism	9108	Metabolism of cofactors and vitamins	860	Porphyrin and chlorophyll metabolism [PATH:ko00860]	EPRS; bifunctional glutamyl/prolyl-tRNA synthetase [EC:6.1.1.17 6.1.1.15]
Stylophora_pistillata_GAJOv1___1722	-0.235017	0.194143	0.489592	0.000390847	0.998749	0.998749	195426	K04443	9130	Environmental Information Processing	9132	Signal transduction	4010	MAPK signaling pathway [PATH:ko04010]	MAPKAPK2; mitogen-activated protein kinase-activated protein kinase 2 [EC:2.7.11.1]
Stylophora_pistillata_GAJOv1___17276	-0.518219	0.175969	0.478449	-0.453544	0.44301	0.708286	225170
Stylophora_pistillata_GAJOv1___17284	-0.811739	0.260209	0.536908	0.112936	0.856341	0.938308	225182	K03247	9120	Genetic Information Processing	9122	Translation	3013	RNA transport [PATH:ko03013]	EIF3H; translation initiation factor 3 subunit H
Stylophora_pistillata_GAJOv1___17286.t1	-1.14081	0.335691	0.588893	-0.344009	0.261488	0.585908	225188	K24498
Stylophora_pistillata_GAJOv1___1732.t1	0.210059	0.799529	0.905217	-0.993964	0.260767	0.585908	195447
Stylophora_pistillata_GAJOv1___1734	0.103728	0.945693	0.974637	-1.16875	0.083324	0.420761	195451
Stylophora_pistillata_GAJOv1___17340.t1	0.1983	0.820135	0.917754	0.502099	0.0240651	0.298377	225380	K03265	9120	Genetic Information Processing	9122	Translation	3015	mRNA surveillance pathway [PATH:ko03015]	ETF1, ERF1; peptide chain release factor subunit 1
Stylophora_pistillata_GAJOv1___17364	-0.377219	0.671661	0.828928	-0.507965	0.093807	0.434834	225459	K24524
Stylophora_pistillata_GAJOv1___17368	-2.11521	0.680122	0.834525	-0.535125	0.67744	0.847594	225465	K06243	9130	Environmental Information Processing	9132	Signal transduction	4151	PI3K-Akt signaling pathway [PATH:ko04151]	LAMB2; laminin, beta 2
Stylophora_pistillata_GAJOv1___1741	0.813995	0.363883	0.615696	0.553262	0.210306	0.548357	195460	K14007	9120	Genetic Information Processing	9123	Folding, sorting and degradation	4141	Protein processing in endoplasmic reticulum [PATH:ko04141]	SEC24; protein transport protein SEC24
Stylophora_pistillata_GAJOv1___17434	-0.429293	0.529224	0.72463	2.17143	0.105074	0.444747	225548	K24335
Stylophora_pistillata_GAJOv1___17435	-0.490872	0.0464213	0.335447	0.960899	0.000576855	0.123413	225549	K09487	9120	Genetic Information Processing	9123	Folding, sorting and degradation	4141	Protein processing in endoplasmic reticulum [PATH:ko04141]	HSP90B, TRA1; heat shock protein 90kDa beta
Stylophora_pistillata_GAJOv1___17479.t1	0.430948	0.34237	0.595136	0.3702	0.0635773	0.387139	225625	K05760	9130	Environmental Information Processing	9132	Signal transduction	4370	VEGF signaling pathway [PATH:ko04370]	PXN; paxillin
Stylophora_pistillata_GAJOv1___1748	0.00652631	0.979773	0.98937	-0.150734	0.446813	0.710959	195473	K16939	9160	Human Diseases	9171	Infectious disease: bacterial	5131	Shigellosis [PATH:ko05131]	SEPT6_8_11; septin 6/8/11
Stylophora_pistillata_GAJOv1___17495	-0.604102	0.0640834	0.342907	0.507335	0.102312	0.443464	225653	K02893	9120	Genetic Information Processing	9122	Translation	3010	Ribosome [PATH:ko03010]	RP-L23Ae, RPL23A; large subunit ribosomal protein L23Ae
Stylophora_pistillata_GAJOv1___17496	0.269927	0.59914	0.775193	-0.393615	0.0257733	0.298377	225655
Stylophora_pistillata_GAJOv1___17510	-0.628411	0.0190752	0.289685	0.239861	0.149695	0.498362	225669	K01623	9100	Metabolism	9101	Carbohydrate metabolism	10	Glycolysis / Gluconeogenesis [PATH:ko00010]	ALDO; fructose-bisphosphate aldolase, class I [EC:4.1.2.13]
Stylophora_pistillata_GAJOv1___17536	-0.198761	0.648742	0.813976	-0.0512225	0.819005	0.920347	225739	K03936	9100	Metabolism	9102	Energy metabolism	190	Oxidative phosphorylation [PATH:ko00190]	NDUFS3; NADH dehydrogenase (ubiquinone) Fe-S protein 3 [EC:7.1.1.2 1.6.99.3]
Stylophora_pistillata_GAJOv1___17538	-0.344407	0.485392	0.703968	-0.243247	0.455851	0.717643	225747	K20493	9180	Brite Hierarchies	9182	Protein families: genetic information processing	4131	Membrane trafficking [BR:ko04131]	LRRC16, CARMIL; leucine-rich repeat-containing protein 16
Stylophora_pistillata_GAJOv1___17631	-0.881739	0.0835181	0.362002	-0.83025	0.154783	0.50522	225868	K08835	9180	Brite Hierarchies	9181	Protein families: metabolism	1001	Protein kinases [BR:ko01001]	OXSR1, STK39; serine/threonine-protein kinase OSR1/STK39 [EC:2.7.11.1]
Stylophora_pistillata_GAJOv1___17638	-0.606132	0.052258	0.335447	0.502742	0.0578018	0.372779	225875	K06270	9130	Environmental Information Processing	9132	Signal transduction	4024	cAMP signaling pathway [PATH:ko04024]	PPP1R12A, MYPT1; protein phosphatase 1 regulatory subunit 12A
Stylophora_pistillata_GAJOv1___17639	-0.0684822	0.792399	0.903062	0.312231	0.484856	0.738064	225884
Stylophora_pistillata_GAJOv1___17645	-0.278839	0.0556302	0.337702	0.0889607	0.586372	0.798783	225889	K03039	9120	Genetic Information Processing	9123	Folding, sorting and degradation	3050	Proteasome [PATH:ko03050]	PSMD13, RPN9; 26S proteasome regulatory subunit N9
Stylophora_pistillata_GAJOv1___17652	-0.791062	0.449524	0.679276	-1.45626	0.0223147	0.297901	225899	K12820	9120	Genetic Information Processing	9121	Transcription	3040	Spliceosome [PATH:ko03040]	DHX15, PRP43; pre-mRNA-splicing factor ATP-dependent RNA helicase DHX15/PRP43 [EC:3.6.4.13]
Stylophora_pistillata_GAJOv1___17677.t1	-0.653659	0.00489222	0.239472	-0.428684	0.046755	0.351463	225932	K06094	9130	Environmental Information Processing	9132	Signal transduction	4390	Hippo signaling pathway [PATH:ko04390]	LLGL; lethal(2) giant larvae protein
Stylophora_pistillata_GAJOv1___17682	-0.158014	0.457184	0.687321	0.638131	0.0670083	0.387288	225943	K00600	9100	Metabolism	9101	Carbohydrate metabolism	630	Glyoxylate and dicarboxylate metabolism [PATH:ko00630]	glyA, SHMT; glycine hydroxymethyltransferase [EC:2.1.2.1]
Stylophora_pistillata_GAJOv1___17726	-1.01138	0.228444	0.517182	-0.145629	0.576509	0.794335	226021	K00856	9100	Metabolism	9104	Nucleotide metabolism	230	Purine metabolism [PATH:ko00230]	E2.7.1.20, ADK; adenosine kinase [EC:2.7.1.20]
Stylophora_pistillata_GAJOv1___17730.t2	-0.281619	0.324286	0.580334	0.330791	0.193751	0.5329	226025	K15040	9130	Environmental Information Processing	9132	Signal transduction	4020	Calcium signaling pathway [PATH:ko04020]	VDAC2; voltage-dependent anion channel protein 2
Stylophora_pistillata_GAJOv1___17751.t1	-0.689888	0.333699	0.587176	-0.526675	0.067819	0.387766	226072	K00036	9100	Metabolism	9101	Carbohydrate metabolism	30	Pentose phosphate pathway [PATH:ko00030]	G6PD, zwf; glucose-6-phosphate 1-dehydrogenase [EC:1.1.1.49 1.1.1.363]
Stylophora_pistillata_GAJOv1___17759.t1	-0.257688	0.520897	0.719873	-0.0991661	0.769571	0.890168	226084	K01363	9140	Cellular Processes	9141	Transport and catabolism	4142	Lysosome [PATH:ko04142]	CTSB; cathepsin B [EC:3.4.22.1]
Stylophora_pistillata_GAJOv1___17813.t2	0.35547	0.543851	0.735215	0.42894	0.172405	0.511468	226153	K07511	9100	Metabolism	9101	Carbohydrate metabolism	640	Propanoate metabolism [PATH:ko00640]	ECHS1; enoyl-CoA hydratase [EC:4.2.1.17]
Stylophora_pistillata_GAJOv1___17817.t1	0.0101046	0.971582	0.986359	-0.785877	0.175562	0.512359	226167	K18258	9180	Brite Hierarchies	9183	Protein families: signaling and cellular processes	4147	Exosome [BR:ko04147]	CRYM; thiomorpholine-carboxylate dehydrogenase [EC:1.5.1.25]
Stylophora_pistillata_GAJOv1___17818	-0.681639	0.0901644	0.370346	-0.219855	0.31138	0.616755	226168	K05757	9140	Cellular Processes	9141	Transport and catabolism	4144	Endocytosis [PATH:ko04144]	ARPC1A_B; actin related protein 2/3 complex, subunit 1A/1B
Stylophora_pistillata_GAJOv1___17838	-0.262758	0.0173909	0.289685	-0.133203	0.319822	0.622106	226201	K08516	9120	Genetic Information Processing	9123	Folding, sorting and degradation	4130	SNARE interactions in vesicular transport [PATH:ko04130]	YKT6; synaptobrevin homolog YKT6
Stylophora_pistillata_GAJOv1___17859	-0.514932	0.0769539	0.355078	0.757749	0.0129216	0.253682	226228	K09584	9120	Genetic Information Processing	9123	Folding, sorting and degradation	4141	Protein processing in endoplasmic reticulum [PATH:ko04141]	PDIA6, TXNDC7; protein disulfide-isomerase A6 [EC:5.3.4.1]
Stylophora_pistillata_GAJOv1___17872.t1	-0.401339	0.476134	0.699257	0.167539	0.428526	0.700095	226247	K06086	9140	Cellular Processes	9144	Cellular community - eukaryotes	4520	Adherens junction [PATH:ko04520]	SORBS1, SH3D5, PONSIN, CAP; sorbin and SH3 domain containing 1
Stylophora_pistillata_GAJOv1___17879	-0.45589	0.0425468	0.335447	0.278816	0.205751	0.538582	226259	K23551	9160	Human Diseases	9161	Cancer: overview	5206	MicroRNAs in cancer [PATH:ko05206]	FSCN1; fascin 1
Stylophora_pistillata_GAJOv1___17883.t1	0.0943419	0.793945	0.903062	0.111998	0.63418	0.823938	226265	K00415	9100	Metabolism	9102	Energy metabolism	190	Oxidative phosphorylation [PATH:ko00190]	QCR2, UQCRC2; ubiquinol-cytochrome c reductase core subunit 2
Stylophora_pistillata_GAJOv1___17886	0.0417559	0.741169	0.875628	0.309913	0.125398	0.471567	226275	K02998	9120	Genetic Information Processing	9122	Translation	3010	Ribosome [PATH:ko03010]	RP-SAe, RPSA; small subunit ribosomal protein SAe
Stylophora_pistillata_GAJOv1___17950	-0.341685	0.493797	0.705047	0.133493	0.638655	0.823938	226371	K01372	9180	Brite Hierarchies	9181	Protein families: metabolism	1002	Peptidases and inhibitors [BR:ko01002]	BLMH, pepC; bleomycin hydrolase [EC:3.4.22.40]
Stylophora_pistillata_GAJOv1___17967	-1.04826	0.0934882	0.370346	0.0570476	0.91851	0.963399	226396
Stylophora_pistillata_GAJOv1___17998	-0.453365	0.0258169	0.289685	0.0776713	0.63782	0.823938	226432	K10457	9180	Brite Hierarchies	9182	Protein families: genetic information processing	4121	Ubiquitin system [BR:ko04121]	KLHL20, KLEIP; kelch-like protein 20
Stylophora_pistillata_GAJOv1___18000	0.424968	0.628398	0.799311	-0.374086	0.634781	0.823938	226434	K11247	9140	Cellular Processes	9141	Transport and catabolism	4144	Endocytosis [PATH:ko04144]	SH3GL; endophilin-A
Stylophora_pistillata_GAJOv1___18004	-1.13698	0.0707416	0.352655	-0.917521	0.00426216	0.18887	226440	K06704	9150	Organismal Systems	9158	Development and regeneration	4361	Axon regeneration [PATH:ko04361]	ADAM10, CD156c; disintegrin and metalloproteinase domain-containing protein 10 [EC:3.4.24.81]
Stylophora_pistillata_GAJOv1___18081	-0.509132	0.0776951	0.355216	0.261957	0.215775	0.5561	226559	K12231	9180	Brite Hierarchies	9182	Protein families: genetic information processing	4121	Ubiquitin system [BR:ko04121]	HECTD1; E3 ubiquitin-protein ligase HECTD1 [EC:2.3.2.26]
Stylophora_pistillata_GAJOv1___18088	-0.695151	0.317527	0.576992	-0.575501	0.319495	0.622106	226566
Stylophora_pistillata_GAJOv1___18089	-0.865841	0.375862	0.624888	0.502315	0.285849	0.59445	226567
Stylophora_pistillata_GAJOv1___18091	-1.51258	0.265186	0.540374	0.516338	0.352947	0.636623	226569	K24469
Stylophora_pistillata_GAJOv1___18092	-1.55051	0.165201	0.463326	0.677051	0.341513	0.630775	226570
Stylophora_pistillata_GAJOv1___1815	-0.570157	0.505606	0.714269	0.504006	0.224699	0.565046	195576	K25470
Stylophora_pistillata_GAJOv1___18165	-0.887319	0.0564161	0.339259	0.343637	0.0658838	0.387139	226662	K01204	9100	Metabolism	9107	Glycan biosynthesis and metabolism	603	Glycosphingolipid biosynthesis - globo and isoglobo series [PATH:ko00603]	NAGA; alpha-N-acetylgalactosaminidase [EC:3.2.1.49]
Stylophora_pistillata_GAJOv1___18169	-0.513249	0.0251785	0.289685	0.689101	0.0114008	0.242452	226669	K08056	9120	Genetic Information Processing	9123	Folding, sorting and degradation	4141	Protein processing in endoplasmic reticulum [PATH:ko04141]	PDIA3, GRP58; protein disulfide-isomerase A3 [EC:5.3.4.1]
Stylophora_pistillata_GAJOv1___18174.t1	-0.179221	0.788717	0.901487	0.0382545	0.814407	0.918537	226688	K15010	9130	Environmental Information Processing	9132	Signal transduction	4068	FoxO signaling pathway [PATH:ko04068]	HOMER; homer
Stylophora_pistillata_GAJOv1___18182	-0.084395	0.829548	0.922872	-0.0228797	0.901955	0.958686	226699
Stylophora_pistillata_GAJOv1___18195.t1	0.548645	0.159718	0.454901	-0.587622	0.262203	0.585908	226828	K13811	9100	Metabolism	9102	Energy metabolism	920	Sulfur metabolism [PATH:ko00920]	PAPSS; 3'-phosphoadenosine 5'-phosphosulfate synthase [EC:2.7.7.4 2.7.1.25]
Stylophora_pistillata_GAJOv1___18199	-0.213331	0.825094	0.920217	0.751173	0.171919	0.511468	226835	K13280	9120	Genetic Information Processing	9123	Folding, sorting and degradation	3060	Protein export [PATH:ko03060]	SEC11, sipW; signal peptidase I [EC:3.4.21.89]
Stylophora_pistillata_GAJOv1___18237.t1	-0.415501	0.0331715	0.30728	-0.43244	0.026044	0.298377	226898
Stylophora_pistillata_GAJOv1___1826	0.308873	0.715086	0.862367	-0.764663	0.237216	0.572663	195598	K10419	9160	Human Diseases	9171	Infectious disease: bacterial	5132	Salmonella infection [PATH:ko05132]	DYNLRB, DNCL2; dynein light chain roadblock-type
Stylophora_pistillata_GAJOv1___18260	-0.764892	0.0909432	0.370346	-0.00246879	0.991144	0.996369	226929	K09595	9180	Brite Hierarchies	9181	Protein families: metabolism	1002	Peptidases and inhibitors [BR:ko01002]	HM13; minor histocompatibility antigen H13 [EC:3.4.23.-]
Stylophora_pistillata_GAJOv1___18270	-0.349257	0.150212	0.448618	0.109289	0.131909	0.478371	226941	K07897	9140	Cellular Processes	9141	Transport and catabolism	4144	Endocytosis [PATH:ko04144]	RAB7A; Ras-related protein Rab-7A
Stylophora_pistillata_GAJOv1___18271	0.036762	0.914712	0.95851	0.213496	0.400276	0.676415	226952	K00139	9100	Metabolism	9101	Carbohydrate metabolism	650	Butanoate metabolism [PATH:ko00650]	ALDH5A1; succinate-semialdehyde dehydrogenase [EC:1.2.1.24]
Stylophora_pistillata_GAJOv1___183	-0.687899	0.061713	0.342907	-0.136171	0.733327	0.872659	192293	K02991	9120	Genetic Information Processing	9122	Translation	3010	Ribosome [PATH:ko03010]	RP-S6e, RPS6; small subunit ribosomal protein S6e
Stylophora_pistillata_GAJOv1___18323	-0.339338	0.0782544	0.355339	0.783794	0.00729174	0.221238	227041	K04079	9120	Genetic Information Processing	9123	Folding, sorting and degradation	4141	Protein processing in endoplasmic reticulum [PATH:ko04141]	HSP90A, htpG; molecular chaperone HtpG
Stylophora_pistillata_GAJOv1___18324	-0.70393	0.291352	0.558843	-0.218638	0.625229	0.819922	227061	K24070
Stylophora_pistillata_GAJOv1___18368	-1.03769	0.211595	0.503529	0.0761897	0.861361	0.941012	227122	K13044	9180	Brite Hierarchies	9182	Protein families: genetic information processing	3041	Spliceosome [BR:ko03041]	HNRNPABD; heterogeneous nuclear ribonucleoprotein A/B/D
Stylophora_pistillata_GAJOv1___18377	4.67572	0.155173	0.454488	-0.522881	0.883139	0.95296	227133	K01442	9100	Metabolism	9103	Lipid metabolism	120	Primary bile acid biosynthesis [PATH:ko00120]	E3.5.1.24; choloylglycine hydrolase [EC:3.5.1.24]
Stylophora_pistillata_GAJOv1___18387	-1.16414	0.0873186	0.370185	-0.709554	0.0134939	0.254074	227146	K22747	9190	Not Included in Pathway or Brite	9193	Unclassified: signaling and cellular processes	99995	Signaling proteins	AIFM3; apoptosis-inducing factor 3
Stylophora_pistillata_GAJOv1___18390	-0.475167	0.631162	0.800191	0.299047	0.39248	0.671708	227149	K01637	9100	Metabolism	9101	Carbohydrate metabolism	630	Glyoxylate and dicarboxylate metabolism [PATH:ko00630]	E4.1.3.1, aceA; isocitrate lyase [EC:4.1.3.1]
Stylophora_pistillata_GAJOv1___18391	-0.083834	0.904641	0.957082	-0.292503	0.276054	0.590482	227150	K01638	9100	Metabolism	9101	Carbohydrate metabolism	620	Pyruvate metabolism [PATH:ko00620]	aceB, glcB; malate synthase [EC:2.3.3.9]
Stylophora_pistillata_GAJOv1___18393	0.0454202	0.917202	0.959829	-1.05691	0.332689	0.629093	227153	K11088	9120	Genetic Information Processing	9121	Transcription	3040	Spliceosome [PATH:ko03040]	SNRPD3, SMD3; small nuclear ribonucleoprotein D3
Stylophora_pistillata_GAJOv1___18430	-0.613504	0.511474	0.71502	0.550041	0.0474845	0.351463	227199	K02728	9120	Genetic Information Processing	9123	Folding, sorting and degradation	3050	Proteasome [PATH:ko03050]	PSMA4; 20S proteasome subunit alpha 3 [EC:3.4.25.1]
Stylophora_pistillata_GAJOv1___18433	0.0752343	0.0729074	0.352655	0.481677	0.0402206	0.338061	227204	K13203	9180	Brite Hierarchies	9182	Protein families: genetic information processing	3041	Spliceosome [BR:ko03041]	ZFR; zinc finger RNA-binding protein
Stylophora_pistillata_GAJOv1___18439	0.251147	0.41513	0.655081	0.416311	0.121805	0.467884	227291	K07880	9180	Brite Hierarchies	9182	Protein families: genetic information processing	4131	Membrane trafficking [BR:ko04131]	RAB4B; Ras-related protein Rab-4B
Stylophora_pistillata_GAJOv1___1844	0.175825	0.695531	0.847202	0.32128	0.367311	0.651271	195626	K00413	9100	Metabolism	9102	Energy metabolism	190	Oxidative phosphorylation [PATH:ko00190]	CYC1, CYT1, petC; ubiquinol-cytochrome c reductase cytochrome c1 subunit
Stylophora_pistillata_GAJOv1___18441	0.0326464	0.961423	0.982771	0.57296	0.0285138	0.309479	227295
Stylophora_pistillata_GAJOv1___18442	-0.43988	0.655404	0.81696	0.179927	0.681891	0.849977	227296
Stylophora_pistillata_GAJOv1___18476	-1.12746	0.193559	0.489592	1.30404	0.00272754	0.181089	227367	K22556	9180	Brite Hierarchies	9182	Protein families: genetic information processing	4131	Membrane trafficking [BR:ko04131]	MANF, ARMET; mesencephalic astrocyte-derived neurotrophic factor
Stylophora_pistillata_GAJOv1___18479	0.154231	0.805476	0.907619	-0.211267	0.233995	0.570044	227370	K17065	9130	Environmental Information Processing	9132	Signal transduction	4668	TNF signaling pathway [PATH:ko04668]	DNM1L; dynamin 1-like protein [EC:3.6.5.5]
Stylophora_pistillata_GAJOv1___18521	0.36353	0.642284	0.807899	0.404445	0.0974268	0.437929	227456	K05755	9140	Cellular Processes	9141	Transport and catabolism	4144	Endocytosis [PATH:ko04144]	ARPC4; actin related protein 2/3 complex, subunit 4
Stylophora_pistillata_GAJOv1___18583	0.0539049	0.95435	0.97929	0.509354	0.0966856	0.437929	227545	K03028	9120	Genetic Information Processing	9123	Folding, sorting and degradation	3050	Proteasome [PATH:ko03050]	PSMD2, RPN1; 26S proteasome regulatory subunit N1
Stylophora_pistillata_GAJOv1___186	-0.321796	0.0596765	0.342907	-0.0650406	0.731954	0.872463	192308	K12886	9120	Genetic Information Processing	9121	Transcription	3040	Spliceosome [PATH:ko03040]	HNRNPK; heterogeneous nuclear ribonucleoprotein K
Stylophora_pistillata_GAJOv1___18621	-0.644326	0.1608	0.456739	-0.16451	0.545772	0.77475	227689	K00128	9100	Metabolism	9101	Carbohydrate metabolism	10	Glycolysis / Gluconeogenesis [PATH:ko00010]	ALDH; aldehyde dehydrogenase (NAD+) [EC:1.2.1.3]
Stylophora_pistillata_GAJOv1___187	0.920272	0.11679	0.409225	-0.211078	0.546678	0.77475	192312	K26545
Stylophora_pistillata_GAJOv1___18730	-1.20069	0.332799	0.587176	0.142758	0.681738	0.849977	227945	K17610	9180	Brite Hierarchies	9181	Protein families: metabolism	1009	Protein phosphatases and associated proteins [BR:ko01009]	CHP, CHP1; calcineurin B homologous protein 1
Stylophora_pistillata_GAJOv1___18734	-0.0476425	0.820894	0.917833	1.01237	0.0924644	0.433123	227953	K21407	9180	Brite Hierarchies	9182	Protein families: genetic information processing	4131	Membrane trafficking [BR:ko04131]	APMAP; adipocyte plasma membrane-associated protein
Stylophora_pistillata_GAJOv1___18735	-0.352514	0.276398	0.546653	0.682862	0.0333909	0.313921	227954	K21407	9180	Brite Hierarchies	9182	Protein families: genetic information processing	4131	Membrane trafficking [BR:ko04131]	APMAP; adipocyte plasma membrane-associated protein
Stylophora_pistillata_GAJOv1___1874	-0.514141	0.0239728	0.289685	0.289393	0.141713	0.483346	195675	K09583	9180	Brite Hierarchies	9182	Protein families: genetic information processing	3110	Chaperones and folding catalysts [BR:ko03110]	PDIA5; protein disulfide-isomerase A5 [EC:5.3.4.1]
Stylophora_pistillata_GAJOv1___18740	-1.08105	0.0119399	0.271548	0.264839	0.0893726	0.43153	227959	K17260	9140	Cellular Processes	9141	Transport and catabolism	4138	Autophagy - yeast [PATH:ko04138]	ACTR2, ARP2; actin-related protein 2
Stylophora_pistillata_GAJOv1___18780	0.182612	0.832471	0.923815	0.448781	0.525667	0.765284	228019
Stylophora_pistillata_GAJOv1___18792	-0.511854	0.0718885	0.352655	-0.33541	0.13894	0.483346	228034	K13126	9120	Genetic Information Processing	9122	Translation	3013	RNA transport [PATH:ko03013]	PABPC; polyadenylate-binding protein
Stylophora_pistillata_GAJOv1___18837	0.487522	0.196911	0.489952	-0.275779	0.230822	0.568772	228113	K11259	9190	Not Included in Pathway or Brite	9191	Unclassified: metabolism	99980	Enzymes with EC numbers	ILVBL; acetolactate synthase-like protein [EC:2.2.1.-]
Stylophora_pistillata_GAJOv1___18839	-0.238951	0.239086	0.520846	0.296812	0.317616	0.622106	228115	K07508	9100	Metabolism	9103	Lipid metabolism	62	Fatty acid elongation [PATH:ko00062]	ACAA2; acetyl-CoA acyltransferase 2 [EC:2.3.1.16]
Stylophora_pistillata_GAJOv1___18859	-0.991921	0.484089	0.703968	0.31473	0.743137	0.874524	228146
Stylophora_pistillata_GAJOv1___18869	1.20557	0.0287918	0.289685	-0.0152231	0.973704	0.988513	228169	K10258	9100	Metabolism	9103	Lipid metabolism	62	Fatty acid elongation [PATH:ko00062]	TER, TSC13, CER10; very-long-chain enoyl-CoA reductase [EC:1.3.1.93]
Stylophora_pistillata_GAJOv1___18879	-0.320474	0.239048	0.520846	-0.202111	0.462059	0.720213	228185	K20045	9180	Brite Hierarchies	9182	Protein families: genetic information processing	4131	Membrane trafficking [BR:ko04131]	ITSN; intersectin
Stylophora_pistillata_GAJOv1___1889	-0.481254	0.108868	0.397101	-0.464942	0.0448798	0.350829	195699	K07380	9130	Environmental Information Processing	9133	Signaling molecules and interaction	4514	Cell adhesion molecules (CAMs) [PATH:ko04514]	CNTNAP2; contactin associated protein-like 2
Stylophora_pistillata_GAJOv1___18900	-0.639295	0.0341819	0.30728	0.0230143	0.884871	0.95296	228234	K04392	9130	Environmental Information Processing	9132	Signal transduction	4014	Ras signaling pathway [PATH:ko04014]	RAC1; Ras-related C3 botulinum toxin substrate 1
Stylophora_pistillata_GAJOv1___18914	0.161799	0.497123	0.707526	-0.475545	0.334332	0.629093	228306
Stylophora_pistillata_GAJOv1___18917	-0.221772	0.579679	0.765315	0.242053	0.358689	0.643234	228309	K12391	9140	Cellular Processes	9141	Transport and catabolism	4142	Lysosome [PATH:ko04142]	AP1G1; AP-1 complex subunit gamma-1
Stylophora_pistillata_GAJOv1___1900	0.51537	0.235313	0.520846	0.394535	0.132169	0.478371	195712	K17919	9140	Cellular Processes	9141	Transport and catabolism	4144	Endocytosis [PATH:ko04144]	SNX4; sorting nexin-4
Stylophora_pistillata_GAJOv1___19000.t1	-0.33424	0.0868418	0.370185	0.120203	0.556631	0.781158	228436	K08794	9130	Environmental Information Processing	9132	Signal transduction	4020	Calcium signaling pathway [PATH:ko04020]	CAMK1; calcium/calmodulin-dependent protein kinase I [EC:2.7.11.17]
Stylophora_pistillata_GAJOv1___19002	1.2471	0.2252	0.51304	-1.4994	0.285869	0.59445	228442	K12567	9160	Human Diseases	9166	Cardiovascular disease	5410	Hypertrophic cardiomyopathy (HCM) [PATH:ko05410]	TTN; titin [EC:2.7.11.1]
Stylophora_pistillata_GAJOv1___1901	0.832195	0.388396	0.634649	0.0676819	0.794071	0.907606	195714	K02953	9120	Genetic Information Processing	9122	Translation	3010	Ribosome [PATH:ko03010]	RP-S13e, RPS13; small subunit ribosomal protein S13e
Stylophora_pistillata_GAJOv1___1902	-0.594675	0.0699876	0.352655	-0.645937	0.323755	0.622106	195716	K02726	9120	Genetic Information Processing	9123	Folding, sorting and degradation	3050	Proteasome [PATH:ko03050]	PSMA2; 20S proteasome subunit alpha 2 [EC:3.4.25.1]
Stylophora_pistillata_GAJOv1___1903	-0.17581	0.617024	0.789766	0.494113	0.00937505	0.236145	195719	K22503	9120	Genetic Information Processing	9122	Translation	970	Aminoacyl-tRNA biosynthesis [PATH:ko00970]	DARS; aspartyl-tRNA synthetase [EC:6.1.1.12]
Stylophora_pistillata_GAJOv1___19047	-0.150736	0.841224	0.929664	-0.745137	0.306665	0.614712	228492
Stylophora_pistillata_GAJOv1___1905	-1.09873	0.0334998	0.30728	0.949909	0.0387181	0.332565	195723	K19720	9150	Organismal Systems	9151	Immune system	4611	Platelet activation [PATH:ko04611]	COL3A; collagen, type III, alpha
Stylophora_pistillata_GAJOv1___19051	-0.313001	0.328657	0.584098	-0.274673	0.39399	0.672343	228509	K13365	9140	Cellular Processes	9144	Cellular community - eukaryotes	4530	Tight junction [PATH:ko04530]	SLC9A3R1, NHERF1; Na(+)/H(+) exchange regulatory cofactor NHE-RF1
Stylophora_pistillata_GAJOv1___19058	-0.63117	0.083852	0.362273	-0.636508	0.0618283	0.387139	228524	K01893	9120	Genetic Information Processing	9122	Translation	970	Aminoacyl-tRNA biosynthesis [PATH:ko00970]	NARS, asnS; asparaginyl-tRNA synthetase [EC:6.1.1.22]
Stylophora_pistillata_GAJOv1___19059	-0.682939	0.0249886	0.289685	0.00190428	0.98856	0.99527	228527	K01836	9100	Metabolism	9101	Carbohydrate metabolism	520	Amino sugar and nucleotide sugar metabolism [PATH:ko00520]	PGM3; phosphoacetylglucosamine mutase [EC:5.4.2.3]
Stylophora_pistillata_GAJOv1___19158	0.0881958	0.559335	0.748959	0.148236	0.674242	0.845971	228724
Stylophora_pistillata_GAJOv1___19190	-0.410763	0.192154	0.489592	0.516083	0.0372553	0.329376	228765	K12668	9100	Metabolism	9107	Glycan biosynthesis and metabolism	510	N-Glycan biosynthesis [PATH:ko00510]	OST2, DAD1; oligosaccharyltransferase complex subunit epsilon
Stylophora_pistillata_GAJOv1___19201	0.104578	0.744448	0.876451	-0.0574185	0.693843	0.855552	228780	K04499	9130	Environmental Information Processing	9132	Signal transduction	4310	Wnt signaling pathway [PATH:ko04310]	RUVBL1, RVB1, INO80H; RuvB-like protein 1 (pontin 52)
Stylophora_pistillata_GAJOv1___19213	-0.368117	0.18859	0.489592	0.215356	0.511148	0.755645	228796	K00261	9100	Metabolism	9102	Energy metabolism	910	Nitrogen metabolism [PATH:ko00910]	GLUD1_2, gdhA; glutamate dehydrogenase (NAD(P)+) [EC:1.4.1.3]
Stylophora_pistillata_GAJOv1___19266	0.0922863	0.872962	0.942884	-0.438732	0.197649	0.537392	228892	K25769
Stylophora_pistillata_GAJOv1___19307	-1.56816	0.0963629	0.377257	0.734861	0.572393	0.792593	228935	K09502	9120	Genetic Information Processing	9123	Folding, sorting and degradation	4141	Protein processing in endoplasmic reticulum [PATH:ko04141]	DNAJA1; DnaJ homolog subfamily A member 1
Stylophora_pistillata_GAJOv1___19333	-0.68058	0.0600349	0.342907	-0.237392	0.0413184	0.342609	228993
Stylophora_pistillata_GAJOv1___19376	0.212193	0.505064	0.714259	0.391907	0.439311	0.708286	229049	K02940	9120	Genetic Information Processing	9122	Translation	3010	Ribosome [PATH:ko03010]	RP-L9e, RPL9; large subunit ribosomal protein L9e
Stylophora_pistillata_GAJOv1___19402	0.65265	0.234402	0.520846	0.718713	0.0739666	0.399779	229113	K04794	9180	Brite Hierarchies	9182	Protein families: genetic information processing	3012	Translation factors [BR:ko03012]	PTH2; peptidyl-tRNA hydrolase, PTH2 family [EC:3.1.1.29]
Stylophora_pistillata_GAJOv1___19417	-0.522751	0.0994184	0.384706	0.359606	0.36037	0.644898	229128
Stylophora_pistillata_GAJOv1___19436	-0.119411	0.775773	0.895123	-1.2455	0.0287482	0.309507	229151
Stylophora_pistillata_GAJOv1___19452	-0.173911	0.482675	0.703968	0.549179	0.260898	0.585908	229170
Stylophora_pistillata_GAJOv1___19469.t1	-0.442019	0.467987	0.694563	-0.904622	0.0615204	0.387139	229187	K04097	9100	Metabolism	9103	Lipid metabolism	590	Arachidonic acid metabolism [PATH:ko00590]	HPGDS; prostaglandin-H2 D-isomerase / glutathione transferase [EC:5.3.99.2 2.5.1.18]
Stylophora_pistillata_GAJOv1___19471	-1.03666	0.380953	0.627867	0.0396314	0.807499	0.914343	229197	K04097	9100	Metabolism	9103	Lipid metabolism	590	Arachidonic acid metabolism [PATH:ko00590]	HPGDS; prostaglandin-H2 D-isomerase / glutathione transferase [EC:5.3.99.2 2.5.1.18]
Stylophora_pistillata_GAJOv1___19473	-0.400864	0.0780986	0.355339	-0.0107691	0.973413	0.988513	229203	K04097	9100	Metabolism	9103	Lipid metabolism	590	Arachidonic acid metabolism [PATH:ko00590]	HPGDS; prostaglandin-H2 D-isomerase / glutathione transferase [EC:5.3.99.2 2.5.1.18]
Stylophora_pistillata_GAJOv1___19475	-0.901353	0.076064	0.354705	-0.735265	0.1559	0.505813	229213	K04097	9100	Metabolism	9103	Lipid metabolism	590	Arachidonic acid metabolism [PATH:ko00590]	HPGDS; prostaglandin-H2 D-isomerase / glutathione transferase [EC:5.3.99.2 2.5.1.18]
Stylophora_pistillata_GAJOv1___19478	-0.727079	0.0266129	0.289685	0.547658	0.0051361	0.207778	229224	K04097	9100	Metabolism	9103	Lipid metabolism	590	Arachidonic acid metabolism [PATH:ko00590]	HPGDS; prostaglandin-H2 D-isomerase / glutathione transferase [EC:5.3.99.2 2.5.1.18]
Stylophora_pistillata_GAJOv1___19479	-0.678509	0.183547	0.485998	-1.02968	0.112875	0.455252	229229	K04097	9100	Metabolism	9103	Lipid metabolism	590	Arachidonic acid metabolism [PATH:ko00590]	HPGDS; prostaglandin-H2 D-isomerase / glutathione transferase [EC:5.3.99.2 2.5.1.18]
Stylophora_pistillata_GAJOv1___19483.t1	0.17515	0.763058	0.888154	-0.339016	0.238814	0.573411	229237	K05733	9130	Environmental Information Processing	9132	Signal transduction	4014	Ras signaling pathway [PATH:ko04014]	PAK3, MRX30; p21-activated kinase 3 [EC:2.7.11.1]
Stylophora_pistillata_GAJOv1___19488	0.235477	0.727932	0.87	0.0555119	0.782805	0.899349	229252	K03456	9120	Genetic Information Processing	9122	Translation	3015	mRNA surveillance pathway [PATH:ko03015]	PPP2R1; serine/threonine-protein phosphatase 2A regulatory subunit A
Stylophora_pistillata_GAJOv1___19492	-0.310321	0.239852	0.521502	-0.192241	0.333179	0.629093	229275	K02145	9100	Metabolism	9102	Energy metabolism	190	Oxidative phosphorylation [PATH:ko00190]	ATPeV1A, ATP6A; V-type H+-transporting ATPase subunit A [EC:7.1.2.2]
Stylophora_pistillata_GAJOv1___19497	-0.817775	0.0507995	0.335447	0.447351	0.428972	0.700095	229297	K01966	9100	Metabolism	9101	Carbohydrate metabolism	630	Glyoxylate and dicarboxylate metabolism [PATH:ko00630]	PCCB, pccB; propionyl-CoA carboxylase beta chain [EC:6.4.1.3 2.1.3.15]
Stylophora_pistillata_GAJOv1___19560	-0.339844	0.353841	0.605148	0.407546	0.247145	0.576032	229409
Stylophora_pistillata_GAJOv1___19591	-0.742961	0.295947	0.562461	-0.268021	0.632248	0.823938	229533	K01262	9180	Brite Hierarchies	9181	Protein families: metabolism	1002	Peptidases and inhibitors [BR:ko01002]	pepP; Xaa-Pro aminopeptidase [EC:3.4.11.9]
Stylophora_pistillata_GAJOv1___19632	-0.163916	0.397496	0.638725	0.849919	0.00183797	0.181089	229578	K17086	9180	Brite Hierarchies	9183	Protein families: signaling and cellular processes	4147	Exosome [BR:ko04147]	TM9SF2_4; transmembrane 9 superfamily member 2/4
Stylophora_pistillata_GAJOv1___19633	-0.657472	0.244035	0.522781	-0.18008	0.554595	0.780172	229579	K06671	9140	Cellular Processes	9143	Cell growth and death	4110	Cell cycle [PATH:ko04110]	STAG1_2, SCC3, IRR1; cohesin complex subunit SA-1/2
Stylophora_pistillata_GAJOv1___19654	-0.778876	0.052034	0.335447	0.195292	0.0915748	0.433123	229604	K09500	9180	Brite Hierarchies	9182	Protein families: genetic information processing	3110	Chaperones and folding catalysts [BR:ko03110]	CCT8; T-complex protein 1 subunit theta
Stylophora_pistillata_GAJOv1___19664	-0.631455	0.136955	0.429665	0.440142	0.110808	0.453778	229615	K01322	9150	Organismal Systems	9152	Endocrine system	4614	Renin-angiotensin system [PATH:ko04614]	PREP; prolyl oligopeptidase [EC:3.4.21.26]
Stylophora_pistillata_GAJOv1___19679	-0.761699	0.198772	0.489952	-0.100557	0.864181	0.942551	229636	K06096	9150	Organismal Systems	9154	Digestive system	4979	Cholesterol metabolism [PATH:ko04979]	VAPA; vesicle-associated membrane protein-associated protein A
Stylophora_pistillata_GAJOv1___19693	0.354769	0.684725	0.837863	-1.37773	0.00403056	0.18887	229660	K08621	9180	Brite Hierarchies	9181	Protein families: metabolism	1002	Peptidases and inhibitors [BR:ko01002]	ADAMTS6; a disintegrin and metalloproteinase with thrombospondin motifs 6 [EC:3.4.24.-]
Stylophora_pistillata_GAJOv1___197	-1.00156	0.212831	0.503791	-0.643122	0.225069	0.565046	192334	K13366	9100	Metabolism	9105	Amino acid metabolism	330	Arginine and proline metabolism [PATH:ko00330]	MPAO, PAO1; polyamine oxidase [EC:1.5.3.14 1.5.3.16 1.5.3.-]
Stylophora_pistillata_GAJOv1___19722	0.128877	0.545912	0.736899	0.239315	0.29686	0.601378	229752	K01886	9120	Genetic Information Processing	9122	Translation	970	Aminoacyl-tRNA biosynthesis [PATH:ko00970]	QARS, glnS; glutaminyl-tRNA synthetase [EC:6.1.1.18]
Stylophora_pistillata_GAJOv1___19746	0.519736	0.341403	0.594228	0.0509655	0.911331	0.961761	229777	K04371	9130	Environmental Information Processing	9132	Signal transduction	4014	Ras signaling pathway [PATH:ko04014]	ERK, MAPK1_3; mitogen-activated protein kinase 1/3 [EC:2.7.11.24]
Stylophora_pistillata_GAJOv1___19751	-1.20057	0.0477763	0.335447	-0.640166	0.0280093	0.306495	229900
Stylophora_pistillata_GAJOv1___19770	-1.16237	0.066175	0.342907	0.0253878	0.942602	0.974728	229969	K03258	9120	Genetic Information Processing	9122	Translation	3013	RNA transport [PATH:ko03013]	EIF4B; translation initiation factor 4B
Stylophora_pistillata_GAJOv1___19775.t1	-0.0218666	0.956912	0.97966	-0.242901	0.661568	0.83874	229980	K01369	9140	Cellular Processes	9141	Transport and catabolism	4142	Lysosome [PATH:ko04142]	LGMN; legumain [EC:3.4.22.34]
Stylophora_pistillata_GAJOv1___19800	-1.05742	0.0137015	0.271548	-0.0775638	0.712027	0.867296	230009	K01255	9100	Metabolism	9106	Metabolism of other amino acids	480	Glutathione metabolism [PATH:ko00480]	CARP, pepA; leucyl aminopeptidase [EC:3.4.11.1]
Stylophora_pistillata_GAJOv1___19841	-0.597918	0.0475411	0.335447	0.618317	0.011768	0.245473	230058	K07953	9120	Genetic Information Processing	9123	Folding, sorting and degradation	4141	Protein processing in endoplasmic reticulum [PATH:ko04141]	SAR1; GTP-binding protein SAR1 [EC:3.6.5.-]
Stylophora_pistillata_GAJOv1___19901	0.0345496	0.936003	0.970464	0.442379	0.0250324	0.298377	230175	K00288	9100	Metabolism	9108	Metabolism of cofactors and vitamins	670	One carbon pool by folate [PATH:ko00670]	MTHFD; methylenetetrahydrofolate dehydrogenase (NADP+) / methenyltetrahydrofolate cyclohydrolase / formyltetrahydrofolate synthetase [EC:1.5.1.5 3.5.4.9 6.3.4.3]
Stylophora_pistillata_GAJOv1___19914	-0.768574	0.00482687	0.239472	-0.172693	0.307807	0.615153	230190	K02865	9120	Genetic Information Processing	9122	Translation	3010	Ribosome [PATH:ko03010]	RP-L10Ae, RPL10A; large subunit ribosomal protein L10Ae
Stylophora_pistillata_GAJOv1___19920.t1	-0.567551	0.244213	0.522781	0.161059	0.152711	0.500908	230204	K25730
Stylophora_pistillata_GAJOv1___1996	-0.645907	0.422068	0.660636	-0.294382	0.343857	0.630775	195863
Stylophora_pistillata_GAJOv1___20024	-0.434946	0.191263	0.489592	-0.46881	0.10197	0.443464	230494
Stylophora_pistillata_GAJOv1___20044	0.177223	0.798131	0.904503	0.243347	0.334914	0.629093	230515	K12404	9140	Cellular Processes	9141	Transport and catabolism	4142	Lysosome [PATH:ko04142]	GGA; ADP-ribosylation factor-binding protein GGA
Stylophora_pistillata_GAJOv1___20127	0.482115	0.41024	0.651988	0.247024	0.0416765	0.343445	230604	K12837	9120	Genetic Information Processing	9121	Transcription	3040	Spliceosome [PATH:ko03040]	U2AF2; splicing factor U2AF 65 kDa subunit
Stylophora_pistillata_GAJOv1___20181	-0.289176	0.103183	0.389124	0.329149	0.202001	0.538582	230688	K02941	9120	Genetic Information Processing	9122	Translation	3010	Ribosome [PATH:ko03010]	RP-LP0, RPLP0; large subunit ribosomal protein LP0
Stylophora_pistillata_GAJOv1___20192	-0.282336	0.230519	0.519525	0.130342	0.695185	0.855552	230701	K22182	9100	Metabolism	9106	Metabolism of other amino acids	450	Selenocompound metabolism [PATH:ko00450]	TXNRD; thioredoxin reductase (NADPH) [EC:1.8.1.9]
Stylophora_pistillata_GAJOv1___20197	0.0602945	0.79483	0.903062	0.557058	0.278174	0.590482	230710	K17267	9180	Brite Hierarchies	9182	Protein families: genetic information processing	4131	Membrane trafficking [BR:ko04131]	COPG; coatomer subunit gamma
Stylophora_pistillata_GAJOv1___2020	-0.436013	0.524824	0.722309	0.68363	0.135035	0.479021	195891
Stylophora_pistillata_GAJOv1___2021	-0.483221	0.156223	0.454488	-0.00340463	0.992766	0.996498	195892	K10704	9150	Organismal Systems	9151	Immune system	4624	Toll and Imd signaling pathway [PATH:ko04624]	UBE2V; ubiquitin-conjugating enzyme E2 variant
Stylophora_pistillata_GAJOv1___20231	-0.362214	0.458127	0.687469	0.0417606	0.818587	0.920347	230751	K02908	9120	Genetic Information Processing	9122	Translation	3010	Ribosome [PATH:ko03010]	RP-L30e, RPL30; large subunit ribosomal protein L30e
Stylophora_pistillata_GAJOv1___20234	-0.575455	0.408185	0.650577	0.346252	0.194654	0.533601	230805
Stylophora_pistillata_GAJOv1___20235.t1	-0.296293	0.535901	0.729284	-0.414585	0.025505	0.298377	230806
Stylophora_pistillata_GAJOv1___20253	0.458101	0.569458	0.755991	-0.103896	0.750059	0.878449	230833	K11262	9100	Metabolism	9101	Carbohydrate metabolism	620	Pyruvate metabolism [PATH:ko00620]	ACACA; acetyl-CoA carboxylase / biotin carboxylase 1 [EC:6.4.1.2 6.3.4.14 2.1.3.15]
Stylophora_pistillata_GAJOv1___20327	-0.0580439	0.936286	0.970464	-0.568035	0.465037	0.722086	231006
Stylophora_pistillata_GAJOv1___2035	-0.578763	0.0653892	0.342907	0.394207	0.175048	0.512359	195915	K02875	9120	Genetic Information Processing	9122	Translation	3010	Ribosome [PATH:ko03010]	RP-L14e, RPL14; large subunit ribosomal protein L14e
Stylophora_pistillata_GAJOv1___2037	0.0564704	0.800117	0.905217	0.0356947	0.602101	0.805416	195918	K00721	9100	Metabolism	9107	Glycan biosynthesis and metabolism	510	N-Glycan biosynthesis [PATH:ko00510]	DPM1; dolichol-phosphate mannosyltransferase [EC:2.4.1.83]
Stylophora_pistillata_GAJOv1___20410	-0.130407	0.671369	0.828928	-1.04747	0.0909876	0.433123	231151	K03030	9120	Genetic Information Processing	9123	Folding, sorting and degradation	3050	Proteasome [PATH:ko03050]	PSMD14, RPN11, POH1; 26S proteasome regulatory subunit N11
Stylophora_pistillata_GAJOv1___20501.t1	-0.496866	0.283537	0.554148	-0.372595	0.165663	0.508958	231284
Stylophora_pistillata_GAJOv1___20502.t1	-0.436217	0.444054	0.675184	0.0985517	0.642316	0.823938	231285
Stylophora_pistillata_GAJOv1___20503.t1	0.087009	0.731931	0.871609	-0.435372	0.206801	0.540273	231286	K10416	9140	Cellular Processes	9141	Transport and catabolism	4145	Phagosome [PATH:ko04145]	DYNC1LI, DNCLI; dynein light intermediate chain 1, cytosolic
Stylophora_pistillata_GAJOv1___2051	0.0539949	0.890371	0.950156	-0.871626	0.204958	0.538582	195935	K02833	9130	Environmental Information Processing	9132	Signal transduction	4014	Ras signaling pathway [PATH:ko04014]	HRAS; GTPase HRas
Stylophora_pistillata_GAJOv1___20526	-0.227903	0.154715	0.454488	-0.236394	0.0866742	0.424786	231339	K01681	9100	Metabolism	9101	Carbohydrate metabolism	20	Citrate cycle (TCA cycle) [PATH:ko00020]	ACO, acnA; aconitate hydratase [EC:4.2.1.3]
Stylophora_pistillata_GAJOv1___20528	0.370234	0.31767	0.576992	0.0540775	0.901296	0.958686	231343	K15029	9180	Brite Hierarchies	9182	Protein families: genetic information processing	3012	Translation factors [BR:ko03012]	EIF3L; translation initiation factor 3 subunit L
Stylophora_pistillata_GAJOv1___20549	0.410317	0.20527	0.500065	-0.254996	0.496415	0.745876	231364	K06103	9180	Brite Hierarchies	9181	Protein families: metabolism	1001	Protein kinases [BR:ko01001]	CASK; calcium/calmodulin-dependent serine protein kinase [EC:2.7.11.1]
Stylophora_pistillata_GAJOv1___20569	0.201396	0.510109	0.71502	-0.0495691	0.85748	0.938308	231392	K06238	9130	Environmental Information Processing	9132	Signal transduction	4151	PI3K-Akt signaling pathway [PATH:ko04151]	COL6A; collagen, type VI, alpha
Stylophora_pistillata_GAJOv1___20609	-0.877597	0.0135006	0.271548	0.682246	0.00773989	0.224625	231445	K02180	9140	Cellular Processes	9143	Cell growth and death	4110	Cell cycle [PATH:ko04110]	BUB3; cell cycle arrest protein BUB3
Stylophora_pistillata_GAJOv1___20617.t1	-0.225965	0.15675	0.454488	0.116273	0.39824	0.674229	231459	K06271	9130	Environmental Information Processing	9132	Signal transduction	4015	Rap1 signaling pathway [PATH:ko04015]	TLN; talin
Stylophora_pistillata_GAJOv1___20625	-1.32814	0.049227	0.335447	0.148776	0.724502	0.872463	231474
Stylophora_pistillata_GAJOv1___20638	-0.36268	0.642244	0.807899	0.201051	0.441919	0.708286	231493	K20102	9180	Brite Hierarchies	9182	Protein families: genetic information processing	3019	Messenger RNA biogenesis [BR:ko03019]	YTHDF; YTH domain-containing family protein
Stylophora_pistillata_GAJOv1___20642	-1.84712	0.18269	0.485998	-0.697534	0.0520673	0.35744	231497	K00627	9100	Metabolism	9101	Carbohydrate metabolism	10	Glycolysis / Gluconeogenesis [PATH:ko00010]	DLAT, aceF, pdhC; pyruvate dehydrogenase E2 component (dihydrolipoamide acetyltransferase) [EC:2.3.1.12]
Stylophora_pistillata_GAJOv1___20682	-0.58091	0.320297	0.5794	-0.574614	0.16985	0.511468	231547
Stylophora_pistillata_GAJOv1___20690	-0.728046	0.0456364	0.335447	-0.438564	0.0316557	0.313557	231559
Stylophora_pistillata_GAJOv1___20706	1.45631	0.0899961	0.370346	-1.25782	0.0824248	0.420761	231575	K07526	9150	Organismal Systems	9158	Development and regeneration	4360	Axon guidance [PATH:ko04360]	SRGAP; SLIT-ROBO Rho GTPase activating protein
Stylophora_pistillata_GAJOv1___20724	1.10596	0.280558	0.552427	-0.0309596	0.870906	0.94655	231594	K10415	9140	Cellular Processes	9141	Transport and catabolism	4145	Phagosome [PATH:ko04145]	DYNC1I, DNCI; dynein intermediate chain, cytosolic
Stylophora_pistillata_GAJOv1___20758	-1.06648	0.471554	0.697147	-0.9522	0.169641	0.511468	231632	K24822
Stylophora_pistillata_GAJOv1___20820	-1.01116	0.136668	0.429665	0.147533	0.551214	0.777054	231717	K11187	9140	Cellular Processes	9141	Transport and catabolism	4146	Peroxisome [PATH:ko04146]	PRDX5; peroxiredoxin 5, atypical 2-Cys peroxiredoxin [EC:1.11.1.15]
Stylophora_pistillata_GAJOv1___2106	-0.520326	0.541123	0.7334	0.0323182	0.912985	0.961985	196079	K00088	9100	Metabolism	9104	Nucleotide metabolism	230	Purine metabolism [PATH:ko00230]	IMPDH, guaB; IMP dehydrogenase [EC:1.1.1.205]
Stylophora_pistillata_GAJOv1___2108	-0.730779	0.00987788	0.271548	0.111655	0.538382	0.774505	196082	K04630	9130	Environmental Information Processing	9132	Signal transduction	4015	Rap1 signaling pathway [PATH:ko04015]	GNAI; guanine nucleotide-binding protein G(i) subunit alpha
Stylophora_pistillata_GAJOv1___21130	-0.570557	0.305217	0.565923	-0.281027	0.382067	0.665006	232191	K03942	9100	Metabolism	9102	Energy metabolism	190	Oxidative phosphorylation [PATH:ko00190]	NDUFV1; NADH dehydrogenase (ubiquinone) flavoprotein 1 [EC:7.1.1.2 1.6.99.3]
Stylophora_pistillata_GAJOv1___2114	0.356232	0.419938	0.658774	-0.361427	0.388642	0.668604	196136	K00323	9100	Metabolism	9108	Metabolism of cofactors and vitamins	760	Nicotinate and nicotinamide metabolism [PATH:ko00760]	NNT; H+-translocating NAD(P) transhydrogenase [EC:1.6.1.2 7.1.1.1]
Stylophora_pistillata_GAJOv1___21210	-0.919949	0.302063	0.564508	-0.0616493	0.868994	0.945714	232347	K02877	9120	Genetic Information Processing	9122	Translation	3010	Ribosome [PATH:ko03010]	RP-L15e, RPL15; large subunit ribosomal protein L15e
Stylophora_pistillata_GAJOv1___21214	0.10054	0.894635	0.951664	-0.0367122	0.908305	0.960248	232352	K05750	9140	Cellular Processes	9142	Cell motility	4810	Regulation of actin cytoskeleton [PATH:ko04810]	NCKAP1, NAP125; NCK-associated protein 1
Stylophora_pistillata_GAJOv1___21217	0.72391	0.339968	0.592504	0.185506	0.587005	0.798829	232357	K09459	9100	Metabolism	9106	Metabolism of other amino acids	440	Phosphonate and phosphinate metabolism [PATH:ko00440]	E4.1.1.82; phosphonopyruvate decarboxylase [EC:4.1.1.82]
Stylophora_pistillata_GAJOv1___21224	-0.513723	0.106285	0.391963	-0.42343	0.221355	0.562874	232368	K17278	9180	Brite Hierarchies	9183	Protein families: signaling and cellular processes	4147	Exosome [BR:ko04147]	PGRMC1_2; membrane-associated progesterone receptor component
Stylophora_pistillata_GAJOv1___21230	-0.210308	0.511494	0.71502	0.537586	0.00752213	0.223157	232375	K11247	9140	Cellular Processes	9141	Transport and catabolism	4144	Endocytosis [PATH:ko04144]	SH3GL; endophilin-A
Stylophora_pistillata_GAJOv1___21231	-0.511986	0.382364	0.62864	-0.636303	0.372009	0.656921	232377	K03937	9100	Metabolism	9102	Energy metabolism	190	Oxidative phosphorylation [PATH:ko00190]	NDUFS4; NADH dehydrogenase (ubiquinone) Fe-S protein 4
Stylophora_pistillata_GAJOv1___21246	-0.872933	0.0428587	0.335447	0.500123	0.13649	0.479021	232401
Stylophora_pistillata_GAJOv1___21248	-0.729055	0.178166	0.483249	-0.00282075	0.994564	0.996804	232403	K14802	9180	Brite Hierarchies	9182	Protein families: genetic information processing	3009	Ribosome biogenesis [BR:ko03009]	DRS2, ATP8A; phospholipid-transporting ATPase [EC:7.6.2.1]
Stylophora_pistillata_GAJOv1___21253	-0.912428	0.0137475	0.271548	0.395268	0.155982	0.505813	232415	K05864	9140	Cellular Processes	9143	Cell growth and death	4217	Necroptosis [PATH:ko04217]	PPID, CYPD; peptidyl-prolyl isomerase D [EC:5.2.1.8]
Stylophora_pistillata_GAJOv1___21256	-0.273753	0.742512	0.875666	-0.655282	0.193419	0.5329	232421
Stylophora_pistillata_GAJOv1___21265	-0.488331	0.183842	0.485998	0.569511	0.0185229	0.277841	232480	K03257	9120	Genetic Information Processing	9122	Translation	3013	RNA transport [PATH:ko03013]	EIF4A; translation initiation factor 4A
Stylophora_pistillata_GAJOv1___21336	0.523372	0.521918	0.720116	-0.16689	0.735547	0.874404	232598	K20352	9160	Human Diseases	9171	Infectious disease: bacterial	5130	Pathogenic Escherichia coli infection [PATH:ko05130]	TMED10, ERV25; p24 family protein delta-1
Stylophora_pistillata_GAJOv1___21365	-0.863238	0.0177724	0.289685	-0.603716	0.01241	0.251123	232646	K00162	9100	Metabolism	9101	Carbohydrate metabolism	10	Glycolysis / Gluconeogenesis [PATH:ko00010]	PDHB, pdhB; pyruvate dehydrogenase E1 component beta subunit [EC:1.2.4.1]
Stylophora_pistillata_GAJOv1___21366	-0.422615	0.0510491	0.335447	0.561472	0.0210708	0.287036	232652	K07939	9180	Brite Hierarchies	9182	Protein families: genetic information processing	4131	Membrane trafficking [BR:ko04131]	ARF4; ADP-ribosylation factor 4
Stylophora_pistillata_GAJOv1___21456	-0.386103	0.301771	0.564508	0.800813	0.143857	0.484564	232755	K01301	9180	Brite Hierarchies	9181	Protein families: metabolism	1002	Peptidases and inhibitors [BR:ko01002]	NAALAD; N-acetylated-alpha-linked acidic dipeptidase [EC:3.4.17.21]
Stylophora_pistillata_GAJOv1___2149	-0.50936	0.138863	0.429845	-0.477995	0.247961	0.576032	196177
Stylophora_pistillata_GAJOv1___21602	-0.796463	0.183076	0.485998	0.225555	0.230014	0.568772	232971
Stylophora_pistillata_GAJOv1___21610	-0.59771	0.00403761	0.239472	0.122445	0.21246	0.551086	232981	K17261	9180	Brite Hierarchies	9182	Protein families: genetic information processing	4131	Membrane trafficking [BR:ko04131]	CAP1_2, SRV2; adenylyl cyclase-associated protein
Stylophora_pistillata_GAJOv1___21613	-0.117698	0.752524	0.882019	-0.0568874	0.743285	0.874524	232987	K15734	9100	Metabolism	9108	Metabolism of cofactors and vitamins	830	Retinol metabolism [PATH:ko00830]	SDR16C5; all-trans-retinol dehydrogenase (NAD+) [EC:1.1.1.105]
Stylophora_pistillata_GAJOv1___2162	1.09969	0.303856	0.564706	-0.180442	0.572899	0.792593	196197	K24222
Stylophora_pistillata_GAJOv1___21637	0.27036	0.482042	0.703968	0.455866	0.335516	0.629093	233012	K01904	9100	Metabolism	9108	Metabolism of cofactors and vitamins	130	Ubiquinone and other terpenoid-quinone biosynthesis [PATH:ko00130]	4CL; 4-coumarate--CoA ligase [EC:6.2.1.12]
Stylophora_pistillata_GAJOv1___2165	0.056492	0.86973	0.942443	-0.0845869	0.804913	0.913741	196205	K00910	9130	Environmental Information Processing	9132	Signal transduction	4340	Hedgehog signaling pathway [PATH:ko04340]	ADRBK, GRK; beta-adrenergic-receptor kinase [EC:2.7.11.15]
Stylophora_pistillata_GAJOv1___21655	-1.13786	0.0071906	0.252617	-1.57209	0.000790131	0.123413	233126
Stylophora_pistillata_GAJOv1___21657	-0.0983173	0.779775	0.896853	-0.0399695	0.82725	0.925481	233128	K03010	9120	Genetic Information Processing	9121	Transcription	3020	RNA polymerase [PATH:ko03020]	RPB2, POLR2B; DNA-directed RNA polymerase II subunit RPB2 [EC:2.7.7.6]
Stylophora_pistillata_GAJOv1___21707	-0.518215	0.0188012	0.289685	0.0310014	0.781805	0.899349	233256
Stylophora_pistillata_GAJOv1___21782	-1.2675	0.00963492	0.271548	0.497835	0.313093	0.61835	233349	K02936	9120	Genetic Information Processing	9122	Translation	3010	Ribosome [PATH:ko03010]	RP-L7Ae, RPL7A; large subunit ribosomal protein L7Ae
Stylophora_pistillata_GAJOv1___21957	0.362667	0.423993	0.662799	0.0339275	0.917022	0.963399	233578
Stylophora_pistillata_GAJOv1___2197	-0.693531	0.187242	0.489592	0.339402	0.140594	0.483346	196289	K16794	9100	Metabolism	9103	Lipid metabolism	565	Ether lipid metabolism [PATH:ko00565]	PAFAH1B1, LIS1; platelet-activating factor acetylhydrolase IB subunit alpha
Stylophora_pistillata_GAJOv1___21971	0.2454	0.6099	0.783181	0.200741	0.264493	0.585908	233605	K02148	9100	Metabolism	9102	Energy metabolism	190	Oxidative phosphorylation [PATH:ko00190]	ATPeV1C, ATP6C; V-type H+-transporting ATPase subunit C
Stylophora_pistillata_GAJOv1___22101	-0.973768	0.101816	0.388354	-0.809709	0.013537	0.254074	233799	K18465	9140	Cellular Processes	9141	Transport and catabolism	4144	Endocytosis [PATH:ko04144]	MRT43, SWIP; WASH complex subunit 7
Stylophora_pistillata_GAJOv1___22120.t1	-0.30197	0.413634	0.654267	0.418037	0.349639	0.636153	233823	K19327	9180	Brite Hierarchies	9183	Protein families: signaling and cellular processes	4040	Ion channels [BR:ko04040]	ANO10, TMEM16K; anoctamin-10
Stylophora_pistillata_GAJOv1___2225	-0.330777	0.253946	0.532022	0.148683	0.69041	0.855006	196349	K12405	9100	Metabolism	9103	Lipid metabolism	120	Primary bile acid biosynthesis [PATH:ko00120]	HSD17B4; (3R)-3-hydroxyacyl-CoA dehydrogenase / 3a,7a,12a-trihydroxy-5b-cholest-24-enoyl-CoA hydratase / enoyl-CoA hydratase 2 [EC:1.1.1.- 4.2.1.107 4.2.1.119]
Stylophora_pistillata_GAJOv1___2227	0.200854	0.23872	0.520846	-0.124856	0.706228	0.863383	196353	K10356	9160	Human Diseases	9171	Infectious disease: bacterial	5130	Pathogenic Escherichia coli infection [PATH:ko05130]	MYO1; myosin I
Stylophora_pistillata_GAJOv1___22336	-0.452689	0.0194436	0.289685	1.16023	0.00135821	0.171418	234128	K09490	9120	Genetic Information Processing	9123	Folding, sorting and degradation	3060	Protein export [PATH:ko03060]	HSPA5, BIP; heat shock 70kDa protein 5
Stylophora_pistillata_GAJOv1___22338	-0.303988	0.245202	0.522781	-0.637859	0.134886	0.479021	234139	K14963	9160	Human Diseases	9167	Endocrine and metabolic disease	4934	Cushing syndrome [PATH:ko04934]	WDR5, SWD3, CPS30; COMPASS component SWD3
Stylophora_pistillata_GAJOv1___22449	-1.07969	0.149694	0.448618	1.01477	0.150965	0.499066	234344
Stylophora_pistillata_GAJOv1___2252	-0.484433	0.397588	0.638725	0.201222	0.577669	0.794335	196386	K15306	9160	Human Diseases	9161	Cancer: overview	5203	Viral carcinogenesis [PATH:ko05203]	RANBP1; Ran-binding protein 1
Stylophora_pistillata_GAJOv1___2263	0.00381568	0.995058	0.997299	-0.651061	0.253878	0.581598	196417	K01897	9100	Metabolism	9103	Lipid metabolism	61	Fatty acid biosynthesis [PATH:ko00061]	ACSL, fadD; long-chain acyl-CoA synthetase [EC:6.2.1.3]
Stylophora_pistillata_GAJOv1___2264	0.186581	0.147681	0.446052	-0.319732	0.277313	0.590482	196427	K00022	9100	Metabolism	9101	Carbohydrate metabolism	650	Butanoate metabolism [PATH:ko00650]	HADH; 3-hydroxyacyl-CoA dehydrogenase [EC:1.1.1.35]
Stylophora_pistillata_GAJOv1___22657	0.282789	0.290049	0.558645	0.141761	0.61795	0.814987	234581	K01887	9120	Genetic Information Processing	9122	Translation	970	Aminoacyl-tRNA biosynthesis [PATH:ko00970]	RARS, argS; arginyl-tRNA synthetase [EC:6.1.1.19]
Stylophora_pistillata_GAJOv1___22697.t1	-0.551333	0.284875	0.554385	-0.555774	0.0353143	0.32449	234627	K24031
Stylophora_pistillata_GAJOv1___22712	-0.235143	0.168416	0.469384	0.0499713	0.695583	0.855552	234654	K01803	9100	Metabolism	9101	Carbohydrate metabolism	10	Glycolysis / Gluconeogenesis [PATH:ko00010]	TPI, tpiA; triosephosphate isomerase (TIM) [EC:5.3.1.1]
Stylophora_pistillata_GAJOv1___22725	0.523909	0.134974	0.429665	0.462792	0.0928578	0.433445	234685	K14006	9120	Genetic Information Processing	9123	Folding, sorting and degradation	4141	Protein processing in endoplasmic reticulum [PATH:ko04141]	SEC23; protein transport protein SEC23
Stylophora_pistillata_GAJOv1___22737	-0.392238	0.348427	0.600193	1.02033	0.0559598	0.36776	234698	K14004	9120	Genetic Information Processing	9122	Translation	3013	RNA transport [PATH:ko03013]	SEC13; protein transport protein SEC13
Stylophora_pistillata_GAJOv1___22752	-0.807618	0.00617789	0.245136	0.0225625	0.822718	0.923116	234717	K00025	9100	Metabolism	9101	Carbohydrate metabolism	20	Citrate cycle (TCA cycle) [PATH:ko00020]	MDH1; malate dehydrogenase [EC:1.1.1.37]
Stylophora_pistillata_GAJOv1___2277	-0.344734	0.0879016	0.370185	-0.166264	0.38442	0.66563	196473	K03094	9120	Genetic Information Processing	9123	Folding, sorting and degradation	4141	Protein processing in endoplasmic reticulum [PATH:ko04141]	SKP1, CBF3D; S-phase kinase-associated protein 1
Stylophora_pistillata_GAJOv1___2279	-0.351359	0.196089	0.489952	0.120703	0.522778	0.762742	196489	K16197	9130	Environmental Information Processing	9132	Signal transduction	4013	MAPK signaling pathway - fly [PATH:ko04013]	YWHAB_Q_Z; 14-3-3 protein beta/theta/zeta
Stylophora_pistillata_GAJOv1___22843	-0.135088	0.659854	0.820974	-0.380852	0.673809	0.845971	234830	K10408	9160	Human Diseases	9164	Neurodegenerative disease	5016	Huntington disease [PATH:ko05016]	DNAH; dynein heavy chain, axonemal
Stylophora_pistillata_GAJOv1___2312	-2.42755	0.209051	0.502852	0.305501	0.387076	0.667063	196556	K19934	9180	Brite Hierarchies	9182	Protein families: genetic information processing	4131	Membrane trafficking [BR:ko04131]	SDF4; calcium-binding protein
Stylophora_pistillata_GAJOv1___23218	-0.0379487	0.955816	0.97929	0.645558	0.283402	0.59445	235239
Stylophora_pistillata_GAJOv1___2325.t2	-0.100012	0.705935	0.85597	0.527307	0.00612985	0.218872	196575	K17302	9180	Brite Hierarchies	9182	Protein families: genetic information processing	4131	Membrane trafficking [BR:ko04131]	COPB2, SEC27; coatomer subunit beta'
Stylophora_pistillata_GAJOv1___2339	-0.772525	0.0192548	0.289685	1.02629	0.131157	0.478371	196590	K13343	9140	Cellular Processes	9141	Transport and catabolism	4146	Peroxisome [PATH:ko04146]	PEX14; peroxin-14
Stylophora_pistillata_GAJOv1___2352	-0.273334	0.517722	0.71846	0.224473	0.61348	0.813241	196604	K11165	9190	Not Included in Pathway or Brite	9191	Unclassified: metabolism	99980	Enzymes with EC numbers	DHRS7; dehydrogenase/reductase SDR family member 7 [EC:1.1.-.-]
Stylophora_pistillata_GAJOv1___23536.t2	-0.675055	0.207442	0.500967	0.233411	0.323868	0.622106	235643	K16186	9130	Environmental Information Processing	9132	Signal transduction	4150	mTOR signaling pathway [PATH:ko04150]	RRAGC_D; Ras-related GTP-binding protein C/D
Stylophora_pistillata_GAJOv1___2354	-0.928679	0.00351589	0.239472	-0.689485	0.226791	0.565388	196607
Stylophora_pistillata_GAJOv1___2361	-0.605793	0.327844	0.584098	0.0555823	0.782652	0.899349	196614
Stylophora_pistillata_GAJOv1___23656	-0.13508	0.0406357	0.335447	-0.253376	0.479714	0.733165	235795	K17339	9180	Brite Hierarchies	9182	Protein families: genetic information processing	4131	Membrane trafficking [BR:ko04131]	ATL; atlastin [EC:3.6.5.-]
Stylophora_pistillata_GAJOv1___2366	0.631119	0.267328	0.542384	0.340402	0.367063	0.651271	196620	K19757	9180	Brite Hierarchies	9183	Protein families: signaling and cellular processes	4812	Cytoskeleton proteins [BR:ko04812]	RSPH9; radial spoke head protein 9
Stylophora_pistillata_GAJOv1___2370	-0.575054	0.123728	0.419236	0.129632	0.718847	0.870836	196624
Stylophora_pistillata_GAJOv1___2380	-0.81321	0.275665	0.546653	0.211048	0.465164	0.722086	196638	K00963	9100	Metabolism	9101	Carbohydrate metabolism	40	Pentose and glucuronate interconversions [PATH:ko00040]	UGP2, galU, galF; UTP--glucose-1-phosphate uridylyltransferase [EC:2.7.7.9]
Stylophora_pistillata_GAJOv1___23877	-0.595173	0.0745759	0.353046	-0.483328	0.151402	0.499066	236086	K20721	9180	Brite Hierarchies	9182	Protein families: genetic information processing	4131	Membrane trafficking [BR:ko04131]	RTN1; reticulon-1
Stylophora_pistillata_GAJOv1___2392	0.0752242	0.489362	0.703968	0.60466	0.0176982	0.276306	196653	K14000	9120	Genetic Information Processing	9123	Folding, sorting and degradation	4141	Protein processing in endoplasmic reticulum [PATH:ko04141]	RRBP1; ribosome-binding protein 1
Stylophora_pistillata_GAJOv1___24013	-0.508756	0.0524309	0.335447	0.297375	0.459463	0.719934	236248	K11090	9160	Human Diseases	9163	Immune disease	5322	Systemic lupus erythematosus [PATH:ko05322]	LA, SSB; lupus La protein
Stylophora_pistillata_GAJOv1___2408	-0.971442	0.0919905	0.370346	-0.175009	0.457404	0.719006	196698
Stylophora_pistillata_GAJOv1___241	0.0559133	0.745106	0.876451	0.283428	0.601797	0.805416	192404	K01958	9100	Metabolism	9101	Carbohydrate metabolism	20	Citrate cycle (TCA cycle) [PATH:ko00020]	PC, pyc; pyruvate carboxylase [EC:6.4.1.1]
Stylophora_pistillata_GAJOv1___2413	-0.461434	0.134225	0.429665	0.397373	0.233125	0.570044	196704
Stylophora_pistillata_GAJOv1___2455	-0.735752	0.0763257	0.354705	-0.0187408	0.915057	0.962649	196775	K01883	9120	Genetic Information Processing	9122	Translation	970	Aminoacyl-tRNA biosynthesis [PATH:ko00970]	CARS, cysS; cysteinyl-tRNA synthetase [EC:6.1.1.16]
Stylophora_pistillata_GAJOv1___2458	-1.03694	0.304137	0.564706	-1.09622	0.085564	0.424639	196780
Stylophora_pistillata_GAJOv1___2470	0.59757	0.263354	0.538403	-0.516114	0.395285	0.672343	196799
Stylophora_pistillata_GAJOv1___2471	0.330444	0.588271	0.767686	0.30003	0.402086	0.677758	196800
Stylophora_pistillata_GAJOv1___2476.t1	-0.666597	0.0280583	0.289685	0.106251	0.457794	0.719006	196805	K08660	9100	Metabolism	9105	Amino acid metabolism	330	Arginine and proline metabolism [PATH:ko00330]	CNDP2; cytosolic nonspecific dipeptidase [EC:3.4.13.18]
Stylophora_pistillata_GAJOv1___24827	-1.36087	0.534988	0.729284	-3.72454	0.273291	0.590482	237315
Stylophora_pistillata_GAJOv1___24829	-0.257989	0.722865	0.864907	-0.142799	0.796765	0.909129	237317	K11824	9140	Cellular Processes	9141	Transport and catabolism	4144	Endocytosis [PATH:ko04144]	AP2A; AP-2 complex subunit alpha
Stylophora_pistillata_GAJOv1___24842	-0.408246	0.461796	0.691141	0.245263	0.462879	0.720213	237335	K13219	9180	Brite Hierarchies	9181	Protein families: metabolism	1009	Protein phosphatases and associated proteins [BR:ko01009]	SFPQ, PSF; splicing factor, proline- and glutamine-rich
Stylophora_pistillata_GAJOv1___2487	-0.893781	0.000357423	0.16371	-0.230469	0.271461	0.589268	196842	K08074	9100	Metabolism	9101	Carbohydrate metabolism	10	Glycolysis / Gluconeogenesis [PATH:ko00010]	ADPGK; ADP-dependent glucokinase [EC:2.7.1.147]
Stylophora_pistillata_GAJOv1___24891	0.0404927	0.936789	0.970464	-0.196311	0.507103	0.752869	237392
Stylophora_pistillata_GAJOv1___24919	-1.0851	0.0433384	0.335447	-0.354466	0.323634	0.622106	237438
Stylophora_pistillata_GAJOv1___2500	-0.724167	0.387696	0.634282	0.571351	0.049075	0.351463	196864	K03251	9120	Genetic Information Processing	9122	Translation	3013	RNA transport [PATH:ko03013]	EIF3D; translation initiation factor 3 subunit D
Stylophora_pistillata_GAJOv1___2506	-0.309793	0.551007	0.741526	-0.364819	0.43597	0.708286	196872	K12471	9140	Cellular Processes	9141	Transport and catabolism	4144	Endocytosis [PATH:ko04144]	EPN; epsin
Stylophora_pistillata_GAJOv1___2514	0.477508	0.298553	0.563746	0.230952	0.591298	0.800591	196885	K17769	9180	Brite Hierarchies	9182	Protein families: genetic information processing	3029	Mitochondrial biogenesis [BR:ko03029]	TOM22; mitochondrial import receptor subunit TOM22
Stylophora_pistillata_GAJOv1___25279	-0.663588	0.00170681	0.239472	0.894952	0.00655099	0.218872	238029	K08057	9120	Genetic Information Processing	9123	Folding, sorting and degradation	4141	Protein processing in endoplasmic reticulum [PATH:ko04141]	CALR; calreticulin
Stylophora_pistillata_GAJOv1___2528	-0.317631	0.0819898	0.361242	0.191849	0.507393	0.752869	196906
Stylophora_pistillata_GAJOv1___2545	-0.241398	0.432101	0.668156	-0.0144563	0.936412	0.972536	196942	K16575	9180	Brite Hierarchies	9182	Protein families: genetic information processing	3036	Chromosome and associated proteins [BR:ko03036]	ACTR1, ARP1; centractin
Stylophora_pistillata_GAJOv1___25566	-0.0314805	0.980477	0.98937	1.11471	0.0641624	0.387139	238513	K03648	9120	Genetic Information Processing	9124	Replication and repair	3410	Base excision repair [PATH:ko03410]	UNG, UDG; uracil-DNA glycosylase [EC:3.2.2.27]
Stylophora_pistillata_GAJOv1___2560	-0.524258	0.590301	0.768343	0.512045	0.664051	0.841089	196961	K09637	9180	Brite Hierarchies	9181	Protein families: metabolism	1002	Peptidases and inhibitors [BR:ko01002]	TMPRSS6; transmembrane protease serine 6 [EC:3.4.21.-]
Stylophora_pistillata_GAJOv1___2563	-0.120114	0.839964	0.92904	-0.0367698	0.951028	0.978892	196964	K23440	9180	Brite Hierarchies	9181	Protein families: metabolism	1002	Peptidases and inhibitors [BR:ko01002]	PRSS56; serine protease 56 [EC:3.4.21.-]
Stylophora_pistillata_GAJOv1___2569	-0.0201809	0.989033	0.994246	0.42351	0.2649	0.585908	196971
Stylophora_pistillata_GAJOv1___2572	-1.13634	0.226548	0.515234	-0.466013	0.628127	0.821302	196974
Stylophora_pistillata_GAJOv1___25750	-0.447307	0.475859	0.699257	-1.25227	0.00214686	0.181089	238780
Stylophora_pistillata_GAJOv1___25806.Novel	-0.30943	0.651041	0.815299	0.231898	0.452395	0.714081	238855
Stylophora_pistillata_GAJOv1___25887.Novel	-0.174991	0.765451	0.889092	0.0317929	0.945746	0.976466	238956	K01890	9120	Genetic Information Processing	9122	Translation	970	Aminoacyl-tRNA biosynthesis [PATH:ko00970]	FARSB, pheT; phenylalanyl-tRNA synthetase beta chain [EC:6.1.1.20]
Stylophora_pistillata_GAJOv1___2604	-0.00271738	0.993877	0.996864	-0.0827173	0.549525	0.777054	197007	K00207	9100	Metabolism	9104	Nucleotide metabolism	240	Pyrimidine metabolism [PATH:ko00240]	DPYD; dihydropyrimidine dehydrogenase (NADP+) [EC:1.3.1.2]
Stylophora_pistillata_GAJOv1___2617	-0.874149	0.00502876	0.239472	0.336849	0.101521	0.443464	197025	K09106	9180	Brite Hierarchies	9182	Protein families: genetic information processing	3000	Transcription factors [BR:ko03000]	USF; upstream stimulatory factor
Stylophora_pistillata_GAJOv1___2619	-0.527208	0.0216248	0.289685	1.07322	0.0160888	0.258693	197027	K09486	9120	Genetic Information Processing	9123	Folding, sorting and degradation	4141	Protein processing in endoplasmic reticulum [PATH:ko04141]	HYOU1; hypoxia up-regulated 1
Stylophora_pistillata_GAJOv1___2642	0.31195	0.244551	0.522781	-1.5147	0.0691298	0.387766	197099
Stylophora_pistillata_GAJOv1___2651	0.12365	0.789482	0.90159	-0.563375	0.352639	0.636623	197114	K05614	9150	Organismal Systems	9156	Nervous system	4724	Glutamatergic synapse [PATH:ko04724]	SLC1A3, EAAT1; solute carrier family 1 (glial high affinity glutamate transporter), member 3
Stylophora_pistillata_GAJOv1___2656	0.508392	0.336167	0.588954	0.0392904	0.722069	0.872463	197133	K06082	9130	Environmental Information Processing	9132	Signal transduction	4015	Rap1 signaling pathway [PATH:ko04015]	FARP2, FRG; FERM, RhoGEF and pleckstrin domain protein 2
Stylophora_pistillata_GAJOv1___2668	-0.000425138	0.998359	0.998359	0.0373238	0.807371	0.914343	197148
Stylophora_pistillata_GAJOv1___2700	-0.0713067	0.945366	0.974637	0.268127	0.243723	0.576032	197207	K14648	9190	Not Included in Pathway or Brite	9191	Unclassified: metabolism	99980	Enzymes with EC numbers	ENDOU, PP11; poly(U)-specific endoribonuclease [EC:3.1.-.-]
Stylophora_pistillata_GAJOv1___273	-0.069456	0.682269	0.835623	-0.178978	0.295578	0.600565	192442	K20121	9160	Human Diseases	9171	Infectious disease: bacterial	5131	Shigellosis [PATH:ko05131]	FNBP1; formin-binding protein 1
Stylophora_pistillata_GAJOv1___2736	-1.8793	0.0423117	0.335447	0.760874	0.199837	0.538033	197286
Stylophora_pistillata_GAJOv1___2745	-1.39757	0.0113674	0.271548	1.56486	0.0108767	0.242452	197300
Stylophora_pistillata_GAJOv1___2814	-0.986349	0.0736522	0.352655	-0.118303	0.501858	0.74911	197438	K12407	9100	Metabolism	9101	Carbohydrate metabolism	10	Glycolysis / Gluconeogenesis [PATH:ko00010]	GCK; glucokinase [EC:2.7.1.2]
Stylophora_pistillata_GAJOv1___2821	0.465873	0.485848	0.703968	-0.394035	0.280333	0.593097	197459	K12854	9120	Genetic Information Processing	9121	Transcription	3040	Spliceosome [PATH:ko03040]	SNRNP200, BRR2; pre-mRNA-splicing helicase BRR2 [EC:3.6.4.13]
Stylophora_pistillata_GAJOv1___2824	-0.6487	0.425196	0.663126	-2.6504	0.0261499	0.298377	197463	K12755	9130	Environmental Information Processing	9132	Signal transduction	4024	cAMP signaling pathway [PATH:ko04024]	MYL9; myosin regulatory light chain 9
Stylophora_pistillata_GAJOv1___2825	-0.796997	0.15543	0.454488	-0.413635	0.199899	0.538033	197476	K12755	9130	Environmental Information Processing	9132	Signal transduction	4024	cAMP signaling pathway [PATH:ko04024]	MYL9; myosin regulatory light chain 9
Stylophora_pistillata_GAJOv1___2831	-0.308611	0.287105	0.556292	0.198896	0.362865	0.648494	197496	K04043	9120	Genetic Information Processing	9123	Folding, sorting and degradation	3018	RNA degradation [PATH:ko03018]	dnaK, HSPA9; molecular chaperone DnaK
Stylophora_pistillata_GAJOv1___2842	-0.458426	0.416886	0.656564	-1.008	0.20291	0.538582	197514	K06875	9190	Not Included in Pathway or Brite	9193	Unclassified: signaling and cellular processes	99995	Signaling proteins	PDCD5, TFAR19; programmed cell death protein 5
Stylophora_pistillata_GAJOv1___2862	0.0921435	0.921796	0.962909	-0.209603	0.613339	0.813241	197540	K12751	9140	Cellular Processes	9144	Cellular community - eukaryotes	4530	Tight junction [PATH:ko04530]	MYL6; myosin light chain 6
Stylophora_pistillata_GAJOv1___2868	-0.928345	0.0220178	0.289685	-0.149869	0.422914	0.695309	197558	K18468	9140	Cellular Processes	9141	Transport and catabolism	4144	Endocytosis [PATH:ko04144]	VPS35; vacuolar protein sorting-associated protein 35
Stylophora_pistillata_GAJOv1___2885	-0.273536	0.034756	0.30728	-0.274518	0.29076	0.595771	197592	K07375	9140	Cellular Processes	9141	Transport and catabolism	4145	Phagosome [PATH:ko04145]	TUBB; tubulin beta
Stylophora_pistillata_GAJOv1___2917	-0.379553	0.712525	0.860405	-0.0752823	0.818326	0.920347	197697
Stylophora_pistillata_GAJOv1___2918	-0.884093	0.032501	0.30728	0.086716	0.558831	0.782833	197698	K02737	9120	Genetic Information Processing	9123	Folding, sorting and degradation	3050	Proteasome [PATH:ko03050]	PSMB5; 20S proteasome subunit beta 5 [EC:3.4.25.1]
Stylophora_pistillata_GAJOv1___2926	-0.834865	0.109754	0.398699	0.674171	0.172144	0.511468	197710	K02873	9120	Genetic Information Processing	9122	Translation	3010	Ribosome [PATH:ko03010]	RP-L13e, RPL13; large subunit ribosomal protein L13e
Stylophora_pistillata_GAJOv1___2932	-0.55155	0.0225022	0.289685	0.0674969	0.578808	0.794968	197721	K24524
Stylophora_pistillata_GAJOv1___2954.t1	0.626681	0.787626	0.901328	1.48663	0.0970739	0.437929	197755
Stylophora_pistillata_GAJOv1___2984	-0.757955	0.0363543	0.313116	-0.483892	0.29032	0.595771	197793
Stylophora_pistillata_GAJOv1___2995	0.346144	0.763746	0.888154	1.13548	0.000306036	0.0906822	197810	K08288	9120	Genetic Information Processing	9123	Folding, sorting and degradation	4141	Protein processing in endoplasmic reticulum [PATH:ko04141]	PRKCSH; protein kinase C substrate 80K-H
Stylophora_pistillata_GAJOv1___3	-0.534704	0.0245076	0.289685	0.680413	0.0111524	0.242452	191965	K09584	9120	Genetic Information Processing	9123	Folding, sorting and degradation	4141	Protein processing in endoplasmic reticulum [PATH:ko04141]	PDIA6, TXNDC7; protein disulfide-isomerase A6 [EC:5.3.4.1]
Stylophora_pistillata_GAJOv1___30	-0.396207	0.15956	0.454901	-0.370495	0.0153617	0.256349	192039
Stylophora_pistillata_GAJOv1___3004	-0.592881	0.169981	0.470799	0.203445	0.350379	0.636403	197823	K00002	9100	Metabolism	9101	Carbohydrate metabolism	10	Glycolysis / Gluconeogenesis [PATH:ko00010]	AKR1A1, adh; alcohol dehydrogenase (NADP+) [EC:1.1.1.2]
Stylophora_pistillata_GAJOv1___302	-0.735486	0.0180292	0.289685	-0.382832	0.141633	0.483346	192524	K15377	9160	Human Diseases	9161	Cancer: overview	5231	Choline metabolism in cancer [PATH:ko05231]	SLC44A2_4_5; solute carrier family 44 (choline transporter-like protein), member 2/4/5
Stylophora_pistillata_GAJOv1___3025	0.410557	0.376494	0.624888	-0.491063	0.0805685	0.420761	197912
Stylophora_pistillata_GAJOv1___3026	-0.100283	0.732543	0.871609	0.294359	0.415596	0.689218	197913	K02930	9120	Genetic Information Processing	9122	Translation	3010	Ribosome [PATH:ko03010]	RP-L4e, RPL4; large subunit ribosomal protein L4e
Stylophora_pistillata_GAJOv1___3037	0.0619271	0.92992	0.968364	1.59438	0.00303579	0.181089	197925	K11644	9140	Cellular Processes	9141	Transport and catabolism	4139	Mitophagy - yeast [PATH:ko04139]	SIN3A; paired amphipathic helix protein Sin3a
Stylophora_pistillata_GAJOv1___3045	-0.299319	0.0971255	0.37804	0.260664	0.268724	0.586908	197938	K09554	9130	Environmental Information Processing	9132	Signal transduction	4151	PI3K-Akt signaling pathway [PATH:ko04151]	CDC37; cell division cycle protein 37
Stylophora_pistillata_GAJOv1___3063	0.555327	0.493702	0.705047	-0.709468	0.124908	0.471567	197987	K06106	9140	Cellular Processes	9144	Cellular community - eukaryotes	4530	Tight junction [PATH:ko04530]	CTTN, EMS1; cortactin
Stylophora_pistillata_GAJOv1___3080	-0.954828	0.120213	0.413155	-0.542416	0.501112	0.74911	198014
Stylophora_pistillata_GAJOv1___3092	-0.418338	0.476647	0.699257	-0.237612	0.289889	0.595771	198031	K04515	9130	Environmental Information Processing	9132	Signal transduction	4012	ErbB signaling pathway [PATH:ko04012]	CAMK2; calcium/calmodulin-dependent protein kinase (CaM kinase) II [EC:2.7.11.17]
Stylophora_pistillata_GAJOv1___3094	-0.595655	0.317229	0.576992	0.150589	0.670766	0.845805	198063	K03781	9100	Metabolism	9101	Carbohydrate metabolism	630	Glyoxylate and dicarboxylate metabolism [PATH:ko00630]	katE, CAT, catB, srpA; catalase [EC:1.11.1.6]
Stylophora_pistillata_GAJOv1___310	-0.325028	0.219731	0.511938	-0.18	0.298301	0.603382	192539
Stylophora_pistillata_GAJOv1___3110	-0.237874	0.0531971	0.335447	-0.583764	0.117375	0.461807	198137	K23882	9180	Brite Hierarchies	9182	Protein families: genetic information processing	4131	Membrane trafficking [BR:ko04131]	CISD2; CDGSH iron-sulfur domain-containing protein 2
Stylophora_pistillata_GAJOv1___3111	-1.16183	0.228567	0.517182	-0.358223	0.0998964	0.443464	198138	K23882	9180	Brite Hierarchies	9182	Protein families: genetic information processing	4131	Membrane trafficking [BR:ko04131]	CISD2; CDGSH iron-sulfur domain-containing protein 2
Stylophora_pistillata_GAJOv1___3116	-1.30434	0.0270653	0.289685	-0.332764	0.0842858	0.420761	198143	K18441	9130	Environmental Information Processing	9132	Signal transduction	4072	Phospholipase D signaling pathway [PATH:ko04072]	CYTH; cytohesin
Stylophora_pistillata_GAJOv1___3119	-0.318536	0.595013	0.771519	0.355219	0.16241	0.508958	198184	K03035	9120	Genetic Information Processing	9123	Folding, sorting and degradation	3050	Proteasome [PATH:ko03050]	PSMD12, RPN5; 26S proteasome regulatory subunit N5
Stylophora_pistillata_GAJOv1___3120	0.0426575	0.909028	0.958176	0.197383	0.33443	0.629093	198187	K00849	9100	Metabolism	9101	Carbohydrate metabolism	52	Galactose metabolism [PATH:ko00052]	galK; galactokinase [EC:2.7.1.6]
Stylophora_pistillata_GAJOv1___315	-0.780446	0.106887	0.393095	0.0276882	0.931795	0.971446	192559	K05635	9130	Environmental Information Processing	9132	Signal transduction	4151	PI3K-Akt signaling pathway [PATH:ko04151]	LAMC1; laminin, gamma 1
Stylophora_pistillata_GAJOv1___3167	-1.04441	0.267332	0.542384	0.249115	0.32941	0.626884	198275	K01135	9100	Metabolism	9107	Glycan biosynthesis and metabolism	531	Glycosaminoglycan degradation [PATH:ko00531]	ARSB; arylsulfatase B [EC:3.1.6.12]
Stylophora_pistillata_GAJOv1___3174	-0.122265	0.894081	0.951664	3.52112	0.00311242	0.181089	198283	K23901
Stylophora_pistillata_GAJOv1___318.t1	-0.629041	0.0787925	0.356569	0.158685	0.47946	0.733165	192570	K12741	9120	Genetic Information Processing	9121	Transcription	3040	Spliceosome [PATH:ko03040]	HNRNPA1_3; heterogeneous nuclear ribonucleoprotein A1/A3
Stylophora_pistillata_GAJOv1___3182	-0.0555581	0.842319	0.930104	0.0670177	0.841507	0.930747	198434	K15030	9180	Brite Hierarchies	9182	Protein families: genetic information processing	3012	Translation factors [BR:ko03012]	EIF3M; translation initiation factor 3 subunit M
Stylophora_pistillata_GAJOv1___3185	-0.540266	0.0285657	0.289685	0.246696	0.192631	0.5329	198438
Stylophora_pistillata_GAJOv1___319	-0.267201	0.48558	0.703968	-0.257243	0.387246	0.667063	192573	K12741	9120	Genetic Information Processing	9121	Transcription	3040	Spliceosome [PATH:ko03040]	HNRNPA1_3; heterogeneous nuclear ribonucleoprotein A1/A3
Stylophora_pistillata_GAJOv1___3202	-0.221179	0.474573	0.699257	0.223183	0.159163	0.508579	198455	K15104	9180	Brite Hierarchies	9183	Protein families: signaling and cellular processes	2000	Transporters [BR:ko02000]	SLC25A11, OGC; solute carrier family 25 (mitochondrial oxoglutarate transporter), member 11
Stylophora_pistillata_GAJOv1___3216	-0.447556	0.245686	0.522781	0.20154	0.656816	0.835094	198483	K12893	9120	Genetic Information Processing	9121	Transcription	3040	Spliceosome [PATH:ko03040]	SFRS4_5_6; splicing factor, arginine/serine-rich 4/5/6
Stylophora_pistillata_GAJOv1___3238	-1.1317	0.0517827	0.335447	0.188336	0.0662141	0.387139	198509	K02739	9120	Genetic Information Processing	9123	Folding, sorting and degradation	3050	Proteasome [PATH:ko03050]	PSMB7; 20S proteasome subunit beta 2 [EC:3.4.25.1]
Stylophora_pistillata_GAJOv1___3253	-0.145343	0.0160285	0.289685	-0.704819	0.0148437	0.256325	198526	K00344	9190	Not Included in Pathway or Brite	9191	Unclassified: metabolism	99980	Enzymes with EC numbers	qor, CRYZ; NADPH:quinone reductase [EC:1.6.5.5]
Stylophora_pistillata_GAJOv1___3282	-0.426627	0.11631	0.408617	-0.159385	0.643257	0.823938	198581
Stylophora_pistillata_GAJOv1___3289	-1.23558	0.19459	0.489592	0.337546	0.139891	0.483346	198588	K04364	9130	Environmental Information Processing	9132	Signal transduction	4014	Ras signaling pathway [PATH:ko04014]	GRB2; growth factor receptor-binding protein 2
Stylophora_pistillata_GAJOv1___3293.t1	-0.374231	0.157419	0.454488	-0.501053	0.00297718	0.181089	198643	K00262	9100	Metabolism	9102	Energy metabolism	910	Nitrogen metabolism [PATH:ko00910]	E1.4.1.4, gdhA; glutamate dehydrogenase (NADP+) [EC:1.4.1.4]
Stylophora_pistillata_GAJOv1___3301	-0.63192	0.00698748	0.252116	0.0506146	0.496286	0.745876	198668	K10352	9140	Cellular Processes	9144	Cellular community - eukaryotes	4530	Tight junction [PATH:ko04530]	MYH; myosin heavy chain
Stylophora_pistillata_GAJOv1___335	1.43844	0.0635342	0.342907	-0.0920033	0.856755	0.938308	192591
Stylophora_pistillata_GAJOv1___3378	-0.816477	0.061634	0.342907	0.848119	0.177473	0.513942	198828	K14326	9120	Genetic Information Processing	9122	Translation	3013	RNA transport [PATH:ko03013]	UPF1, RENT1; regulator of nonsense transcripts 1 [EC:3.6.4.-]
Stylophora_pistillata_GAJOv1___3381	-0.147861	0.647886	0.813666	-0.0206527	0.933786	0.971632	198834	K05869	9130	Environmental Information Processing	9132	Signal transduction	4371	Apelin signaling pathway [PATH:ko04371]	CAMK4; calcium/calmodulin-dependent protein kinase IV [EC:2.7.11.17]
Stylophora_pistillata_GAJOv1___3391	-0.640576	0.0581801	0.34082	-0.637534	0.101737	0.443464	198875
Stylophora_pistillata_GAJOv1___3404	0.350769	0.619666	0.790119	-0.0326871	0.917891	0.963399	198888	K17292	9180	Brite Hierarchies	9183	Protein families: signaling and cellular processes	4812	Cytoskeleton proteins [BR:ko04812]	TBCA; tubulin-specific chaperone A
Stylophora_pistillata_GAJOv1___3420	-0.377549	0.100278	0.385794	-0.0738352	0.638452	0.823938	198907	K02156	9150	Organismal Systems	9158	Development and regeneration	4320	Dorso-ventral axis formation [PATH:ko04320]	AUB, PIWI; aubergine
Stylophora_pistillata_GAJOv1___3435	-0.57448	0.245922	0.522781	-0.0285055	0.886471	0.95296	198926
Stylophora_pistillata_GAJOv1___3439	-0.449789	0.0730285	0.352655	0.686671	0.0136613	0.254074	198930	K12893	9120	Genetic Information Processing	9121	Transcription	3040	Spliceosome [PATH:ko03040]	SFRS4_5_6; splicing factor, arginine/serine-rich 4/5/6
Stylophora_pistillata_GAJOv1___3482	0.291105	0.692789	0.845405	0.351336	0.278212	0.590482	198988	K13099	9180	Brite Hierarchies	9181	Protein families: metabolism	1009	Protein phosphatases and associated proteins [BR:ko01009]	CD2BP2, PPP1R59; CD2 antigen cytoplasmic tail-binding protein 2
Stylophora_pistillata_GAJOv1___3506.t1	0.476801	0.329547	0.584257	0.364438	0.0895016	0.43153	199034	K00693	9100	Metabolism	9101	Carbohydrate metabolism	500	Starch and sucrose metabolism [PATH:ko00500]	GYS; glycogen synthase [EC:2.4.1.11]
Stylophora_pistillata_GAJOv1___3518	1.3354	0.130294	0.426352	-0.499649	0.568301	0.790695	199054	K26226
Stylophora_pistillata_GAJOv1___3520.t1	0.0805492	0.619003	0.790028	-0.245119	0.119169	0.465179	199056	K05768	9140	Cellular Processes	9142	Cell motility	4810	Regulation of actin cytoskeleton [PATH:ko04810]	GSN; gelsolin
Stylophora_pistillata_GAJOv1___3521	-0.675404	0.360763	0.611191	0.109995	0.565294	0.788591	199061	K05768	9140	Cellular Processes	9142	Cell motility	4810	Regulation of actin cytoskeleton [PATH:ko04810]	GSN; gelsolin
Stylophora_pistillata_GAJOv1___3522	0.00656297	0.966525	0.985364	0.977588	0.0533891	0.358163	199066	K20371	9180	Brite Hierarchies	9182	Protein families: genetic information processing	4131	Membrane trafficking [BR:ko04131]	NUCB; nucleobindin
Stylophora_pistillata_GAJOv1___3532	-0.607433	0.0474305	0.335447	-0.290812	0.103535	0.444747	199082	K06537	9180	Brite Hierarchies	9183	Protein families: signaling and cellular processes	4090	CD molecules [BR:ko04090]	CD151, TSPAN24; CD151 antigen
Stylophora_pistillata_GAJOv1___3569.t1	-0.700569	0.50109	0.711943	-0.518866	0.134705	0.479021	199128	K13524	9100	Metabolism	9101	Carbohydrate metabolism	640	Propanoate metabolism [PATH:ko00640]	ABAT; 4-aminobutyrate aminotransferase / (S)-3-amino-2-methylpropionate transaminase [EC:2.6.1.19 2.6.1.22]
Stylophora_pistillata_GAJOv1___3585	0.287233	0.571889	0.758165	0.432001	0.198135	0.537392	199160	K05236	9180	Brite Hierarchies	9182	Protein families: genetic information processing	4131	Membrane trafficking [BR:ko04131]	COPA, RET1; coatomer subunit alpha
Stylophora_pistillata_GAJOv1___3586	-0.285323	0.198157	0.489952	0.0474691	0.276846	0.590482	199162	K14753	9160	Human Diseases	9172	Infectious disease: viral	5162	Measles [PATH:ko05162]	RACK1; guanine nucleotide-binding protein subunit beta-2-like 1 protein
Stylophora_pistillata_GAJOv1___3591.t1	0.0998688	0.72096	0.864907	-0.285652	0.269054	0.586908	199171	K02127	9100	Metabolism	9102	Energy metabolism	190	Oxidative phosphorylation [PATH:ko00190]	ATPeF0B, ATP5F1, ATP4; F-type H+-transporting ATPase subunit b
Stylophora_pistillata_GAJOv1___3618.t1	0.0804987	0.823866	0.919616	-0.0680545	0.906185	0.960125	199207	K12493	9140	Cellular Processes	9141	Transport and catabolism	4144	Endocytosis [PATH:ko04144]	ARFGAP2_3; ADP-ribosylation factor GTPase-activating protein 2/3
Stylophora_pistillata_GAJOv1___3621	-1.17427	0.0639739	0.342907	-0.528848	0.299914	0.605215	199211	K01301	9180	Brite Hierarchies	9181	Protein families: metabolism	1002	Peptidases and inhibitors [BR:ko01002]	NAALAD; N-acetylated-alpha-linked acidic dipeptidase [EC:3.4.17.21]
Stylophora_pistillata_GAJOv1___3623	-0.191146	0.674017	0.828928	-0.490748	0.116869	0.461807	199213	K13137	9120	Genetic Information Processing	9122	Translation	3013	RNA transport [PATH:ko03013]	STRAP, UNRIP; serine-threonine kinase receptor-associated protein
Stylophora_pistillata_GAJOv1___3626	-0.919514	0.288461	0.557205	-0.601397	0.0196448	0.278997	199217	K07376	9130	Environmental Information Processing	9132	Signal transduction	4022	cGMP-PKG signaling pathway [PATH:ko04022]	PRKG1; cGMP-dependent protein kinase 1 [EC:2.7.11.12]
Stylophora_pistillata_GAJOv1___3629	-0.456499	0.126693	0.423156	-0.0430901	0.608415	0.812234	199230
Stylophora_pistillata_GAJOv1___3659	-0.119383	0.510613	0.71502	0.484273	0.0936458	0.434834	199269	K09494	9180	Brite Hierarchies	9182	Protein families: genetic information processing	3110	Chaperones and folding catalysts [BR:ko03110]	CCT2; T-complex protein 1 subunit beta
Stylophora_pistillata_GAJOv1___3660	-0.568807	0.35033	0.602694	0.58503	0.0508107	0.351463	199272	K07890	9180	Brite Hierarchies	9182	Protein families: genetic information processing	4131	Membrane trafficking [BR:ko04131]	RAB21; Ras-related protein Rab-21
Stylophora_pistillata_GAJOv1___3664	-0.789049	0.0439591	0.335447	0.274911	0.287598	0.59445	199279
Stylophora_pistillata_GAJOv1___3665	-0.98713	0.0234633	0.289685	-0.350786	0.0689866	0.387766	199280	K17095	9180	Brite Hierarchies	9183	Protein families: signaling and cellular processes	2044	Secretion system [BR:ko02044]	ANXA7_11; annexin A7/11
Stylophora_pistillata_GAJOv1___3689.t1	-0.978702	0.391833	0.636231	0.2757	0.082285	0.420761	199344
Stylophora_pistillata_GAJOv1___3691	-1.61339	0.359201	0.609417	-1.64287	0.0297161	0.309929	199346	K18260	9180	Brite Hierarchies	9183	Protein families: signaling and cellular processes	4147	Exosome [BR:ko04147]	CC2D1; coiled-coil and C2 domain-containing protein 1
Stylophora_pistillata_GAJOv1___3696	1.81943	0.158312	0.454488	-0.671048	0.0311404	0.313557	199351	K17843	9180	Brite Hierarchies	9182	Protein families: genetic information processing	3041	Spliceosome [BR:ko03041]	KHDRBS2, SLM1; KH domain-containing, RNA-binding, signal transduction-associated protein 2
Stylophora_pistillata_GAJOv1___3697	0.0371401	0.913842	0.95835	-0.197393	0.0688282	0.387766	199352	K10382	9180	Brite Hierarchies	9183	Protein families: signaling and cellular processes	4812	Cytoskeleton proteins [BR:ko04812]	DST; dystonin
Stylophora_pistillata_GAJOv1___3712	-0.0108922	0.907714	0.958176	-0.107553	0.668369	0.844955	199376	K19363	9140	Cellular Processes	9141	Transport and catabolism	4142	Lysosome [PATH:ko04142]	LITAF; lipopolysaccharide-induced tumor necrosis factor-alpha factor
Stylophora_pistillata_GAJOv1___3719	0.145688	0.436674	0.670839	-0.793897	0.244398	0.576032	199384	K14411	9120	Genetic Information Processing	9122	Translation	3015	mRNA surveillance pathway [PATH:ko03015]	MSI; RNA-binding protein Musashi
Stylophora_pistillata_GAJOv1___3739	-0.196751	0.0552064	0.337702	-0.145681	0.381186	0.665006	199409	K12392	9140	Cellular Processes	9141	Transport and catabolism	4142	Lysosome [PATH:ko04142]	AP1B1; AP-1 complex subunit beta-1
Stylophora_pistillata_GAJOv1___3762	-0.973985	0.0830173	0.362002	0.629166	0.045794	0.351463	199437	K23167	9180	Brite Hierarchies	9182	Protein families: genetic information processing	3029	Mitochondrial biogenesis [BR:ko03029]	VAT1; synaptic vesicle membrane protein VAT-1
Stylophora_pistillata_GAJOv1___3771.t1	-0.41001	0.324658	0.580334	0.505152	0.255145	0.581598	199459	K00102	9100	Metabolism	9101	Carbohydrate metabolism	620	Pyruvate metabolism [PATH:ko00620]	LDHD, dld; D-lactate dehydrogenase (cytochrome) [EC:1.1.2.4]
Stylophora_pistillata_GAJOv1___3797	0.283523	0.503365	0.713413	0.723557	0.283318	0.59445	199534	K06530	9180	Brite Hierarchies	9181	Protein families: metabolism	1002	Peptidases and inhibitors [BR:ko01002]	CD109; CD109 antigen
Stylophora_pistillata_GAJOv1___3801	-0.940566	0.0220757	0.289685	-0.266977	0.271105	0.589268	199552	K23223	9180	Brite Hierarchies	9182	Protein families: genetic information processing	3036	Chromosome and associated proteins [BR:ko03036]	PMFBP1; polyamine-modulated factor 1-binding protein 1
Stylophora_pistillata_GAJOv1___3804	-1.06937	0.138902	0.429845	0.598478	0.00323116	0.181089	199555
Stylophora_pistillata_GAJOv1___3806	-0.545507	0.143404	0.438088	0.840583	0.00223351	0.181089	199557
Stylophora_pistillata_GAJOv1___3825	-0.488504	0.185218	0.487703	0.613205	0.0871846	0.424786	199580	K08059	9150	Organismal Systems	9151	Immune system	4612	Antigen processing and presentation [PATH:ko04612]	IFI30, GILT; interferon, gamma-inducible protein 30
Stylophora_pistillata_GAJOv1___3839	-0.751701	0.0167163	0.289685	-0.229727	0.517849	0.758036	199599
Stylophora_pistillata_GAJOv1___3865	-0.473523	0.0345259	0.30728	0.46143	0.0102918	0.241803	199643	K16072	9130	Environmental Information Processing	9132	Signal transduction	4064	NF-kappa B signaling pathway [PATH:ko04064]	ERC1, CAST2, ELKS; ELKS/RAB6-interacting/CAST family member 1
Stylophora_pistillata_GAJOv1___3871	-0.595514	0.354023	0.605148	-0.0856883	0.801543	0.912528	199690	K00286	9100	Metabolism	9105	Amino acid metabolism	330	Arginine and proline metabolism [PATH:ko00330]	proC; pyrroline-5-carboxylate reductase [EC:1.5.1.2]
Stylophora_pistillata_GAJOv1___3908	-0.633107	0.324412	0.580334	-0.365612	0.383588	0.66563	199736	K14677	9100	Metabolism	9105	Amino acid metabolism	220	Arginine biosynthesis [PATH:ko00220]	ACY1; aminoacylase [EC:3.5.1.14]
Stylophora_pistillata_GAJOv1___3909	-0.690676	0.052667	0.335447	0.525137	0.0271011	0.304034	199739
Stylophora_pistillata_GAJOv1___3937	-0.108825	0.241512	0.522558	-0.0126594	0.964809	0.986233	199771	K20224	9180	Brite Hierarchies	9182	Protein families: genetic information processing	3009	Ribosome biogenesis [BR:ko03009]	IPO9, RANBP9; importin-9
Stylophora_pistillata_GAJOv1___3946	-0.785828	0.253644	0.532022	0.518151	0.34276	0.630775	199789
Stylophora_pistillata_GAJOv1___3965	-0.505634	0.0272483	0.289685	-0.274606	0.418649	0.689995	199823	K02987	9120	Genetic Information Processing	9122	Translation	3010	Ribosome [PATH:ko03010]	RP-S4e, RPS4; small subunit ribosomal protein S4e
Stylophora_pistillata_GAJOv1___3966	0.216739	0.673362	0.828928	-1.08171	0.18657	0.526237	199825	K09365	9180	Brite Hierarchies	9182	Protein families: genetic information processing	3000	Transcription factors [BR:ko03000]	POU3F, OTF; POU domain transcription factor, class 3
Stylophora_pistillata_GAJOv1___3975	-2.78599	0.466175	0.694563	-1.07114	0.285778	0.59445	199838
Stylophora_pistillata_GAJOv1___3985	0.165554	0.236469	0.520846	-0.0874567	0.439647	0.708286	199857	K04373	9130	Environmental Information Processing	9132	Signal transduction	4010	MAPK signaling pathway [PATH:ko04010]	RPS6KA; ribosomal protein S6 kinase alpha-1/2/3/6 [EC:2.7.11.1]
Stylophora_pistillata_GAJOv1___3987	0.0444513	0.852262	0.934897	0.111995	0.667817	0.844955	199869	K10752	9140	Cellular Processes	9143	Cell growth and death	4218	Cellular senescence [PATH:ko04218]	RBBP4, HAT2, CAF1, MIS16; histone-binding protein RBBP4
Stylophora_pistillata_GAJOv1___4005	-0.166192	0.745148	0.876451	-0.39056	0.0612857	0.387139	199902
Stylophora_pistillata_GAJOv1___4023	-0.478123	0.0346802	0.30728	-0.65328	0.315665	0.621553	199938	K07883	9180	Brite Hierarchies	9182	Protein families: genetic information processing	4131	Membrane trafficking [BR:ko04131]	RAB3C; Ras-related protein Rab-3C
Stylophora_pistillata_GAJOv1___4025	0.0374927	0.903213	0.957082	-0.16624	0.515996	0.758036	199942	K14592	9100	Metabolism	9105	Amino acid metabolism	250	Alanine, aspartate and glutamate metabolism [PATH:ko00250]	FOLH1, GCPII; glutamate carboxypeptidase II (folate hydrolase 1) [EC:3.4.17.21]
Stylophora_pistillata_GAJOv1___4026	0.0860434	0.773227	0.892956	-0.40866	0.0296369	0.309929	199945	K16536	9180	Brite Hierarchies	9182	Protein families: genetic information processing	3036	Chromosome and associated proteins [BR:ko03036]	HOOK3; protein HOOK3
Stylophora_pistillata_GAJOv1___4028	-0.525966	0.442356	0.673534	-0.631186	0.176078	0.512359	199948	K03671	9150	Organismal Systems	9151	Immune system	4621	NOD-like receptor signaling pathway [PATH:ko04621]	trxA; thioredoxin 1
Stylophora_pistillata_GAJOv1___4033	0.226682	0.642688	0.807899	1.33289	0.619218	0.814987	199962	K12751	9140	Cellular Processes	9144	Cellular community - eukaryotes	4530	Tight junction [PATH:ko04530]	MYL6; myosin light chain 6
Stylophora_pistillata_GAJOv1___4038	-0.534554	0.206893	0.500967	-0.265289	0.182567	0.520554	199972	K16583	9180	Brite Hierarchies	9182	Protein families: genetic information processing	3036	Chromosome and associated proteins [BR:ko03036]	TTLL7; tubulin polyglutamylase TTLL7 [EC:6.-.-.-]
Stylophora_pistillata_GAJOv1___4055.t2	-1.30921	0.322839	0.580334	-0.0108841	0.952018	0.979155	199992
Stylophora_pistillata_GAJOv1___4072	-1.12496	0.21064	0.503529	0.592655	0.477023	0.731143	200030	K20462	9180	Brite Hierarchies	9182	Protein families: genetic information processing	4131	Membrane trafficking [BR:ko04131]	OSBP2, ORP4; oxysterol-binding protein 2
Stylophora_pistillata_GAJOv1___4085	-1.45821	0.0872861	0.370185	-0.210625	0.713781	0.867848	200051	K13098	9160	Human Diseases	9161	Cancer: overview	5202	Transcriptional misregulation in cancer [PATH:ko05202]	TLS, FUS; RNA-binding protein FUS
Stylophora_pistillata_GAJOv1___4087	-0.591701	0.0219894	0.289685	0.106152	0.33538	0.629093	200054	K18467	9140	Cellular Processes	9141	Transport and catabolism	4144	Endocytosis [PATH:ko04144]	VPS29; vacuolar protein sorting-associated protein 29
Stylophora_pistillata_GAJOv1___4102	-0.773375	0.376834	0.624888	0.31848	0.610989	0.812713	200078
Stylophora_pistillata_GAJOv1___4103	-0.692202	0.0108188	0.271548	-0.492064	0.317791	0.622106	200079	K01301	9180	Brite Hierarchies	9181	Protein families: metabolism	1002	Peptidases and inhibitors [BR:ko01002]	NAALAD; N-acetylated-alpha-linked acidic dipeptidase [EC:3.4.17.21]
Stylophora_pistillata_GAJOv1___4134	0.270928	0.722565	0.864907	-0.117403	0.756684	0.881477	200167	K04648	9150	Organismal Systems	9155	Excretory system	4962	Vasopressin-regulated water reabsorption [PATH:ko04962]	DCTN1; dynactin 1
Stylophora_pistillata_GAJOv1___4136	-0.249549	0.396955	0.638725	-0.193584	0.442408	0.708286	200173	K01899	9100	Metabolism	9101	Carbohydrate metabolism	20	Citrate cycle (TCA cycle) [PATH:ko00020]	LSC1; succinyl-CoA synthetase alpha subunit [EC:6.2.1.4 6.2.1.5]
Stylophora_pistillata_GAJOv1___4140	-0.551281	0.245537	0.522781	0.213627	0.545391	0.77475	200179
Stylophora_pistillata_GAJOv1___4176	-1.05585	0.193803	0.489592	-0.15337	0.727482	0.872463	200263
Stylophora_pistillata_GAJOv1___4187	-0.257005	0.02886	0.289685	-0.208191	0.352483	0.636623	200279	K11824	9140	Cellular Processes	9141	Transport and catabolism	4144	Endocytosis [PATH:ko04144]	AP2A; AP-2 complex subunit alpha
Stylophora_pistillata_GAJOv1___4190	-0.426353	0.0182149	0.289685	0.249303	0.450664	0.71307	200293	K02960	9120	Genetic Information Processing	9122	Translation	3010	Ribosome [PATH:ko03010]	RP-S16e, RPS16; small subunit ribosomal protein S16e
Stylophora_pistillata_GAJOv1___4193	-0.407931	0.432425	0.668156	-0.458891	0.0837416	0.420761	200297
Stylophora_pistillata_GAJOv1___422	0.0963296	0.907972	0.958176	0.139215	0.401003	0.676788	192707	K00611	9100	Metabolism	9105	Amino acid metabolism	220	Arginine biosynthesis [PATH:ko00220]	OTC, argF, argI; ornithine carbamoyltransferase [EC:2.1.3.3]
Stylophora_pistillata_GAJOv1___4225	-0.704616	0.345632	0.597463	0.481752	0.309822	0.616126	200344	K00826	9100	Metabolism	9105	Amino acid metabolism	270	Cysteine and methionine metabolism [PATH:ko00270]	E2.6.1.42, ilvE; branched-chain amino acid aminotransferase [EC:2.6.1.42]
Stylophora_pistillata_GAJOv1___4234	0.985024	0.0286934	0.289685	-1.16758	0.238403	0.573411	200362	K16803	9180	Brite Hierarchies	9182	Protein families: genetic information processing	3036	Chromosome and associated proteins [BR:ko03036]	CKAP5, XMAP215; cytoskeleton-associated protein 5
Stylophora_pistillata_GAJOv1___4263	0.43522	0.292988	0.561174	0.560387	0.0398567	0.338061	200439	K03687	9180	Brite Hierarchies	9182	Protein families: genetic information processing	3110	Chaperones and folding catalysts [BR:ko03110]	GRPE; molecular chaperone GrpE
Stylophora_pistillata_GAJOv1___4273	-0.151004	0.265532	0.540374	0.1199	0.771789	0.891296	200456
Stylophora_pistillata_GAJOv1___4277	0.215565	0.564331	0.75263	0.230007	0.310226	0.616126	200460	K10356	9160	Human Diseases	9171	Infectious disease: bacterial	5130	Pathogenic Escherichia coli infection [PATH:ko05130]	MYO1; myosin I
Stylophora_pistillata_GAJOv1___4279	-0.327585	0.158645	0.454488	0.0883193	0.728252	0.872463	200467	K02725	9120	Genetic Information Processing	9123	Folding, sorting and degradation	3050	Proteasome [PATH:ko03050]	PSMA1; 20S proteasome subunit alpha 6 [EC:3.4.25.1]
Stylophora_pistillata_GAJOv1___4282	-0.775372	0.508766	0.71502	-0.971296	0.116521	0.461807	200482	K05728	9160	Human Diseases	9171	Infectious disease: bacterial	5120	Epithelial cell signaling in Helicobacter pylori infection [PATH:ko05120]	CSK; c-src tyrosine kinase [EC:2.7.10.2]
Stylophora_pistillata_GAJOv1___429	0.282351	0.585504	0.76566	0.872472	0.0838545	0.420761	192714	K14945	9180	Brite Hierarchies	9182	Protein families: genetic information processing	3041	Spliceosome [BR:ko03041]	QKI; protein quaking
Stylophora_pistillata_GAJOv1___4334	-0.402284	0.0876492	0.370185	0.4228	0.16908	0.511468	200604	K01379	9130	Environmental Information Processing	9132	Signal transduction	4071	Sphingolipid signaling pathway [PATH:ko04071]	CTSD; cathepsin D [EC:3.4.23.5]
Stylophora_pistillata_GAJOv1___4350	-0.3864	0.513551	0.716011	-0.517393	0.410719	0.684018	200630	K09571	9150	Organismal Systems	9152	Endocrine system	4915	Estrogen signaling pathway [PATH:ko04915]	FKBP4_5; FK506-binding protein 4/5 [EC:5.2.1.8]
Stylophora_pistillata_GAJOv1___4447	-0.386401	0.530891	0.725425	0.148818	0.515046	0.758036	200816	K00232	9100	Metabolism	9101	Carbohydrate metabolism	640	Propanoate metabolism [PATH:ko00640]	E1.3.3.6, ACOX1, ACOX3; acyl-CoA oxidase [EC:1.3.3.6]
Stylophora_pistillata_GAJOv1___4451	-1.42558	0.133009	0.428078	0.165083	0.72953	0.872463	200827
Stylophora_pistillata_GAJOv1___4458.t1	-0.661862	0.0686424	0.351102	0.244179	0.353489	0.636623	200844	K01895	9100	Metabolism	9101	Carbohydrate metabolism	10	Glycolysis / Gluconeogenesis [PATH:ko00010]	ACSS1_2, acs; acetyl-CoA synthetase [EC:6.2.1.1]
Stylophora_pistillata_GAJOv1___4483	-0.445763	0.249829	0.529399	-0.00817952	0.982533	0.992628	200885	K01858	9100	Metabolism	9101	Carbohydrate metabolism	562	Inositol phosphate metabolism [PATH:ko00562]	INO1, ISYNA1; myo-inositol-1-phosphate synthase [EC:5.5.1.4]
Stylophora_pistillata_GAJOv1___4530	1.07505	0.130699	0.426352	-0.202647	0.688193	0.853937	201112
Stylophora_pistillata_GAJOv1___4565	-0.221969	0.0104156	0.271548	0.113619	0.632662	0.823938	201162	K24482
Stylophora_pistillata_GAJOv1___459	-0.942052	0.339049	0.591675	-0.514472	0.285127	0.59445	192809	K25866
Stylophora_pistillata_GAJOv1___4590	-0.237939	0.0396107	0.330502	-0.375132	0.0323648	0.313557	201200
Stylophora_pistillata_GAJOv1___4592	-0.292057	0.203599	0.49781	-0.723085	0.0628177	0.387139	201203	K11275	9180	Brite Hierarchies	9182	Protein families: genetic information processing	3036	Chromosome and associated proteins [BR:ko03036]	H1_5; histone H1/5
Stylophora_pistillata_GAJOv1___4615	-0.268338	0.689998	0.84277	-0.10243	0.750137	0.878449	201326	K01948	9100	Metabolism	9102	Energy metabolism	910	Nitrogen metabolism [PATH:ko00910]	CPS1; carbamoyl-phosphate synthase (ammonia) [EC:6.3.4.16]
Stylophora_pistillata_GAJOv1___4617	-0.973292	0.487263	0.703968	-0.253629	0.333756	0.629093	201332	K01456	9120	Genetic Information Processing	9123	Folding, sorting and degradation	4141	Protein processing in endoplasmic reticulum [PATH:ko04141]	E3.5.1.52, NGLY1, PNG1; peptide-N4-(N-acetyl-beta-glucosaminyl)asparagine amidase [EC:3.5.1.52]
Stylophora_pistillata_GAJOv1___4626	-0.671622	0.35926	0.609417	-0.301496	0.440537	0.708286	201345
Stylophora_pistillata_GAJOv1___4638.t1	0.591671	0.323184	0.580334	-0.763208	0.229954	0.568772	201359	K23491	9130	Environmental Information Processing	9132	Signal transduction	4310	Wnt signaling pathway [PATH:ko04310]	CTNND2; catenin delta-2
Stylophora_pistillata_GAJOv1___4650	-0.563621	0.181416	0.485998	0.155181	0.471527	0.727296	201375
Stylophora_pistillata_GAJOv1___4660	-0.813295	0.129546	0.426328	-0.362452	0.048206	0.351463	201396	K12160	9120	Genetic Information Processing	9122	Translation	3013	RNA transport [PATH:ko03013]	SUMO, SMT3; small ubiquitin-related modifier
Stylophora_pistillata_GAJOv1___4671.t2	-0.537461	0.113766	0.405683	-0.186182	0.428524	0.700095	201416
Stylophora_pistillata_GAJOv1___468	-0.266342	0.353068	0.605064	-0.128207	0.185479	0.526237	192818	K10366	9160	Human Diseases	9166	Cardiovascular disease	5410	Hypertrophic cardiomyopathy (HCM) [PATH:ko05410]	DMD; dystrophin
Stylophora_pistillata_GAJOv1___4680	-0.126383	0.377985	0.624888	-0.479305	0.123985	0.470228	201428	K00006	9100	Metabolism	9103	Lipid metabolism	564	Glycerophospholipid metabolism [PATH:ko00564]	GPD1; glycerol-3-phosphate dehydrogenase (NAD+) [EC:1.1.1.8]
Stylophora_pistillata_GAJOv1___4689	-0.634751	0.275337	0.546653	0.15502	0.288097	0.59445	201441	K16197	9130	Environmental Information Processing	9132	Signal transduction	4013	MAPK signaling pathway - fly [PATH:ko04013]	YWHAB_Q_Z; 14-3-3 protein beta/theta/zeta
Stylophora_pistillata_GAJOv1___4691	-0.0530161	0.879675	0.947308	0.739827	0.188955	0.526627	201465	K10424	9150	Organismal Systems	9155	Excretory system	4962	Vasopressin-regulated water reabsorption [PATH:ko04962]	DCTN2; dynactin 2
Stylophora_pistillata_GAJOv1___4729	-0.461056	0.258882	0.535974	0.603656	0.0922749	0.433123	201538	K05870	9130	Environmental Information Processing	9132	Signal transduction	4668	TNF signaling pathway [PATH:ko04668]	CREB1; cyclic AMP-responsive element-binding protein 1
Stylophora_pistillata_GAJOv1___4735	-0.162854	0.442464	0.673534	0.205981	0.0720383	0.397402	201591	K04077	9120	Genetic Information Processing	9123	Folding, sorting and degradation	3018	RNA degradation [PATH:ko03018]	groEL, HSPD1; chaperonin GroEL
Stylophora_pistillata_GAJOv1___4736	-1.5055	0.0925926	0.370346	0.878322	0.0615355	0.387139	201600	K04078	9180	Brite Hierarchies	9182	Protein families: genetic information processing	3110	Chaperones and folding catalysts [BR:ko03110]	groES, HSPE1; chaperonin GroES
Stylophora_pistillata_GAJOv1___4737	-0.295544	0.547518	0.737574	0.18047	0.442381	0.708286	201602	K01647	9100	Metabolism	9101	Carbohydrate metabolism	20	Citrate cycle (TCA cycle) [PATH:ko00020]	CS, gltA; citrate synthase [EC:2.3.3.1]
Stylophora_pistillata_GAJOv1___4773	-0.593396	0.00403925	0.239472	0.779649	0.0870197	0.424786	201679	K22936	9180	Brite Hierarchies	9182	Protein families: genetic information processing	4131	Membrane trafficking [BR:ko04131]	CNPY1_2; protein canopy 1/2
Stylophora_pistillata_GAJOv1___4780.t1	0.62823	0.511351	0.71502	0.162754	0.610643	0.812713	201695
Stylophora_pistillata_GAJOv1___4804	-0.370503	0.112508	0.403759	0.256579	0.373532	0.657002	201738	K07881	9130	Environmental Information Processing	9132	Signal transduction	4152	AMPK signaling pathway [PATH:ko04152]	RAB14; Ras-related protein Rab-14
Stylophora_pistillata_GAJOv1___4813	-0.449026	0.114747	0.405683	-0.00917939	0.971393	0.988422	201751	K23390	9180	Brite Hierarchies	9182	Protein families: genetic information processing	3400	DNA repair and recombination proteins [BR:ko03400]	BAG6; large proline-rich protein BAG6
Stylophora_pistillata_GAJOv1___4828	-0.939275	0.000662147	0.220992	-0.521985	0.234856	0.570061	201772	K00816	9100	Metabolism	9105	Amino acid metabolism	270	Cysteine and methionine metabolism [PATH:ko00270]	CCBL; kynurenine---oxoglutarate transaminase / cysteine-S-conjugate beta-lyase / glutamine---phenylpyruvate transaminase [EC:2.6.1.7 4.4.1.13 2.6.1.64]
Stylophora_pistillata_GAJOv1___4835	-0.077735	0.889059	0.950156	0.214688	0.294676	0.599683	201795	K15437	9180	Brite Hierarchies	9182	Protein families: genetic information processing	3016	Transfer RNA biogenesis [BR:ko03016]	AIMP1, ARC1; aminoacyl tRNA synthase complex-interacting multifunctional protein 1
Stylophora_pistillata_GAJOv1___4884	0.189586	0.610706	0.783181	-0.308127	0.319438	0.622106	201857
Stylophora_pistillata_GAJOv1___4902	-0.147209	0.530717	0.725425	0.172526	0.336778	0.630239	201884	K21814	9180	Brite Hierarchies	9181	Protein families: metabolism	1009	Protein phosphatases and associated proteins [BR:ko01009]	CPPED1; serine/threonine-protein phosphatase CPPED1 [EC:3.1.3.16]
Stylophora_pistillata_GAJOv1___4920	0.16453	0.531619	0.725676	0.457896	0.341223	0.630775	201912	K00128	9100	Metabolism	9101	Carbohydrate metabolism	10	Glycolysis / Gluconeogenesis [PATH:ko00010]	ALDH; aldehyde dehydrogenase (NAD+) [EC:1.2.1.3]
Stylophora_pistillata_GAJOv1___4939	-2.23281	0.0709174	0.352655	0.929158	0.111215	0.454042	201951
Stylophora_pistillata_GAJOv1___4940	-0.585829	0.163877	0.46058	0.809355	0.00243221	0.181089	201952
Stylophora_pistillata_GAJOv1___4949	-0.928036	0.151776	0.450268	-0.293196	0.376637	0.660138	201962
Stylophora_pistillata_GAJOv1___4978	-1.05779	0.284338	0.554148	0.474947	0.0725963	0.397716	201999	K15979	9160	Human Diseases	9161	Cancer: overview	5203	Viral carcinogenesis [PATH:ko05203]	SND1; staphylococcal nuclease domain-containing protein 1
Stylophora_pistillata_GAJOv1___4982	-1.88105	0.00465354	0.239472	0.755658	0.0633365	0.387139	202004	K05619	9190	Not Included in Pathway or Brite	9191	Unclassified: metabolism	99980	Enzymes with EC numbers	TGM1; transglutaminase 1 [EC:2.3.2.13]
Stylophora_pistillata_GAJOv1___4987	-1.14345	0.0576851	0.340751	-0.709351	0.0162773	0.258693	202009	K05619	9190	Not Included in Pathway or Brite	9191	Unclassified: metabolism	99980	Enzymes with EC numbers	TGM1; transglutaminase 1 [EC:2.3.2.13]
Stylophora_pistillata_GAJOv1___4998	1.30446	0.0452644	0.335447	-0.450377	0.527023	0.765588	202020	K13199	9180	Brite Hierarchies	9182	Protein families: genetic information processing	3041	Spliceosome [BR:ko03041]	SERBP1; plasminogen activator inhibitor 1 RNA-binding protein
Stylophora_pistillata_GAJOv1___500	0.249357	0.224906	0.51304	0.339499	0.112375	0.455252	192871
Stylophora_pistillata_GAJOv1___5023	0.0881721	0.816681	0.916143	-0.123989	0.327119	0.624755	202079	K00944	9100	Metabolism	9104	Nucleotide metabolism	230	Purine metabolism [PATH:ko00230]	AK3; nucleoside-triphosphate--adenylate kinase [EC:2.7.4.10]
Stylophora_pistillata_GAJOv1___5038	-0.448276	0.126132	0.42308	0.0602315	0.727089	0.872463	202098	K18752	9180	Brite Hierarchies	9182	Protein families: genetic information processing	3019	Messenger RNA biogenesis [BR:ko03019]	TNPO1, IPO2, KPNB2; transportin-1
Stylophora_pistillata_GAJOv1___5058.t2	-0.60038	0.021568	0.289685	-0.178956	0.246514	0.576032	202127	K17751	9130	Environmental Information Processing	9132	Signal transduction	4022	cGMP-PKG signaling pathway [PATH:ko04022]	MYH6_7; myosin heavy chain 6/7
Stylophora_pistillata_GAJOv1___5060	-0.76157	0.262929	0.538403	-0.120774	0.81381	0.918537	202136	K03267	9120	Genetic Information Processing	9122	Translation	3015	mRNA surveillance pathway [PATH:ko03015]	ERF3, GSPT; peptide chain release factor subunit 3
Stylophora_pistillata_GAJOv1___5065	0.483006	0.487817	0.703968	-0.440747	0.550699	0.777054	202150	K02935	9120	Genetic Information Processing	9122	Translation	3010	Ribosome [PATH:ko03010]	RP-L7, MRPL12, rplL; large subunit ribosomal protein L7/L12
Stylophora_pistillata_GAJOv1___5076	0.528388	0.45475	0.685204	-0.7012	0.0402634	0.338061	202167
Stylophora_pistillata_GAJOv1___512	-0.698933	0.236296	0.520846	1.59595	0.0232301	0.298377	192883	K03242	9120	Genetic Information Processing	9122	Translation	3013	RNA transport [PATH:ko03013]	EIF2S3; translation initiation factor 2 subunit 3
Stylophora_pistillata_GAJOv1___5125	-0.8354	0.0727675	0.352655	0.824032	0.132582	0.478371	202296
Stylophora_pistillata_GAJOv1___5126	-0.841515	0.052722	0.335447	0.630704	0.137068	0.479021	202297
Stylophora_pistillata_GAJOv1___5127	-0.358112	0.491936	0.704651	0.44904	0.217337	0.5577	202298
Stylophora_pistillata_GAJOv1___5129	-0.245052	0.659797	0.820974	-0.131572	0.625914	0.820014	202300
Stylophora_pistillata_GAJOv1___5133.t1	-0.794123	0.335357	0.588893	-0.107085	0.873498	0.948065	202309	K13982	9180	Brite Hierarchies	9182	Protein families: genetic information processing	3036	Chromosome and associated proteins [BR:ko03036]	DDX4, VASA; probable ATP-dependent RNA helicase DDX4 [EC:3.6.4.13]
Stylophora_pistillata_GAJOv1___5153	-0.569988	0.0477471	0.335447	-0.163407	0.544426	0.77475	202332	K23972
Stylophora_pistillata_GAJOv1___521	-0.298971	0.37785	0.624888	0.599388	0.337072	0.630239	192904	K02872	9120	Genetic Information Processing	9122	Translation	3010	Ribosome [PATH:ko03010]	RP-L13Ae, RPL13A; large subunit ribosomal protein L13Ae
Stylophora_pistillata_GAJOv1___5227	0.291945	0.637904	0.805678	-0.146613	0.600747	0.805416	202446	K03949	9100	Metabolism	9102	Energy metabolism	190	Oxidative phosphorylation [PATH:ko00190]	NDUFA5; NADH dehydrogenase (ubiquinone) 1 alpha subcomplex subunit 5
Stylophora_pistillata_GAJOv1___525	-0.757006	0.0739651	0.352655	-0.00937729	0.960194	0.982267	192910	K05762	9140	Cellular Processes	9144	Cellular community - eukaryotes	4530	Tight junction [PATH:ko04530]	RDX; radixin
Stylophora_pistillata_GAJOv1___5263	-0.357249	0.0738249	0.352655	0.123338	0.274852	0.590482	202537	K25939
Stylophora_pistillata_GAJOv1___5266	-0.565504	0.0728834	0.352655	-0.263265	0.407265	0.683613	202548	K15264	9180	Brite Hierarchies	9182	Protein families: genetic information processing	3009	Ribosome biogenesis [BR:ko03009]	NSUN5, WBSCR20, RCM1; 25S rRNA (cytosine2278-C5)-methyltransferase [EC:2.1.1.311]
Stylophora_pistillata_GAJOv1___5268	-0.348447	0.0761166	0.354705	-0.41454	0.437829	0.708286	202550	K04441	9130	Environmental Information Processing	9132	Signal transduction	4015	Rap1 signaling pathway [PATH:ko04015]	P38; p38 MAP kinase [EC:2.7.11.24]
Stylophora_pistillata_GAJOv1___5271	-0.667791	0.129328	0.426328	0.0295735	0.82603	0.925126	202614
Stylophora_pistillata_GAJOv1___5283	-0.660283	0.0307157	0.306011	0.655901	0.056197	0.36776	202634
Stylophora_pistillata_GAJOv1___5298.t1	-0.366192	0.104733	0.391764	-0.0121276	0.9544	0.980172	202649	K11826	9140	Cellular Processes	9141	Transport and catabolism	4144	Endocytosis [PATH:ko04144]	AP2M1; AP-2 complex subunit mu-1
Stylophora_pistillata_GAJOv1___5299	0.00517	0.980425	0.98937	0.660785	0.0226697	0.298377	202654	K12670	9100	Metabolism	9107	Glycan biosynthesis and metabolism	510	N-Glycan biosynthesis [PATH:ko00510]	WBP1; oligosaccharyltransferase complex subunit beta
Stylophora_pistillata_GAJOv1___53	0.750105	0.218906	0.510908	0.0198498	0.947435	0.977454	192067	K04353	9130	Environmental Information Processing	9132	Signal transduction	4014	Ras signaling pathway [PATH:ko04014]	RAP1A; Ras-related protein Rap-1A
Stylophora_pistillata_GAJOv1___5301	-0.925411	0.134873	0.429665	0.167244	0.418163	0.689995	202658	K20069	9180	Brite Hierarchies	9182	Protein families: genetic information processing	4131	Membrane trafficking [BR:ko04131]	NECAP1_2; adaptin ear-binding coat-associated protein 1/2
Stylophora_pistillata_GAJOv1___5307	-0.290389	0.563259	0.751951	-0.21861	0.633473	0.823938	202666
Stylophora_pistillata_GAJOv1___5323	-0.341188	0.559162	0.748959	0.380737	0.390863	0.670696	202681	K25366
Stylophora_pistillata_GAJOv1___5356	-0.57977	0.666219	0.825049	0.68793	0.0991539	0.443464	202770	K13111	9180	Brite Hierarchies	9182	Protein families: genetic information processing	3041	Spliceosome [BR:ko03041]	SMU1; WD40 repeat-containing protein SMU1
Stylophora_pistillata_GAJOv1___5361	-0.40676	0.285997	0.555392	0.149509	0.619319	0.814987	202775	K18406	9180	Brite Hierarchies	9182	Protein families: genetic information processing	3036	Chromosome and associated proteins [BR:ko03036]	TDRKH, TDRD2; tudor domain-containing protein 2
Stylophora_pistillata_GAJOv1___5365	-0.137711	0.704795	0.855364	-0.530277	0.211081	0.549304	202779
Stylophora_pistillata_GAJOv1___537	-0.426397	0.194538	0.489592	-0.475103	0.17365	0.512359	192928	K13161	9180	Brite Hierarchies	9182	Protein families: genetic information processing	3041	Spliceosome [BR:ko03041]	HNRNPR; heterogeneous nuclear ribonucleoprotein R
Stylophora_pistillata_GAJOv1___538	-0.287358	0.0662302	0.342907	0.285972	0.167982	0.511468	192929	K13161	9180	Brite Hierarchies	9182	Protein families: genetic information processing	3041	Spliceosome [BR:ko03041]	HNRNPR; heterogeneous nuclear ribonucleoprotein R
Stylophora_pistillata_GAJOv1___5380	-0.540015	0.120797	0.413498	-0.214167	0.273585	0.590482	202797	K23341	9180	Brite Hierarchies	9182	Protein families: genetic information processing	4121	Ubiquitin system [BR:ko04121]	ERLIN; erlin
Stylophora_pistillata_GAJOv1___5381	-0.0294232	0.955689	0.97929	0.0967221	0.728359	0.872463	202798	K04515	9130	Environmental Information Processing	9132	Signal transduction	4012	ErbB signaling pathway [PATH:ko04012]	CAMK2; calcium/calmodulin-dependent protein kinase (CaM kinase) II [EC:2.7.11.17]
Stylophora_pistillata_GAJOv1___5394	-0.600569	0.131258	0.426352	-0.220904	0.672131	0.845971	202846	K01255	9100	Metabolism	9106	Metabolism of other amino acids	480	Glutathione metabolism [PATH:ko00480]	CARP, pepA; leucyl aminopeptidase [EC:3.4.11.1]
Stylophora_pistillata_GAJOv1___5397	-0.698245	0.0246006	0.289685	0.12674	0.741108	0.874524	202852
Stylophora_pistillata_GAJOv1___5406	-0.156231	0.782997	0.898797	0.109627	0.85532	0.938308	202869	K06210	9100	Metabolism	9108	Metabolism of cofactors and vitamins	760	Nicotinate and nicotinamide metabolism [PATH:ko00760]	NMNAT; nicotinamide mononucleotide adenylyltransferase [EC:2.7.7.1 2.7.7.18]
Stylophora_pistillata_GAJOv1___5418	-0.143475	0.759066	0.885798	0.261037	0.759163	0.882825	202903
Stylophora_pistillata_GAJOv1___5422	-0.634376	0.110436	0.399059	-0.258439	0.255093	0.581598	202906
Stylophora_pistillata_GAJOv1___5428	-0.180032	0.418678	0.657806	-0.691171	0.244426	0.576032	202912	K03029	9120	Genetic Information Processing	9123	Folding, sorting and degradation	3050	Proteasome [PATH:ko03050]	PSMD4, RPN10; 26S proteasome regulatory subunit N10
Stylophora_pistillata_GAJOv1___5429	-0.573478	0.01835	0.289685	-0.103987	0.573761	0.79293	202915	K18622	9180	Brite Hierarchies	9183	Protein families: signaling and cellular processes	4812	Cytoskeleton proteins [BR:ko04812]	ADD; adducin
Stylophora_pistillata_GAJOv1___543	-1.34727	0.00351016	0.239472	-0.203754	0.502212	0.74911	192944	K00799	9100	Metabolism	9106	Metabolism of other amino acids	480	Glutathione metabolism [PATH:ko00480]	GST, gst; glutathione S-transferase [EC:2.5.1.18]
Stylophora_pistillata_GAJOv1___5440	0.272289	0.720544	0.864907	0.379558	0.533322	0.769714	202929	K01408	9160	Human Diseases	9164	Neurodegenerative disease	5010	Alzheimer disease [PATH:ko05010]	IDE, ide; insulysin [EC:3.4.24.56]
Stylophora_pistillata_GAJOv1___5443	-0.109863	0.515171	0.71641	0.270273	0.194	0.5329	202933	K00471	9100	Metabolism	9105	Amino acid metabolism	310	Lysine degradation [PATH:ko00310]	E1.14.11.1; gamma-butyrobetaine dioxygenase [EC:1.14.11.1]
Stylophora_pistillata_GAJOv1___5496	-0.48049	0.156765	0.454488	-0.0295866	0.924138	0.96755	203012	K11089	9160	Human Diseases	9163	Immune disease	5322	Systemic lupus erythematosus [PATH:ko05322]	TROVE2, SSA2; 60 kDa SS-A/Ro ribonucleoprotein
Stylophora_pistillata_GAJOv1___5508	-0.297283	0.394309	0.637291	0.879309	0.0142738	0.254074	203026	K11703	9100	Metabolism	9105	Amino acid metabolism	310	Lysine degradation [PATH:ko00310]	GLT25D; collagen beta-1,O-galactosyltransferase [EC:2.4.1.50]
Stylophora_pistillata_GAJOv1___5527	0.60509	0.312607	0.573559	0.126919	0.589663	0.80043	203050
Stylophora_pistillata_GAJOv1___555	-0.242009	0.0662697	0.342907	0.0539537	0.669117	0.845101	192969	K20044	9180	Brite Hierarchies	9182	Protein families: genetic information processing	4131	Membrane trafficking [BR:ko04131]	PICALM; phosphatidylinositol-binding clathrin assembly protein
Stylophora_pistillata_GAJOv1___5576	-1.04871	0.197927	0.489952	0.713419	0.198572	0.537392	203156
Stylophora_pistillata_GAJOv1___5577	-0.426196	0.52084	0.719873	-0.0691733	0.892896	0.955847	203157
Stylophora_pistillata_GAJOv1___5614	-1.59376	0.125218	0.422135	0.637308	0.134118	0.479021	203237	K01772	9100	Metabolism	9108	Metabolism of cofactors and vitamins	860	Porphyrin and chlorophyll metabolism [PATH:ko00860]	hemH, FECH; protoporphyrin/coproporphyrin ferrochelatase [EC:4.99.1.1 4.99.1.9]
Stylophora_pistillata_GAJOv1___5616	-0.322403	0.14082	0.432171	-0.389568	0.0478128	0.351463	203240	K12804	9150	Organismal Systems	9151	Immune system	4621	NOD-like receptor signaling pathway [PATH:ko04621]	PSTPIP1; proline-serine-threonine phosphatase interacting protein 1
Stylophora_pistillata_GAJOv1___5618	-1.22208	0.125858	0.42308	0.700879	0.0180054	0.276306	203243
Stylophora_pistillata_GAJOv1___5627	0.189302	0.702289	0.853099	-0.89609	0.00877233	0.236145	203255	K00831	9100	Metabolism	9102	Energy metabolism	680	Methane metabolism [PATH:ko00680]	serC, PSAT1; phosphoserine aminotransferase [EC:2.6.1.52]
Stylophora_pistillata_GAJOv1___5640	-0.61753	0.136108	0.429665	0.858622	0.00841581	0.234065	203274	K12399	9140	Cellular Processes	9141	Transport and catabolism	4142	Lysosome [PATH:ko04142]	AP3S; AP-3 complex subunit sigma
Stylophora_pistillata_GAJOv1___567.t2	-0.027389	0.975219	0.988548	0.0202075	0.954474	0.980172	192984	K03768	9180	Brite Hierarchies	9182	Protein families: genetic information processing	3110	Chaperones and folding catalysts [BR:ko03110]	PPIB, ppiB; peptidyl-prolyl cis-trans isomerase B (cyclophilin B) [EC:5.2.1.8]
Stylophora_pistillata_GAJOv1___5675.t1	-0.0338177	0.881152	0.947308	0.162309	0.69874	0.85737	203313	K17497	9100	Metabolism	9101	Carbohydrate metabolism	51	Fructose and mannose metabolism [PATH:ko00051]	PMM; phosphomannomutase [EC:5.4.2.8]
Stylophora_pistillata_GAJOv1___5676	1.36069	0.0532845	0.335447	0.79844	0.101998	0.443464	203315	K01206	9100	Metabolism	9107	Glycan biosynthesis and metabolism	511	Other glycan degradation [PATH:ko00511]	FUCA; alpha-L-fucosidase [EC:3.2.1.51]
Stylophora_pistillata_GAJOv1___568	-0.758143	0.147295	0.445893	-0.283352	0.73181	0.872463	192985	K03768	9180	Brite Hierarchies	9182	Protein families: genetic information processing	3110	Chaperones and folding catalysts [BR:ko03110]	PPIB, ppiB; peptidyl-prolyl cis-trans isomerase B (cyclophilin B) [EC:5.2.1.8]
Stylophora_pistillata_GAJOv1___5685	-0.580151	0.257875	0.535401	-0.0287079	0.894123	0.955847	203343	K16938	9160	Human Diseases	9171	Infectious disease: bacterial	5131	Shigellosis [PATH:ko05131]	SEPT3_9_12; septin 3/9/12
Stylophora_pistillata_GAJOv1___5701	0.38927	0.488935	0.703968	0.0524895	0.843936	0.932661	203391	K13178	9180	Brite Hierarchies	9182	Protein families: genetic information processing	3041	Spliceosome [BR:ko03041]	DDX17; ATP-dependent RNA helicase DDX17 [EC:3.6.4.13]
Stylophora_pistillata_GAJOv1___5713	0.194082	0.795943	0.903507	0.267556	0.740652	0.874524	203457	K01183	9100	Metabolism	9101	Carbohydrate metabolism	520	Amino sugar and nucleotide sugar metabolism [PATH:ko00520]	E3.2.1.14; chitinase [EC:3.2.1.14]
Stylophora_pistillata_GAJOv1___572	-0.0527934	0.728722	0.870164	0.13791	0.705283	0.863018	192989
Stylophora_pistillata_GAJOv1___5732.t1	-0.767337	0.0886477	0.370247	-0.909144	0.0156427	0.257134	203503	K19499	9180	Brite Hierarchies	9183	Protein families: signaling and cellular processes	4040	Ion channels [BR:ko04040]	ANO4, TMEM16D; anoctamin-4
Stylophora_pistillata_GAJOv1___5738	-0.304861	0.141937	0.4346	0.697942	0.22835	0.567685	203511	K00827	9100	Metabolism	9105	Amino acid metabolism	250	Alanine, aspartate and glutamate metabolism [PATH:ko00250]	AGXT2; alanine-glyoxylate transaminase / (R)-3-amino-2-methylpropionate-pyruvate transaminase [EC:2.6.1.44 2.6.1.40]
Stylophora_pistillata_GAJOv1___5773	-1.13265	0.0654561	0.342907	-1.05532	0.200976	0.538497	203555	K11098	9120	Genetic Information Processing	9121	Transcription	3040	Spliceosome [PATH:ko03040]	SNRPF, SMF; small nuclear ribonucleoprotein F
Stylophora_pistillata_GAJOv1___578	-0.0669234	0.721267	0.864907	-0.0930627	0.726103	0.872463	192998	K12882	9120	Genetic Information Processing	9121	Transcription	3040	Spliceosome [PATH:ko03040]	NCBP1, CBP80; nuclear cap-binding protein subunit 1
Stylophora_pistillata_GAJOv1___5792	-1.02006	0.23916	0.520846	-1.01645	0.268724	0.586908	203579
Stylophora_pistillata_GAJOv1___5795	-0.106013	0.786233	0.900962	0.423983	0.0826444	0.420761	203582	K06027	9140	Cellular Processes	9141	Transport and catabolism	4138	Autophagy - yeast [PATH:ko04138]	NSF, SEC18; vesicle-fusing ATPase [EC:3.6.4.6]
Stylophora_pistillata_GAJOv1___5804	-0.42413	0.231285	0.519806	0.194613	0.166564	0.50937	203602	K09496	9180	Brite Hierarchies	9182	Protein families: genetic information processing	3110	Chaperones and folding catalysts [BR:ko03110]	CCT4; T-complex protein 1 subunit delta
Stylophora_pistillata_GAJOv1___5815	-0.574308	0.00339251	0.239472	-0.444449	0.120892	0.467884	203624
Stylophora_pistillata_GAJOv1___5836	-0.372749	0.370192	0.621643	-0.431369	0.157477	0.505933	203653
Stylophora_pistillata_GAJOv1___584	0.229141	0.489567	0.703968	-0.0422907	0.85552	0.938308	193011	K00031	9100	Metabolism	9101	Carbohydrate metabolism	20	Citrate cycle (TCA cycle) [PATH:ko00020]	IDH1, IDH2, icd; isocitrate dehydrogenase [EC:1.1.1.42]
Stylophora_pistillata_GAJOv1___5847	0.0125472	0.97826	0.98937	0.220501	0.581056	0.795996	203669
Stylophora_pistillata_GAJOv1___5857	-0.665431	0.05925	0.342907	0.168173	0.640115	0.823938	203685	K07763	9130	Environmental Information Processing	9132	Signal transduction	4668	TNF signaling pathway [PATH:ko04668]	MMP14; matrix metalloproteinase-14 (membrane-inserted) [EC:3.4.24.80]
Stylophora_pistillata_GAJOv1___5888	-0.430708	0.102516	0.389124	-0.00634147	0.958392	0.981176	203738	K02729	9120	Genetic Information Processing	9123	Folding, sorting and degradation	3050	Proteasome [PATH:ko03050]	PSMA5; 20S proteasome subunit alpha 5 [EC:3.4.25.1]
Stylophora_pistillata_GAJOv1___5889	0.121701	0.723024	0.864907	-0.241706	0.283024	0.59445	203741	K17732	9180	Brite Hierarchies	9181	Protein families: metabolism	1002	Peptidases and inhibitors [BR:ko01002]	PMPCB, MAS1; mitochondrial-processing peptidase subunit beta [EC:3.4.24.64]
Stylophora_pistillata_GAJOv1___5892	-2.63882	0.42672	0.663952	-0.0691862	0.0438776	0.350829	203745	K04513	9130	Environmental Information Processing	9132	Signal transduction	4014	Ras signaling pathway [PATH:ko04014]	RHOA; Ras homolog gene family, member A
Stylophora_pistillata_GAJOv1___5897	-0.10773	0.731661	0.871609	-1.49441	0.221262	0.562874	203838
Stylophora_pistillata_GAJOv1___5903	-0.812977	0.00545564	0.242776	0.0869913	0.550663	0.777054	203866	K17255	9180	Brite Hierarchies	9183	Protein families: signaling and cellular processes	4147	Exosome [BR:ko04147]	GDI1_2; Rab GDP dissociation inhibitor
Stylophora_pistillata_GAJOv1___5913	-0.746384	0.235111	0.520846	1.36578	0.212591	0.551086	203902	K02882	9120	Genetic Information Processing	9122	Translation	3010	Ribosome [PATH:ko03010]	RP-L18Ae, RPL18A; large subunit ribosomal protein L18Ae
Stylophora_pistillata_GAJOv1___5952	-0.483871	0.281463	0.552578	0.512167	0.263512	0.585908	204078	K09250	9180	Brite Hierarchies	9182	Protein families: genetic information processing	3000	Transcription factors [BR:ko03000]	CNBP; cellular nucleic acid-binding protein
Stylophora_pistillata_GAJOv1___5971.t1	0.240523	0.554658	0.745688	-0.271491	0.156586	0.505813	204111	K00799	9100	Metabolism	9106	Metabolism of other amino acids	480	Glutathione metabolism [PATH:ko00480]	GST, gst; glutathione S-transferase [EC:2.5.1.18]
Stylophora_pistillata_GAJOv1___5973.t1	-0.406322	0.185612	0.48778	0.0813614	0.801991	0.912528	204123
Stylophora_pistillata_GAJOv1___5975.t1	-0.483573	0.441283	0.673534	0.00706929	0.986626	0.994823	204125	K10364	9140	Cellular Processes	9141	Transport and catabolism	4144	Endocytosis [PATH:ko04144]	CAPZA; capping protein (actin filament) muscle Z-line, alpha
Stylophora_pistillata_GAJOv1___6	-0.451135	0.105514	0.391764	0.148168	0.515134	0.758036	191970	K00411	9100	Metabolism	9102	Energy metabolism	190	Oxidative phosphorylation [PATH:ko00190]	UQCRFS1, RIP1, petA; ubiquinol-cytochrome c reductase iron-sulfur subunit [EC:7.1.1.8]
Stylophora_pistillata_GAJOv1___6013	0.543315	0.0639522	0.342907	0.480858	0.16584	0.508958	204185	K00819	9100	Metabolism	9105	Amino acid metabolism	330	Arginine and proline metabolism [PATH:ko00330]	rocD, OAT; ornithine--oxo-acid transaminase [EC:2.6.1.13]
Stylophora_pistillata_GAJOv1___6020	-0.779872	0.0445661	0.335447	1.36996	0.00141244	0.171418	204201	K12654	9150	Organismal Systems	9151	Immune system	4621	NOD-like receptor signaling pathway [PATH:ko04621]	TMEM173, MITA; transmembrane protein 173
Stylophora_pistillata_GAJOv1___6027	-0.303256	0.351404	0.603764	0.0617431	0.713114	0.867828	204249	K01557	9100	Metabolism	9105	Amino acid metabolism	350	Tyrosine metabolism [PATH:ko00350]	FAHD1; acylpyruvate hydrolase [EC:3.7.1.5]
Stylophora_pistillata_GAJOv1___6040.t1	-0.190077	0.748119	0.879171	0.530552	0.0943588	0.435879	204261	K16865	9160	Human Diseases	9161	Cancer: overview	5206	MicroRNAs in cancer [PATH:ko05206]	PDCD4; programmed cell death protein 4
Stylophora_pistillata_GAJOv1___6067	-0.876053	0.0324159	0.30728	0.169068	0.338823	0.630775	204303	K24736
Stylophora_pistillata_GAJOv1___6105	-0.592078	0.173012	0.474411	-0.13222	0.530445	0.768052	204352
Stylophora_pistillata_GAJOv1___6109	-0.597766	0.023906	0.289685	-1.04022	0.00537507	0.211051	204356
Stylophora_pistillata_GAJOv1___6116	-2.7338	0.336918	0.589497	-0.894889	0.34861	0.636153	204365	K17081	9180	Brite Hierarchies	9182	Protein families: genetic information processing	3029	Mitochondrial biogenesis [BR:ko03029]	PHB2; prohibitin 2
Stylophora_pistillata_GAJOv1___6153	-0.554912	0.00520202	0.239472	-0.0381537	0.606215	0.810107	204409	K17917	9140	Cellular Processes	9141	Transport and catabolism	4144	Endocytosis [PATH:ko04144]	SNX1_2; sorting nexin-1/2
Stylophora_pistillata_GAJOv1___6164.t1	-1.10311	0.0519243	0.335447	-0.185597	0.450809	0.71307	204421	K02503	9180	Brite Hierarchies	9183	Protein families: signaling and cellular processes	4147	Exosome [BR:ko04147]	HINT1, hinT, hit; histidine triad (HIT) family protein
Stylophora_pistillata_GAJOv1___6165	-1.2065	0.0677579	0.347911	-0.210736	0.529569	0.767616	204422
Stylophora_pistillata_GAJOv1___6166	0.16184	0.295354	0.562461	-0.0304877	0.83704	0.927344	204423	K03522	9180	Brite Hierarchies	9183	Protein families: signaling and cellular processes	4147	Exosome [BR:ko04147]	fixB, etfA; electron transfer flavoprotein alpha subunit
Stylophora_pistillata_GAJOv1___618	-0.347126	0.0621062	0.342907	0.249707	0.426067	0.697913	193076	K09574	9180	Brite Hierarchies	9181	Protein families: metabolism	1009	Protein phosphatases and associated proteins [BR:ko01009]	FKBP8; FK506-binding protein 8 [EC:5.2.1.8]
Stylophora_pistillata_GAJOv1___6187	-0.170568	0.440468	0.673534	-1.19938	0.0441858	0.350829	204448	K24509
Stylophora_pistillata_GAJOv1___6191	0.124149	0.864987	0.940974	0.44094	0.110411	0.453778	204453	K03253	9120	Genetic Information Processing	9122	Translation	3013	RNA transport [PATH:ko03013]	EIF3B; translation initiation factor 3 subunit B
Stylophora_pistillata_GAJOv1___6203.t1	0.169086	0.139094	0.429845	-0.026003	0.886238	0.95296	204497	K26401
Stylophora_pistillata_GAJOv1___6214	-1.52305	0.191797	0.489592	-1.12348	0.10506	0.444747	204523	K22453	9190	Not Included in Pathway or Brite	9193	Unclassified: signaling and cellular processes	99992	Structural proteins	TFF2; trefoil factor 2
Stylophora_pistillata_GAJOv1___6225	-0.405458	0.276136	0.546653	0.211491	0.390611	0.670696	204536	K00894	9100	Metabolism	9103	Lipid metabolism	564	Glycerophospholipid metabolism [PATH:ko00564]	ETNK, EKI; ethanolamine kinase [EC:2.7.1.82]
Stylophora_pistillata_GAJOv1___6232	-0.260849	0.23735	0.520846	0.657713	0.0705123	0.3938	204543	K18743	9180	Brite Hierarchies	9182	Protein families: genetic information processing	3019	Messenger RNA biogenesis [BR:ko03019]	CAPRIN1, GPIAP1; caprin-1
Stylophora_pistillata_GAJOv1___624	0.063333	0.866965	0.940974	-0.0989753	0.405229	0.681336	193084	K05767	9140	Cellular Processes	9142	Cell motility	4810	Regulation of actin cytoskeleton [PATH:ko04810]	IQGAP2_3; Ras GTPase-activating-like protein IQGAP2/3
Stylophora_pistillata_GAJOv1___6260	-1.56158	0.20488	0.500028	0.955724	0.18769	0.526237	204596
Stylophora_pistillata_GAJOv1___6263	0.213405	0.376986	0.624888	-0.0224396	0.903829	0.959392	204599	K01900	9100	Metabolism	9101	Carbohydrate metabolism	20	Citrate cycle (TCA cycle) [PATH:ko00020]	LSC2; succinyl-CoA synthetase beta subunit [EC:6.2.1.4 6.2.1.5]
Stylophora_pistillata_GAJOv1___6268	0.190147	0.750253	0.88013	0.553858	0.0242853	0.298377	204607	K03032	9120	Genetic Information Processing	9123	Folding, sorting and degradation	3050	Proteasome [PATH:ko03050]	PSMD1, RPN2; 26S proteasome regulatory subunit N2
Stylophora_pistillata_GAJOv1___6285	-0.139867	0.618927	0.790028	0.554011	0.0325872	0.313557	204634	K11718	9120	Genetic Information Processing	9123	Folding, sorting and degradation	4141	Protein processing in endoplasmic reticulum [PATH:ko04141]	HUGT; UDP-glucose:glycoprotein glucosyltransferase [EC:2.4.1.-]
Stylophora_pistillata_GAJOv1___63	0.467574	0.243678	0.522781	0.344776	0.343829	0.630775	192093	K03953	9100	Metabolism	9102	Energy metabolism	190	Oxidative phosphorylation [PATH:ko00190]	NDUFA9; NADH dehydrogenase (ubiquinone) 1 alpha subcomplex subunit 9
Stylophora_pistillata_GAJOv1___6316	-0.23442	0.091887	0.370346	-0.137173	0.599665	0.805416	204696	K19788	9180	Brite Hierarchies	9182	Protein families: genetic information processing	3036	Chromosome and associated proteins [BR:ko03036]	OLA1; obg-like ATPase 1
Stylophora_pistillata_GAJOv1___6322	-1.63147	0.222361	0.51304	-0.44287	0.284483	0.59445	204704
Stylophora_pistillata_GAJOv1___6333	-0.0432084	0.68837	0.841551	0.63849	0.0843684	0.420761	204718	K09517	9120	Genetic Information Processing	9123	Folding, sorting and degradation	4141	Protein processing in endoplasmic reticulum [PATH:ko04141]	DNAJB11; DnaJ homolog subfamily B member 11
Stylophora_pistillata_GAJOv1___637	0.484958	0.758859	0.885798	-0.370467	0.506755	0.752869	193099
Stylophora_pistillata_GAJOv1___6381	-0.326308	0.697556	0.848894	1.81736	0.0241014	0.298377	204772
Stylophora_pistillata_GAJOv1___6410.t2	0.204698	0.618763	0.790028	0.522937	0.193557	0.5329	204812	K14396	9120	Genetic Information Processing	9122	Translation	3015	mRNA surveillance pathway [PATH:ko03015]	PABPN1, PABP2; polyadenylate-binding protein 2
Stylophora_pistillata_GAJOv1___6411	-0.18194	0.318482	0.57768	0.255027	0.442637	0.708286	204815	K14299	9120	Genetic Information Processing	9122	Translation	3013	RNA transport [PATH:ko03013]	SEH1; nucleoporin SEH1
Stylophora_pistillata_GAJOv1___6415	-0.095122	0.861046	0.940668	0.0410285	0.810821	0.917327	204822	K16307	9180	Brite Hierarchies	9181	Protein families: metabolism	1001	Protein kinases [BR:ko01001]	CDC42BP; serine/threonine-protein kinase MRCK [EC:2.7.11.1]
Stylophora_pistillata_GAJOv1___6420.t1	-0.915473	0.0610334	0.342907	0.180894	0.785729	0.90132	204828	K17261	9180	Brite Hierarchies	9182	Protein families: genetic information processing	4131	Membrane trafficking [BR:ko04131]	CAP1_2, SRV2; adenylyl cyclase-associated protein
Stylophora_pistillata_GAJOv1___6421	-0.448106	0.314491	0.573559	0.258373	0.688907	0.853937	204830	K09481	9120	Genetic Information Processing	9123	Folding, sorting and degradation	3060	Protein export [PATH:ko03060]	SEC61B, SBH2; protein transport protein SEC61 subunit beta
Stylophora_pistillata_GAJOv1___6429.t1	-0.152203	0.369706	0.621643	0.0795447	0.575495	0.794335	204853	K00140	9100	Metabolism	9101	Carbohydrate metabolism	640	Propanoate metabolism [PATH:ko00640]	mmsA, iolA, ALDH6A1; malonate-semialdehyde dehydrogenase (acetylating) / methylmalonate-semialdehyde dehydrogenase [EC:1.2.1.18 1.2.1.27]
Stylophora_pistillata_GAJOv1___644.t1	-0.0958414	0.39155	0.636231	0.37407	0.441798	0.708286	193106	K03245	9120	Genetic Information Processing	9122	Translation	3013	RNA transport [PATH:ko03013]	EIF3J; translation initiation factor 3 subunit J
Stylophora_pistillata_GAJOv1___6448	0.00654625	0.984938	0.990876	0.0608672	0.743482	0.874524	205048	K07904	9140	Cellular Processes	9141	Transport and catabolism	4144	Endocytosis [PATH:ko04144]	RAB11A; Ras-related protein Rab-11A
Stylophora_pistillata_GAJOv1___646	0.135016	0.859732	0.940668	-0.354903	0.197899	0.537392	193110
Stylophora_pistillata_GAJOv1___6464	0.366624	0.488825	0.703968	-0.165625	0.831416	0.927269	205089	K02183	9130	Environmental Information Processing	9132	Signal transduction	4014	Ras signaling pathway [PATH:ko04014]	CALM; calmodulin
Stylophora_pistillata_GAJOv1___6510	-1.00352	0.2753	0.546653	0.450824	0.264614	0.585908	205373
Stylophora_pistillata_GAJOv1___6518	-0.153427	0.737046	0.873279	0.593406	0.0787046	0.420283	205391	K02896	9120	Genetic Information Processing	9122	Translation	3010	Ribosome [PATH:ko03010]	RP-L24e, RPL24; large subunit ribosomal protein L24e
Stylophora_pistillata_GAJOv1___6533	-0.0569586	0.894288	0.951664	0.153339	0.502209	0.74911	205422	K00830	9100	Metabolism	9101	Carbohydrate metabolism	630	Glyoxylate and dicarboxylate metabolism [PATH:ko00630]	AGXT; alanine-glyoxylate transaminase / serine-glyoxylate transaminase / serine-pyruvate transaminase [EC:2.6.1.44 2.6.1.45 2.6.1.51]
Stylophora_pistillata_GAJOv1___6573	-0.739422	0.0395752	0.330502	-1.3138	0.0188801	0.277841	205493
Stylophora_pistillata_GAJOv1___6612	0.0547872	0.874363	0.943634	-0.291434	0.0496938	0.351463	205557	K02133	9100	Metabolism	9102	Energy metabolism	190	Oxidative phosphorylation [PATH:ko00190]	ATPeF1B, ATP5B, ATP2; F-type H+-transporting ATPase subunit beta [EC:7.1.2.2]
Stylophora_pistillata_GAJOv1___6621	0.407261	0.0261303	0.289685	-0.231073	0.0844674	0.420761	205586	K03934	9100	Metabolism	9102	Energy metabolism	190	Oxidative phosphorylation [PATH:ko00190]	NDUFS1; NADH dehydrogenase (ubiquinone) Fe-S protein 1 [EC:7.1.1.2 1.6.99.3]
Stylophora_pistillata_GAJOv1___6625	-0.0764328	0.850794	0.934054	0.76207	0.0646394	0.387139	205601	K12559	9150	Organismal Systems	9151	Immune system	4666	Fc gamma R-mediated phagocytosis [PATH:ko04666]	MYO10; myosin X
Stylophora_pistillata_GAJOv1___6659	-3.11486	0.18758	0.489592	0.417883	0.137013	0.479021	205711	K07942	9180	Brite Hierarchies	9182	Protein families: genetic information processing	4131	Membrane trafficking [BR:ko04131]	ARL1; ADP-ribosylation factor-like protein 1
Stylophora_pistillata_GAJOv1___6693	-0.382315	0.261909	0.538403	-0.266057	0.290969	0.595771	205773	K05850	9130	Environmental Information Processing	9132	Signal transduction	4020	Calcium signaling pathway [PATH:ko04020]	ATP2B; P-type Ca2+ transporter type 2B [EC:7.2.2.10]
Stylophora_pistillata_GAJOv1___6731	-0.972317	0.108696	0.397101	-0.0723491	0.641133	0.823938	205848	K00927	9100	Metabolism	9101	Carbohydrate metabolism	10	Glycolysis / Gluconeogenesis [PATH:ko00010]	PGK, pgk; phosphoglycerate kinase [EC:2.7.2.3]
Stylophora_pistillata_GAJOv1___6736	0.330457	0.0260212	0.289685	-0.0475504	0.894272	0.955847	205857	K20314	9180	Brite Hierarchies	9182	Protein families: genetic information processing	4131	Membrane trafficking [BR:ko04131]	ARFIP; arfaptin
Stylophora_pistillata_GAJOv1___6751	0.428993	0.583107	0.76566	0.758326	0.0354872	0.32449	205885
Stylophora_pistillata_GAJOv1___6757	-1.04858	0.105204	0.391764	-0.784998	0.161113	0.508958	205893	K02971	9120	Genetic Information Processing	9122	Translation	3010	Ribosome [PATH:ko03010]	RP-S21e, RPS21; small subunit ribosomal protein S21e
Stylophora_pistillata_GAJOv1___6759	0.323526	0.574763	0.760336	0.0788815	0.38395	0.66563	205897	K23901
Stylophora_pistillata_GAJOv1___6760.t1	-0.0623103	0.641082	0.807899	0.0775969	0.365833	0.651182	205898	K06067	9130	Environmental Information Processing	9132	Signal transduction	4330	Notch signaling pathway [PATH:ko04330]	HDAC1_2; histone deacetylase 1/2 [EC:3.5.1.98]
Stylophora_pistillata_GAJOv1___6762	-0.541326	0.354523	0.605229	0.419781	0.0689293	0.387766	205914	K01784	9100	Metabolism	9101	Carbohydrate metabolism	52	Galactose metabolism [PATH:ko00052]	galE, GALE; UDP-glucose 4-epimerase [EC:5.1.3.2]
Stylophora_pistillata_GAJOv1___6763	-0.341167	0.110601	0.399059	-0.0463595	0.88634	0.95296	205916	K10436	9180	Brite Hierarchies	9182	Protein families: genetic information processing	3036	Chromosome and associated proteins [BR:ko03036]	MAPRE; microtubule-associated protein, RP/EB family
Stylophora_pistillata_GAJOv1___6767	-0.968252	0.144421	0.440186	0.494184	0.116736	0.461807	205920	K06240	9130	Environmental Information Processing	9132	Signal transduction	4151	PI3K-Akt signaling pathway [PATH:ko04151]	LAMA3_5; laminin, alpha 3/5
Stylophora_pistillata_GAJOv1___6776	-0.0381156	0.904747	0.957082	0.046221	0.918657	0.963399	205939	K00248	9100	Metabolism	9101	Carbohydrate metabolism	640	Propanoate metabolism [PATH:ko00640]	ACADS, bcd; butyryl-CoA dehydrogenase [EC:1.3.8.1]
Stylophora_pistillata_GAJOv1___6781.t1	-0.0749605	0.769791	0.892076	-0.0662725	0.80257	0.912528	205950	K12890	9120	Genetic Information Processing	9121	Transcription	3040	Spliceosome [PATH:ko03040]	SFRS1, ASF, SF2; splicing factor, arginine/serine-rich 1
Stylophora_pistillata_GAJOv1___6787	-0.0421567	0.927306	0.967	0.7721	0.014128	0.254074	205988	K15414	9180	Brite Hierarchies	9183	Protein families: signaling and cellular processes	536	Glycosaminoglycan binding proteins [BR:ko00536]	C1QBP; complement component 1 Q subcomponent-binding protein, mitochondrial
Stylophora_pistillata_GAJOv1___6795	-0.787252	0.0605946	0.342907	0.172305	0.363634	0.649	205999	K00967	9100	Metabolism	9103	Lipid metabolism	564	Glycerophospholipid metabolism [PATH:ko00564]	PCYT2; ethanolamine-phosphate cytidylyltransferase [EC:2.7.7.14]
Stylophora_pistillata_GAJOv1___6816	0.0643667	0.946164	0.974637	-1.8271	0.257696	0.584082	206030	K23924
Stylophora_pistillata_GAJOv1___6846	-0.730449	0.0932965	0.370346	0.141975	0.139575	0.483346	206099	K12755	9130	Environmental Information Processing	9132	Signal transduction	4024	cAMP signaling pathway [PATH:ko04024]	MYL9; myosin regulatory light chain 9
Stylophora_pistillata_GAJOv1___6852	0.302559	0.590995	0.768343	0.213017	0.0240054	0.298377	206123	K18460	9190	Not Included in Pathway or Brite	9192	Unclassified: genetic information processing	99974	Translation	XPO7, EXP7; exportin-7
Stylophora_pistillata_GAJOv1___6869	-0.439255	0.201761	0.495129	0.0898822	0.49955	0.748483	206152	K00357	9100	Metabolism	9108	Metabolism of cofactors and vitamins	790	Folate biosynthesis [PATH:ko00790]	QDPR; dihydropteridine reductase [EC:1.5.1.34]
Stylophora_pistillata_GAJOv1___6881	0.162549	0.72105	0.864907	0.107537	0.651806	0.829514	206183	K14454	9100	Metabolism	9102	Energy metabolism	710	Carbon fixation in photosynthetic organisms [PATH:ko00710]	GOT1; aspartate aminotransferase, cytoplasmic [EC:2.6.1.1]
Stylophora_pistillata_GAJOv1___6933	-0.264369	0.514348	0.716011	2.09015	0.0326475	0.313557	206255
Stylophora_pistillata_GAJOv1___6941.t1	-0.37908	0.128731	0.426328	-0.675062	0.0276935	0.305544	206292	K24990
Stylophora_pistillata_GAJOv1___6957	-0.555232	0.323138	0.580334	0.681762	0.114282	0.458156	206314	K23879	9180	Brite Hierarchies	9182	Protein families: genetic information processing	4131	Membrane trafficking [BR:ko04131]	GRN; progranulin
Stylophora_pistillata_GAJOv1___6966	0.440243	0.0413281	0.335447	-1.29989	0.00325553	0.181089	206327	K08765	9100	Metabolism	9103	Lipid metabolism	71	Fatty acid degradation [PATH:ko00071]	CPT1A; carnitine O-palmitoyltransferase 1, liver isoform [EC:2.3.1.21]
Stylophora_pistillata_GAJOv1___6980	-0.386104	0.374505	0.624888	-0.122815	0.766683	0.889244	206382	K07830	9130	Environmental Information Processing	9132	Signal transduction	4014	Ras signaling pathway [PATH:ko04014]	RRAS2, TC21; Ras-related protein R-Ras2
Stylophora_pistillata_GAJOv1___6986	-0.877615	0.00921485	0.271548	-0.341888	0.100429	0.443464	206402	K00616	9100	Metabolism	9101	Carbohydrate metabolism	30	Pentose phosphate pathway [PATH:ko00030]	E2.2.1.2, talA, talB; transaldolase [EC:2.2.1.2]
Stylophora_pistillata_GAJOv1___6993	-0.550931	0.0709702	0.352655	-0.916211	0.157654	0.505933	206410
Stylophora_pistillata_GAJOv1___700	-0.238559	0.793756	0.903062	0.652836	0.349765	0.636153	193177	K01253	9100	Metabolism	9111	Xenobiotics biodegradation and metabolism	980	Metabolism of xenobiotics by cytochrome P450 [PATH:ko00980]	EPHX1; microsomal epoxide hydrolase [EC:3.3.2.9]
Stylophora_pistillata_GAJOv1___7073	-0.039691	0.866568	0.940974	0.431976	0.105273	0.444747	206539	K02995	9120	Genetic Information Processing	9122	Translation	3010	Ribosome [PATH:ko03010]	RP-S8e, RPS8; small subunit ribosomal protein S8e
Stylophora_pistillata_GAJOv1___7077	-0.396793	0.105154	0.391764	-0.0528927	0.70095	0.859291	206564	K12667	9100	Metabolism	9107	Glycan biosynthesis and metabolism	510	N-Glycan biosynthesis [PATH:ko00510]	SWP1, RPN2; oligosaccharyltransferase complex subunit delta (ribophorin II)
Stylophora_pistillata_GAJOv1___7084	0.0265122	0.949362	0.976424	-0.587722	0.21892	0.558812	206574	K13095	9180	Brite Hierarchies	9182	Protein families: genetic information processing	3041	Spliceosome [BR:ko03041]	SF1; splicing factor 1
Stylophora_pistillata_GAJOv1___7085	-0.320024	0.0868817	0.370185	-0.452923	0.0548642	0.364396	206575	K10380	9150	Organismal Systems	9151	Immune system	4624	Toll and Imd signaling pathway [PATH:ko04624]	ANK; ankyrin
Stylophora_pistillata_GAJOv1___7106	0.0154162	0.950402	0.976741	0.326181	0.407608	0.683613	206608	K09493	9180	Brite Hierarchies	9182	Protein families: genetic information processing	3110	Chaperones and folding catalysts [BR:ko03110]	CCT1, TCP1; T-complex protein 1 subunit alpha
Stylophora_pistillata_GAJOv1___7156	-0.517391	0.213969	0.503791	-0.194086	0.271153	0.589268	206674	K07192	9150	Organismal Systems	9152	Endocrine system	4910	Insulin signaling pathway [PATH:ko04910]	FLOT; flotillin
Stylophora_pistillata_GAJOv1___7159	-0.732582	0.225053	0.51304	0.441283	0.444876	0.708765	206681	K08738	9130	Environmental Information Processing	9132	Signal transduction	2020	Two-component system [PATH:ko02020]	CYC; cytochrome c
Stylophora_pistillata_GAJOv1___7160	0.123365	0.805656	0.907619	-0.0133999	0.955866	0.980846	206711	K05754	9140	Cellular Processes	9141	Transport and catabolism	4144	Endocytosis [PATH:ko04144]	ARPC5; actin related protein 2/3 complex, subunit 5
Stylophora_pistillata_GAJOv1___7171	-0.954316	0.476379	0.699257	0.697408	0.141242	0.483346	206731	K17546	9180	Brite Hierarchies	9181	Protein families: metabolism	1001	Protein kinases [BR:ko01001]	STKLD1; serine/threonine kinase-like domain-containing protein STKLD1
Stylophora_pistillata_GAJOv1___7176	-0.634458	0.171892	0.474411	-0.355758	0.431974	0.703741	206736	K17286	9180	Brite Hierarchies	9183	Protein families: signaling and cellular processes	4147	Exosome [BR:ko04147]	STOM; erythrocyte band 7 integral membrane protein
Stylophora_pistillata_GAJOv1___7177	-0.520061	0.0700195	0.352655	-0.229746	0.130557	0.478371	206737	K17286	9180	Brite Hierarchies	9183	Protein families: signaling and cellular processes	4147	Exosome [BR:ko04147]	STOM; erythrocyte band 7 integral membrane protein
Stylophora_pistillata_GAJOv1___7180	-0.562257	0.0502483	0.335447	0.392473	0.133823	0.479021	206741
Stylophora_pistillata_GAJOv1___7181	0.3837	0.392374	0.636231	0.0973243	0.767347	0.889244	206742	K12947	9120	Genetic Information Processing	9123	Folding, sorting and degradation	3060	Protein export [PATH:ko03060]	SPCS2, SPC2; signal peptidase complex subunit 2 [EC:3.4.-.-]
Stylophora_pistillata_GAJOv1___7193	-0.545366	0.224264	0.51304	-0.21924	0.481018	0.733165	206777	K02150	9100	Metabolism	9102	Energy metabolism	190	Oxidative phosphorylation [PATH:ko00190]	ATPeV1E, ATP6E; V-type H+-transporting ATPase subunit E
Stylophora_pistillata_GAJOv1___7195	0.123225	0.844218	0.930662	1.9095	0.009292	0.236145	206787
Stylophora_pistillata_GAJOv1___7200	-0.311942	0.183648	0.485998	-0.501349	0.0712385	0.39462	206797
Stylophora_pistillata_GAJOv1___7218	0.00107232	0.997315	0.998063	0.0479118	0.921126	0.96523	206861	K01302	9180	Brite Hierarchies	9181	Protein families: metabolism	1002	Peptidases and inhibitors [BR:ko01002]	CPQ; carboxypeptidase Q [EC:3.4.17.-]
Stylophora_pistillata_GAJOv1___7226	-0.717623	0.05767	0.340751	-0.742304	0.00351559	0.182699	206911
Stylophora_pistillata_GAJOv1___7227.t1	0.0177813	0.970534	0.986359	-2.34788	0.126594	0.472157	206912	K05041	9180	Brite Hierarchies	9183	Protein families: signaling and cellular processes	2000	Transporters [BR:ko02000]	SLC6A8, CT1; solute carrier family 6 (neurotransmitter transporter, creatine) member 8
Stylophora_pistillata_GAJOv1___7228	-0.410855	0.135307	0.429665	-0.0834274	0.741547	0.874524	206913
Stylophora_pistillata_GAJOv1___7246	-0.329002	0.306594	0.567051	-1.15178	0.163328	0.508958	206941	K04984	9150	Organismal Systems	9157	Sensory system	4750	Inflammatory mediator regulation of TRP channels [PATH:ko04750]	TRPA1, ANKTM1; transient receptor potential cation channel subfamily A member 1
Stylophora_pistillata_GAJOv1___725	-0.201809	0.0744766	0.353046	-0.166222	0.343586	0.630775	193206	K16175	9130	Environmental Information Processing	9132	Signal transduction	4390	Hippo signaling pathway [PATH:ko04390]	SCRIB; protein scribble
Stylophora_pistillata_GAJOv1___7257	-1.24502	0.092393	0.370346	0.536905	0.0567372	0.369484	206953	K10839	9120	Genetic Information Processing	9123	Folding, sorting and degradation	4141	Protein processing in endoplasmic reticulum [PATH:ko04141]	RAD23, HR23; UV excision repair protein RAD23
Stylophora_pistillata_GAJOv1___7261	-0.193711	0.465378	0.694563	0.262061	0.286702	0.59445	206961	K02649	9130	Environmental Information Processing	9132	Signal transduction	4014	Ras signaling pathway [PATH:ko04014]	PIK3R1_2_3; phosphoinositide-3-kinase regulatory subunit alpha/beta/delta
Stylophora_pistillata_GAJOv1___7263	-0.660995	0.045776	0.335447	0.737585	0.00367408	0.182699	207057	K08057	9120	Genetic Information Processing	9123	Folding, sorting and degradation	4141	Protein processing in endoplasmic reticulum [PATH:ko04141]	CALR; calreticulin
Stylophora_pistillata_GAJOv1___7298	0.264514	0.449798	0.679276	-0.29368	0.422476	0.695309	207122	K23908
Stylophora_pistillata_GAJOv1___7300	-0.213145	0.559293	0.748959	0.199148	0.828178	0.925481	207124	K23908
Stylophora_pistillata_GAJOv1___7325	-1.63064	0.00233455	0.239472	0.168814	0.23593	0.570592	207159	K06569	9180	Brite Hierarchies	9183	Protein families: signaling and cellular processes	4090	CD molecules [BR:ko04090]	MFI2, CD228; melanoma-associated antigen p97
Stylophora_pistillata_GAJOv1___7338.t1	-0.49025	0.286224	0.555392	0.357297	0.117764	0.461807	207176	K09611	9180	Brite Hierarchies	9181	Protein families: metabolism	1002	Peptidases and inhibitors [BR:ko01002]	NPEPL1; probable aminopeptidase NPEPL1 [EC:3.4.11.-]
Stylophora_pistillata_GAJOv1___7339	0.581	0.212485	0.503791	-0.153779	0.16121	0.508958	207177	K03943	9100	Metabolism	9102	Energy metabolism	190	Oxidative phosphorylation [PATH:ko00190]	NDUFV2; NADH dehydrogenase (ubiquinone) flavoprotein 2 [EC:7.1.1.2 1.6.99.3]
Stylophora_pistillata_GAJOv1___7342.t1	-0.220926	0.792693	0.903062	-0.317307	0.741008	0.874524	207188	K16944	9160	Human Diseases	9171	Infectious disease: bacterial	5131	Shigellosis [PATH:ko05131]	SEPT7, CDC3; septin 7
Stylophora_pistillata_GAJOv1___7345	-0.387074	0.207957	0.501124	-0.287483	0.444903	0.708765	207195
Stylophora_pistillata_GAJOv1___7356	-0.14479	0.80229	0.906907	1.87111	0.241728	0.576032	207210
Stylophora_pistillata_GAJOv1___7359.t1	0.0767315	0.836419	0.926656	-0.481346	0.338596	0.630775	207216	K07509	9100	Metabolism	9103	Lipid metabolism	62	Fatty acid elongation [PATH:ko00062]	HADHB; acetyl-CoA acyltransferase [EC:2.3.1.16]
Stylophora_pistillata_GAJOv1___7360	-0.0808465	0.898048	0.954534	0.0610297	0.68402	0.851835	207219	K18405	9180	Brite Hierarchies	9182	Protein families: genetic information processing	3036	Chromosome and associated proteins [BR:ko03036]	TDRD1_4_6_7; tudor domain-containing protein 1/4/6/7
Stylophora_pistillata_GAJOv1___7361.t1	-0.438358	0.00471228	0.239472	0.0581003	0.860568	0.940916	207220	K05810	9190	Not Included in Pathway or Brite	9191	Unclassified: metabolism	99980	Enzymes with EC numbers	yfiH; polyphenol oxidase [EC:1.10.3.-]
Stylophora_pistillata_GAJOv1___7362	0.48425	0.07144	0.352655	0.343938	0.265085	0.585908	207221	K03237	9120	Genetic Information Processing	9122	Translation	3013	RNA transport [PATH:ko03013]	EIF2S1; translation initiation factor 2 subunit 1
Stylophora_pistillata_GAJOv1___7366	-0.173844	0.750222	0.88013	-0.281325	0.0895385	0.43153	207235	K06234	9180	Brite Hierarchies	9182	Protein families: genetic information processing	4131	Membrane trafficking [BR:ko04131]	RAB23; Ras-related protein Rab-23
Stylophora_pistillata_GAJOv1___7367	-0.238942	0.0929731	0.370346	1.0738	0.134471	0.479021	207237	K02993	9120	Genetic Information Processing	9122	Translation	3010	Ribosome [PATH:ko03010]	RP-S7e, RPS7; small subunit ribosomal protein S7e
Stylophora_pistillata_GAJOv1___737	-1.89804	0.0339029	0.30728	-1.04363	0.176159	0.512359	193255
Stylophora_pistillata_GAJOv1___7370	-1.19873	0.218355	0.510908	-0.018902	0.975351	0.988681	207264	K07903	9130	Environmental Information Processing	9132	Signal transduction	4152	AMPK signaling pathway [PATH:ko04152]	RAB10; Ras-related protein Rab-10
Stylophora_pistillata_GAJOv1___738	-0.84232	0.190966	0.489592	-1.6378	0.0492995	0.351463	193256
Stylophora_pistillata_GAJOv1___739	-0.00920525	0.983091	0.989989	-0.993739	0.0205232	0.283685	193257
Stylophora_pistillata_GAJOv1___7391	-0.782231	0.0064268	0.245136	0.011119	0.969332	0.98783	207310	K17046	9180	Brite Hierarchies	9182	Protein families: genetic information processing	3036	Chromosome and associated proteins [BR:ko03036]	DEK; protein DEK
Stylophora_pistillata_GAJOv1___7394	0.485732	0.357265	0.609129	-0.423234	0.0506625	0.351463	207313	K07515	9100	Metabolism	9101	Carbohydrate metabolism	640	Propanoate metabolism [PATH:ko00640]	HADHA; enoyl-CoA hydratase / long-chain 3-hydroxyacyl-CoA dehydrogenase [EC:4.2.1.17 1.1.1.211]
Stylophora_pistillata_GAJOv1___743	-0.790671	0.169717	0.470799	0.379788	0.417195	0.689995	193261
Stylophora_pistillata_GAJOv1___7450	0.143837	0.904628	0.957082	3.15242	0.0245792	0.298377	207394	K06569	9180	Brite Hierarchies	9183	Protein families: signaling and cellular processes	4090	CD molecules [BR:ko04090]	MFI2, CD228; melanoma-associated antigen p97
Stylophora_pistillata_GAJOv1___7454	-0.11571	0.51734	0.71846	0.435076	0.154062	0.5041	207400	K20369	9180	Brite Hierarchies	9182	Protein families: genetic information processing	4131	Membrane trafficking [BR:ko04131]	ERV29, SURF4; ER-derived vesicles protein
Stylophora_pistillata_GAJOv1___7477	-0.775435	0.107467	0.394143	0.101861	0.596491	0.803548	207425	K01427	9100	Metabolism	9104	Nucleotide metabolism	230	Purine metabolism [PATH:ko00230]	URE; urease [EC:3.5.1.5]
Stylophora_pistillata_GAJOv1___7502	-0.465228	0.538112	0.730803	-0.151091	0.673692	0.845971	207463
Stylophora_pistillata_GAJOv1___7526	-0.622525	0.400933	0.643324	-0.641254	0.00438576	0.18887	207489	K01915	9100	Metabolism	9101	Carbohydrate metabolism	630	Glyoxylate and dicarboxylate metabolism [PATH:ko00630]	glnA, GLUL; glutamine synthetase [EC:6.3.1.2]
Stylophora_pistillata_GAJOv1___7537	0.153367	0.760809	0.887057	-0.740853	0.000321857	0.0906822	207512	K01915	9100	Metabolism	9101	Carbohydrate metabolism	630	Glyoxylate and dicarboxylate metabolism [PATH:ko00630]	glnA, GLUL; glutamine synthetase [EC:6.3.1.2]
Stylophora_pistillata_GAJOv1___7558	-1.07124	0.30029	0.564508	-0.306986	0.180086	0.517021	207552	K22369	9180	Brite Hierarchies	9181	Protein families: metabolism	1002	Peptidases and inhibitors [BR:ko01002]	EPHX4; epoxide hydrolase 4 [EC:3.3.-.-]
Stylophora_pistillata_GAJOv1___7594	0.0878231	0.821931	0.918224	-0.270235	0.276586	0.590482	207595	K23969
Stylophora_pistillata_GAJOv1___7596	0.359825	0.48012	0.702038	-0.282386	0.593012	0.800904	207597	K07369	9130	Environmental Information Processing	9132	Signal transduction	4064	NF-kappa B signaling pathway [PATH:ko04064]	MALT1; mucosa-associated lymphoid tissue lymphoma translocation protein 1 [EC:3.4.22.-]
Stylophora_pistillata_GAJOv1___7598	-1.27277	0.369893	0.621643	4.64212	0.00924689	0.236145	207611
Stylophora_pistillata_GAJOv1___76	-0.440403	0.409674	0.651865	-0.0924254	0.773658	0.892682	192115
Stylophora_pistillata_GAJOv1___7604.t1	0.230294	0.66225	0.821658	-0.176096	0.643721	0.823938	207618	K08798	9180	Brite Hierarchies	9181	Protein families: metabolism	1001	Protein kinases [BR:ko01001]	MARK; MAP/microtubule affinity-regulating kinase [EC:2.7.11.1]
Stylophora_pistillata_GAJOv1___7609	-1.31772	0.120388	0.413155	0.201569	0.496905	0.745876	207623
Stylophora_pistillata_GAJOv1___7610.t1	-0.641308	0.105745	0.391764	0.523295	0.108843	0.453051	207624	K09553	9160	Human Diseases	9164	Neurodegenerative disease	5020	Prion diseases [PATH:ko05020]	STIP1; stress-induced-phosphoprotein 1
Stylophora_pistillata_GAJOv1___7615	1.05427	0.23884	0.520846	0.495549	0.286296	0.59445	207630	K03031	9120	Genetic Information Processing	9123	Folding, sorting and degradation	3050	Proteasome [PATH:ko03050]	PSMD8, RPN12; 26S proteasome regulatory subunit N12
Stylophora_pistillata_GAJOv1___7616	-0.654454	0.234402	0.520846	0.223915	0.341209	0.630775	207633
Stylophora_pistillata_GAJOv1___762	0.331395	0.634475	0.802867	0.316294	0.232062	0.570044	193284	K12162	9180	Brite Hierarchies	9182	Protein families: genetic information processing	4121	Ubiquitin system [BR:ko04121]	UFM1; ubiquitin-fold modifier 1
Stylophora_pistillata_GAJOv1___7651.t1	-0.531573	0.057093	0.340751	0.502288	0.0388615	0.332565	207676	K02727	9120	Genetic Information Processing	9123	Folding, sorting and degradation	3050	Proteasome [PATH:ko03050]	PSMA3; 20S proteasome subunit alpha 7 [EC:3.4.25.1]
Stylophora_pistillata_GAJOv1___7653	-1.55295	0.00390278	0.239472	0.931269	0.122945	0.467884	207680
Stylophora_pistillata_GAJOv1___766	-1.86611	0.276236	0.546653	0.221161	0.72959	0.872463	193366	K20317	9180	Brite Hierarchies	9182	Protein families: genetic information processing	4131	Membrane trafficking [BR:ko04131]	SPAG9, JIP4; c-Jun-amino-terminal kinase-interacting protein 4
Stylophora_pistillata_GAJOv1___7661.t1	-1.86483	0.0919571	0.370346	-0.527897	0.0332292	0.313921	207699	K17307	9180	Brite Hierarchies	9183	Protein families: signaling and cellular processes	4147	Exosome [BR:ko04147]	FBLN1_2; fibulin 1/2
Stylophora_pistillata_GAJOv1___7693	0.167151	0.845504	0.930981	-0.244943	0.516893	0.758036	207736	K03232	9180	Brite Hierarchies	9182	Protein families: genetic information processing	3012	Translation factors [BR:ko03012]	EEF1B; elongation factor 1-beta
Stylophora_pistillata_GAJOv1___770	-0.930037	0.0655478	0.342907	-0.756761	0.0360777	0.326354	193371	K02564	9100	Metabolism	9101	Carbohydrate metabolism	520	Amino sugar and nucleotide sugar metabolism [PATH:ko00520]	nagB, GNPDA; glucosamine-6-phosphate deaminase [EC:3.5.99.6]
Stylophora_pistillata_GAJOv1___7707	-0.57722	0.151683	0.450268	0.156687	0.536602	0.773611	207752	K01953	9100	Metabolism	9105	Amino acid metabolism	250	Alanine, aspartate and glutamate metabolism [PATH:ko00250]	asnB, ASNS; asparagine synthase (glutamine-hydrolysing) [EC:6.3.5.4]
Stylophora_pistillata_GAJOv1___7716	0.0525484	0.92457	0.965052	1.04973	0.16248	0.508958	207765
Stylophora_pistillata_GAJOv1___7724	-0.389834	0.30234	0.564508	-0.046104	0.834215	0.927344	207775	K19400	9180	Brite Hierarchies	9182	Protein families: genetic information processing	3036	Chromosome and associated proteins [BR:ko03036]	LZTFL1; leucine zipper transcription factor-like protein 1
Stylophora_pistillata_GAJOv1___7743	-0.697422	0.0359457	0.311607	0.20436	0.0913835	0.433123	207814	K05758	9140	Cellular Processes	9141	Transport and catabolism	4144	Endocytosis [PATH:ko04144]	ARPC2; actin related protein 2/3 complex, subunit 2
Stylophora_pistillata_GAJOv1___7749	-0.510859	0.484534	0.703968	-0.184763	0.58998	0.80043	207829	K03062	9120	Genetic Information Processing	9123	Folding, sorting and degradation	3050	Proteasome [PATH:ko03050]	PSMC1, RPT2; 26S proteasome regulatory subunit T2
Stylophora_pistillata_GAJOv1___775	0.17673	0.495298	0.70568	0.788862	0.0311695	0.313557	193387	K04649	9120	Genetic Information Processing	9123	Folding, sorting and degradation	4120	Ubiquitin mediated proteolysis [PATH:ko04120]	HIP2, UBC1; ubiquitin-conjugating enzyme (huntingtin interacting protein 2) [EC:2.3.2.23]
Stylophora_pistillata_GAJOv1___7752	-0.252622	0.712815	0.860405	0.12372	0.745363	0.874524	207836	K05746	9130	Environmental Information Processing	9132	Signal transduction	4015	Rap1 signaling pathway [PATH:ko04015]	ENAH, MENA; enabled
Stylophora_pistillata_GAJOv1___7801	-0.0630448	0.872959	0.942884	0.612946	0.00697113	0.218872	207927	K16365	9180	Brite Hierarchies	9183	Protein families: signaling and cellular processes	4147	Exosome [BR:ko04147]	SGTA; small glutamine-rich tetratricopeptide repeat-containing protein alpha
Stylophora_pistillata_GAJOv1___7810	-0.119819	0.812245	0.912751	0.191333	0.651023	0.829309	207946
Stylophora_pistillata_GAJOv1___7853	-0.299558	0.218664	0.510908	-0.0882641	0.624825	0.819922	208005	K18584	9140	Cellular Processes	9141	Transport and catabolism	4138	Autophagy - yeast [PATH:ko04138]	ACTR3, ARP3; actin-related protein 3
Stylophora_pistillata_GAJOv1___7855	-0.50535	0.172964	0.474411	0.512575	0.0302707	0.310857	208011
Stylophora_pistillata_GAJOv1___7862.t2	-0.555164	0.196788	0.489952	-0.476025	0.0441495	0.350829	208030
Stylophora_pistillata_GAJOv1___7929	-0.655606	0.151635	0.450268	0.387622	0.105647	0.444917	208137	K09499	9180	Brite Hierarchies	9182	Protein families: genetic information processing	3110	Chaperones and folding catalysts [BR:ko03110]	CCT7; T-complex protein 1 subunit eta
Stylophora_pistillata_GAJOv1___7960	0.0855117	0.804869	0.907619	0.405111	0.32577	0.62307	208176	K01074	9100	Metabolism	9103	Lipid metabolism	62	Fatty acid elongation [PATH:ko00062]	PPT; palmitoyl-protein thioesterase [EC:3.1.2.22]
Stylophora_pistillata_GAJOv1___7977.t1	-1.11155	0.0163418	0.289685	0.134917	0.70998	0.866384	208201	K03163	9180	Brite Hierarchies	9182	Protein families: genetic information processing	3032	DNA replication proteins [BR:ko03032]	TOP1; DNA topoisomerase I [EC:5.6.2.1]
Stylophora_pistillata_GAJOv1___7997	1.05302	0.433904	0.668949	0.332879	0.410923	0.684018	208224	K01265	9180	Brite Hierarchies	9181	Protein families: metabolism	1002	Peptidases and inhibitors [BR:ko01002]	map; methionyl aminopeptidase [EC:3.4.11.18]
Stylophora_pistillata_GAJOv1___8003	-0.362855	0.490417	0.703973	-0.307673	0.395538	0.672343	208238	K21890	9180	Brite Hierarchies	9183	Protein families: signaling and cellular processes	2000	Transporters [BR:ko02000]	GHITM, DERP2, TMBIM5; growth hormone-inducible transmembrane protein
Stylophora_pistillata_GAJOv1___8032	-0.162149	0.82682	0.921373	0.298068	0.165682	0.508958	208290	K01873	9120	Genetic Information Processing	9122	Translation	970	Aminoacyl-tRNA biosynthesis [PATH:ko00970]	VARS, valS; valyl-tRNA synthetase [EC:6.1.1.9]
Stylophora_pistillata_GAJOv1___8043	-0.457614	0.471502	0.697147	-0.136041	0.0481228	0.351463	208321	K03068	9130	Environmental Information Processing	9132	Signal transduction	4310	Wnt signaling pathway [PATH:ko04310]	LRP5_6; low density lipoprotein receptor-related protein 5/6
Stylophora_pistillata_GAJOv1___8055	-0.354026	0.174575	0.475628	0.858648	0.0113909	0.242452	208355
Stylophora_pistillata_GAJOv1___8066	0.616955	0.1882	0.489592	0.0931924	0.752063	0.879163	208391	K05749	9120	Genetic Information Processing	9122	Translation	3013	RNA transport [PATH:ko03013]	CYFIP; cytoplasmic FMR1 interacting protein
Stylophora_pistillata_GAJOv1___8074	-0.486782	0.156835	0.454488	0.312189	0.459034	0.719934	208406
Stylophora_pistillata_GAJOv1___808	-0.630352	0.0039929	0.239472	-0.00313705	0.989889	0.995856	193432	K08683	9100	Metabolism	9105	Amino acid metabolism	280	Valine, leucine and isoleucine degradation [PATH:ko00280]	HSD17B10; 3-hydroxyacyl-CoA dehydrogenase / 3-hydroxy-2-methylbutyryl-CoA dehydrogenase [EC:1.1.1.35 1.1.1.178]
Stylophora_pistillata_GAJOv1___8090	0.0573959	0.589982	0.768343	-0.121887	0.23445	0.570061	208423	K05863	9130	Environmental Information Processing	9132	Signal transduction	4020	Calcium signaling pathway [PATH:ko04020]	SLC25A4S, ANT; solute carrier family 25 (mitochondrial adenine nucleotide translocator), member 4/5/6/31
Stylophora_pistillata_GAJOv1___8101	-0.112411	0.861782	0.940702	0.527531	0.1048	0.444747	208448	K19998	9180	Brite Hierarchies	9182	Protein families: genetic information processing	4131	Membrane trafficking [BR:ko04131]	SCFD1, SLY1; sec1 family domain-containing protein 1
Stylophora_pistillata_GAJOv1___8103	-0.386732	0.114519	0.405683	-0.542224	0.140595	0.483346	208450
Stylophora_pistillata_GAJOv1___8108	-1.10013	0.535364	0.729284	0.135538	0.879822	0.951833	208455
Stylophora_pistillata_GAJOv1___818	-0.851265	0.382344	0.62864	-0.294427	0.26748	0.586908	193503	K06265	9130	Environmental Information Processing	9133	Signaling molecules and interaction	4512	ECM-receptor interaction [PATH:ko04512]	DAG1; dystroglycan 1
Stylophora_pistillata_GAJOv1___8181	0.570395	0.422114	0.660636	-0.149321	0.466992	0.724081	208570	K15734	9100	Metabolism	9108	Metabolism of cofactors and vitamins	830	Retinol metabolism [PATH:ko00830]	SDR16C5; all-trans-retinol dehydrogenase (NAD+) [EC:1.1.1.105]
Stylophora_pistillata_GAJOv1___8185	0.321155	0.568695	0.755991	-0.136606	0.539754	0.77475	208578	K07918	9180	Brite Hierarchies	9182	Protein families: genetic information processing	4131	Membrane trafficking [BR:ko04131]	RAB32; Ras-related protein Rab-32
Stylophora_pistillata_GAJOv1___8192	0.363356	0.672227	0.828928	0.718248	0.0961542	0.437929	208594	K18443	9140	Cellular Processes	9141	Transport and catabolism	4144	Endocytosis [PATH:ko04144]	GBF1; golgi-specific brefeldin A-resistance guanine nucleotide exchange factor 1
Stylophora_pistillata_GAJOv1___8205	-0.525319	0.245891	0.522781	0.27318	0.242452	0.576032	208610	K06059	9130	Environmental Information Processing	9132	Signal transduction	4330	Notch signaling pathway [PATH:ko04330]	ADAM17, TACE, CD156b; disintegrin and metalloproteinase domain-containing protein 17 [EC:3.4.24.86]
Stylophora_pistillata_GAJOv1___8246	-0.503446	0.303834	0.564706	0.453461	0.225172	0.565046	208659	K14735	9100	Metabolism	9108	Metabolism of cofactors and vitamins	860	Porphyrin and chlorophyll metabolism [PATH:ko00860]	HEPH; hephaestin [EC:1.16.3.1]
Stylophora_pistillata_GAJOv1___8265	0.154258	0.609145	0.783181	0.418102	0.595559	0.803102	208683
Stylophora_pistillata_GAJOv1___8290.t1	-0.44362	0.0622071	0.342907	-0.198885	0.601689	0.805416	208716	K22147	9190	Not Included in Pathway or Brite	9194	Poorly characterized	99996	General function prediction only	PJVK, DFNB59; pejvakin
Stylophora_pistillata_GAJOv1___8294	-0.0587992	0.918836	0.960569	-0.656243	0.112688	0.455252	208720	K14293	9120	Genetic Information Processing	9122	Translation	3013	RNA transport [PATH:ko03013]	KPNB1, IPO1; importin subunit beta-1
Stylophora_pistillata_GAJOv1___8304	-0.930395	0.319961	0.5794	-0.534307	0.277838	0.590482	208787
Stylophora_pistillata_GAJOv1___8311	-0.280219	0.0614847	0.342907	0.213551	0.0621965	0.387139	208797	K08776	9180	Brite Hierarchies	9181	Protein families: metabolism	1002	Peptidases and inhibitors [BR:ko01002]	NPEPPS; puromycin-sensitive aminopeptidase [EC:3.4.11.-]
Stylophora_pistillata_GAJOv1___8321	-0.59934	0.0829537	0.362002	0.309221	0.0917473	0.433123	208827
Stylophora_pistillata_GAJOv1___8337	0.519701	0.402365	0.643395	0.22357	0.170475	0.511468	208849	K03036	9120	Genetic Information Processing	9123	Folding, sorting and degradation	3050	Proteasome [PATH:ko03050]	PSMD11, RPN6; 26S proteasome regulatory subunit N6
Stylophora_pistillata_GAJOv1___8377	-0.447426	0.114868	0.405683	0.042437	0.865821	0.943568	208900	K02997	9120	Genetic Information Processing	9122	Translation	3010	Ribosome [PATH:ko03010]	RP-S9e, RPS9; small subunit ribosomal protein S9e
Stylophora_pistillata_GAJOv1___8384.t1	-0.236653	0.738635	0.873408	0.203408	0.616301	0.813811	208908	K23781
Stylophora_pistillata_GAJOv1___8389	-0.667618	0.0948122	0.372277	-0.160415	0.410444	0.684018	208913
Stylophora_pistillata_GAJOv1___84.t1	-1.37246	0.254026	0.532022	-1.20768	0.156859	0.505813	192127	K00544	9100	Metabolism	9105	Amino acid metabolism	260	Glycine, serine and threonine metabolism [PATH:ko00260]	BHMT; betaine-homocysteine S-methyltransferase [EC:2.1.1.5]
Stylophora_pistillata_GAJOv1___8410	-0.137985	0.839399	0.92904	-0.179992	0.679978	0.849973	208944	K12479	9140	Cellular Processes	9141	Transport and catabolism	4144	Endocytosis [PATH:ko04144]	VPS45; vacuolar protein sorting-associated protein 45
Stylophora_pistillata_GAJOv1___8418.t1	0.168047	0.734675	0.87263	-0.298416	0.310601	0.616126	208954	K00602	9100	Metabolism	9104	Nucleotide metabolism	230	Purine metabolism [PATH:ko00230]	purH; phosphoribosylaminoimidazolecarboxamide formyltransferase / IMP cyclohydrolase [EC:2.1.2.3 3.5.4.10]
Stylophora_pistillata_GAJOv1___8423	-1.63674	0.114378	0.405683	0.16762	0.277808	0.590482	208962
Stylophora_pistillata_GAJOv1___8425.t2	0.0693141	0.879874	0.947308	0.092594	0.832917	0.927344	208964	K11224	9130	Environmental Information Processing	9132	Signal transduction	4012	ErbB signaling pathway [PATH:ko04012]	STAT5B; signal transducer and activator of transcription 5B
Stylophora_pistillata_GAJOv1___8455	-0.501169	0.154237	0.454488	0.264051	0.557051	0.781158	209019	K03033	9120	Genetic Information Processing	9123	Folding, sorting and degradation	3050	Proteasome [PATH:ko03050]	PSMD3, RPN3; 26S proteasome regulatory subunit N3
Stylophora_pistillata_GAJOv1___848	0.111632	0.708625	0.856898	-0.0165984	0.978802	0.990675	193607	K19941	9180	Brite Hierarchies	9182	Protein families: genetic information processing	4131	Membrane trafficking [BR:ko04131]	SYN; synapsin
Stylophora_pistillata_GAJOv1___8489	0.460384	0.173062	0.474411	-0.55092	0.438443	0.708286	209074	K04437	9130	Environmental Information Processing	9132	Signal transduction	4010	MAPK signaling pathway [PATH:ko04010]	FLNA; filamin
Stylophora_pistillata_GAJOv1___8494	-0.732407	0.0529254	0.335447	-0.183081	0.781093	0.899349	209085	K02938	9120	Genetic Information Processing	9122	Translation	3010	Ribosome [PATH:ko03010]	RP-L8e, RPL8; large subunit ribosomal protein L8e
Stylophora_pistillata_GAJOv1___8499	0.0590953	0.933634	0.970464	1.22732	0.000832001	0.123413	209093	K09523	9120	Genetic Information Processing	9123	Folding, sorting and degradation	4141	Protein processing in endoplasmic reticulum [PATH:ko04141]	DNAJC3; DnaJ homolog subfamily C member 3
Stylophora_pistillata_GAJOv1___85	-0.230305	0.586146	0.76566	-0.578917	0.32383	0.622106	192129	K18328	9180	Brite Hierarchies	9182	Protein families: genetic information processing	3009	Ribosome biogenesis [BR:ko03009]	DBR1; lariat debranching enzyme [EC:3.1.-.-]
Stylophora_pistillata_GAJOv1___8531	-0.677814	0.0417495	0.335447	0.120091	0.394561	0.672343	209191	K00020	9100	Metabolism	9105	Amino acid metabolism	280	Valine, leucine and isoleucine degradation [PATH:ko00280]	mmsB, HIBADH; 3-hydroxyisobutyrate dehydrogenase [EC:1.1.1.31]
Stylophora_pistillata_GAJOv1___8546.t1	-0.91318	0.128923	0.426328	-0.648081	0.106906	0.448638	209215	K00933	9100	Metabolism	9105	Amino acid metabolism	330	Arginine and proline metabolism [PATH:ko00330]	E2.7.3.2; creatine kinase [EC:2.7.3.2]
Stylophora_pistillata_GAJOv1___8554.t2	-0.380056	0.585943	0.76566	0.00391521	0.992315	0.996498	209224	K23488	9150	Organismal Systems	9158	Development and regeneration	4361	Axon regeneration [PATH:ko04361]	RAPH1; Ras-associated and pleckstrin homology domains-containing protein 1
Stylophora_pistillata_GAJOv1___8558	-0.834485	0.307099	0.567051	0.95244	0.373124	0.657002	209231
Stylophora_pistillata_GAJOv1___8559	-0.0138111	0.805727	0.907619	-0.239271	0.612762	0.813241	209232
Stylophora_pistillata_GAJOv1___8561	0.032838	0.959391	0.981446	0.0330664	0.890893	0.955393	209235
Stylophora_pistillata_GAJOv1___8578	-0.339697	0.150154	0.448618	0.0577415	0.741517	0.874524	209254	K06238	9130	Environmental Information Processing	9132	Signal transduction	4151	PI3K-Akt signaling pathway [PATH:ko04151]	COL6A; collagen, type VI, alpha
Stylophora_pistillata_GAJOv1___8582	-0.509103	0.0805016	0.358232	0.258316	0.278704	0.590588	209264	K02891	9120	Genetic Information Processing	9122	Translation	3010	Ribosome [PATH:ko03010]	RP-L22e, RPL22; large subunit ribosomal protein L22e
Stylophora_pistillata_GAJOv1___8586	-0.477951	0.0183357	0.289685	-0.200394	0.481088	0.733165	209271	K17079	9160	Human Diseases	9164	Neurodegenerative disease	5017	Spinocerebellar ataxia [PATH:ko05017]	OPA1; optic atrophy protein 1 [EC:3.6.5.5]
Stylophora_pistillata_GAJOv1___8604	-0.867441	0.0250568	0.289685	-0.498747	0.346497	0.634065	209301	K13758	9100	Metabolism	9104	Nucleotide metabolism	230	Purine metabolism [PATH:ko00230]	PDE6D; retinal rod rhodopsin-sensitive cGMP 3',5'-cyclic phosphodiesterase subunit delta
Stylophora_pistillata_GAJOv1___8612	-0.0103957	0.979599	0.98937	0.298453	0.492413	0.743632	209317	K11150	9100	Metabolism	9108	Metabolism of cofactors and vitamins	830	Retinol metabolism [PATH:ko00830]	RDH8; retinol dehydrogenase 8 [EC:1.1.1.-]
Stylophora_pistillata_GAJOv1___8613	-1.67493	0.0529374	0.335447	-1.62116	0.0066451	0.218872	209318	K11150	9100	Metabolism	9108	Metabolism of cofactors and vitamins	830	Retinol metabolism [PATH:ko00830]	RDH8; retinol dehydrogenase 8 [EC:1.1.1.-]
Stylophora_pistillata_GAJOv1___8616.t1	0.0940783	0.888594	0.950156	0.32237	0.222514	0.564745	209338	K02937	9120	Genetic Information Processing	9122	Translation	3010	Ribosome [PATH:ko03010]	RP-L7e, RPL7; large subunit ribosomal protein L7e
Stylophora_pistillata_GAJOv1___862	-4.16799	0.0546397	0.337702	-0.111086	0.931217	0.971446	193625	K11267	9180	Brite Hierarchies	9182	Protein families: genetic information processing	3036	Chromosome and associated proteins [BR:ko03036]	PDS5; sister chromatid cohesion protein PDS5
Stylophora_pistillata_GAJOv1___864	0.024581	0.917409	0.959829	-0.404034	0.123017	0.467884	193627	K11654	9180	Brite Hierarchies	9182	Protein families: genetic information processing	3021	Transcription machinery [BR:ko03021]	SMARCA5, SNF2H, ISWI; SWI/SNF-related matrix-associated actin-dependent regulator of chromatin subfamily A member 5 [EC:3.6.4.-]
Stylophora_pistillata_GAJOv1___8641	-0.426293	0.0545977	0.337702	0.107145	0.72251	0.872463	209433	K00311	9190	Not Included in Pathway or Brite	9191	Unclassified: metabolism	99980	Enzymes with EC numbers	ETFDH; electron-transferring-flavoprotein dehydrogenase [EC:1.5.5.1]
Stylophora_pistillata_GAJOv1___866	0.264119	0.342868	0.595227	1.45465	0.0799034	0.420761	193630	K19478	9180	Brite Hierarchies	9183	Protein families: signaling and cellular processes	2000	Transporters [BR:ko02000]	MAGT1; magnesium transporter 1
Stylophora_pistillata_GAJOv1___8665	-0.290445	0.488142	0.703968	-0.0794918	0.692225	0.855552	209458
Stylophora_pistillata_GAJOv1___8684	-2.24457	0.172329	0.474411	-0.0936889	0.835291	0.927344	209477
Stylophora_pistillata_GAJOv1___8707	0.160983	0.439633	0.673534	-0.057431	0.794799	0.907662	209513	K00344	9190	Not Included in Pathway or Brite	9191	Unclassified: metabolism	99980	Enzymes with EC numbers	qor, CRYZ; NADPH:quinone reductase [EC:1.6.5.5]
Stylophora_pistillata_GAJOv1___8708	-0.421765	0.077133	0.355078	-0.229069	0.0137071	0.254074	209514	K01940	9100	Metabolism	9105	Amino acid metabolism	250	Alanine, aspartate and glutamate metabolism [PATH:ko00250]	argG, ASS1; argininosuccinate synthase [EC:6.3.4.5]
Stylophora_pistillata_GAJOv1___8766	-0.167275	0.489877	0.703968	-0.0525118	0.696918	0.85592	209591	K15013	9100	Metabolism	9103	Lipid metabolism	61	Fatty acid biosynthesis [PATH:ko00061]	ACSBG; long-chain-fatty-acid--CoA ligase ACSBG [EC:6.2.1.3]
Stylophora_pistillata_GAJOv1___8797	-0.290045	0.402423	0.643395	0.163703	0.511688	0.755645	209642	K18384	9100	Metabolism	9105	Amino acid metabolism	330	Arginine and proline metabolism [PATH:ko00330]	L3HYPDH; trans-L-3-hydroxyproline dehydratase [EC:4.2.1.77]
Stylophora_pistillata_GAJOv1___8810	-0.345331	0.276353	0.546653	-0.515827	0.267999	0.586908	209664	K05610	9180	Brite Hierarchies	9181	Protein families: metabolism	1002	Peptidases and inhibitors [BR:ko01002]	UCHL5, UCH37; ubiquitin carboxyl-terminal hydrolase L5 [EC:3.4.19.12]
Stylophora_pistillata_GAJOv1___8861	-0.213668	0.537211	0.730323	0.315228	0.198855	0.537392	209774	K02580	9130	Environmental Information Processing	9132	Signal transduction	4014	Ras signaling pathway [PATH:ko04014]	NFKB1; nuclear factor NF-kappa-B p105 subunit
Stylophora_pistillata_GAJOv1___8904	-0.780015	0.032893	0.30728	-0.153936	0.177958	0.514229	209892	K01648	9100	Metabolism	9101	Carbohydrate metabolism	20	Citrate cycle (TCA cycle) [PATH:ko00020]	ACLY; ATP citrate (pro-S)-lyase [EC:2.3.3.8]
Stylophora_pistillata_GAJOv1___8907.t1	0.193116	0.333631	0.587176	0.598885	0.07708	0.414927	209897	K12311	9100	Metabolism	9107	Glycan biosynthesis and metabolism	511	Other glycan degradation [PATH:ko00511]	MAN2B1, LAMAN; lysosomal alpha-mannosidase [EC:3.2.1.24]
Stylophora_pistillata_GAJOv1___8940	-0.334479	0.401427	0.643343	-0.20043	0.288922	0.595233	209940
Stylophora_pistillata_GAJOv1___8949	0.295598	0.520813	0.719873	-0.418487	0.441302	0.708286	209953	K00452	9100	Metabolism	9105	Amino acid metabolism	380	Tryptophan metabolism [PATH:ko00380]	HAAO; 3-hydroxyanthranilate 3,4-dioxygenase [EC:1.13.11.6]
Stylophora_pistillata_GAJOv1___8955	-0.644437	0.135742	0.429665	0.166631	0.789568	0.904008	209960	K11584	9120	Genetic Information Processing	9122	Translation	3015	mRNA surveillance pathway [PATH:ko03015]	PPP2R5; serine/threonine-protein phosphatase 2A regulatory subunit B'
Stylophora_pistillata_GAJOv1___8968	0.0980247	0.910612	0.958176	0.227193	0.315521	0.621553	210015	K11096	9120	Genetic Information Processing	9121	Transcription	3040	Spliceosome [PATH:ko03040]	SNRPD2, SMD2; small nuclear ribonucleoprotein D2
Stylophora_pistillata_GAJOv1___8970	-0.550808	0.0513701	0.335447	0.32657	0.101999	0.443464	210020	K09569	9180	Brite Hierarchies	9182	Protein families: genetic information processing	3110	Chaperones and folding catalysts [BR:ko03110]	FKBP2; FK506-binding protein 2 [EC:5.2.1.8]
Stylophora_pistillata_GAJOv1___8981	-0.260391	0.377712	0.624888	0.106618	0.630048	0.822203	210079
Stylophora_pistillata_GAJOv1___8982	-1.19258	0.0504667	0.335447	0.524298	0.00652828	0.218872	210080	K22390	9190	Not Included in Pathway or Brite	9191	Unclassified: metabolism	99999	Others	ACP7; acid phosphatase type 7
Stylophora_pistillata_GAJOv1___8984	-0.8192	0.117861	0.409753	0.683768	0.0245526	0.298377	210082	K22390	9190	Not Included in Pathway or Brite	9191	Unclassified: metabolism	99999	Others	ACP7; acid phosphatase type 7
Stylophora_pistillata_GAJOv1___8988	-0.795019	0.0237954	0.289685	-0.404781	0.0529533	0.357595	210132	K02183	9130	Environmental Information Processing	9132	Signal transduction	4014	Ras signaling pathway [PATH:ko04014]	CALM; calmodulin
Stylophora_pistillata_GAJOv1___8990	-1.3381	0.0870177	0.370185	-0.795678	0.0647364	0.387139	210180
Stylophora_pistillata_GAJOv1___9030	0.0619572	0.909411	0.958176	-1.50177	0.110437	0.453778	210223
Stylophora_pistillata_GAJOv1___9050	-0.102344	0.757331	0.885322	0.212416	0.744133	0.874524	210252	K00235	9100	Metabolism	9101	Carbohydrate metabolism	20	Citrate cycle (TCA cycle) [PATH:ko00020]	SDHB, SDH2; succinate dehydrogenase (ubiquinone) iron-sulfur subunit [EC:1.3.5.1]
Stylophora_pistillata_GAJOv1___906	0.242155	0.393176	0.636231	0.156474	0.525623	0.765284	193687	K14012	9120	Genetic Information Processing	9123	Folding, sorting and degradation	4141	Protein processing in endoplasmic reticulum [PATH:ko04141]	SHP1, UBX1, NSFL1C; UBX domain-containing protein 1
Stylophora_pistillata_GAJOv1___907	-0.604593	0.0237881	0.289685	-0.224646	0.247467	0.576032	193688	K04438	9130	Environmental Information Processing	9132	Signal transduction	4015	Rap1 signaling pathway [PATH:ko04015]	CRK, CRKII; proto-oncogene C-crk
Stylophora_pistillata_GAJOv1___9076	-0.80686	0.325161	0.580334	1.14534	0.0488492	0.351463	210294	K13646	9100	Metabolism	9105	Amino acid metabolism	310	Lysine degradation [PATH:ko00310]	PLOD3; lysyl hydroxylase/galactosyltransferase/glucosyltransferase [EC:1.14.11.4 2.4.1.50 2.4.1.66]
Stylophora_pistillata_GAJOv1___9094	-1.02856	0.158631	0.454488	-0.475458	0.452519	0.714081	210315	K23901
Stylophora_pistillata_GAJOv1___910	0.489741	0.514284	0.716011	-0.135035	0.379861	0.663762	193712	K00049	9100	Metabolism	9101	Carbohydrate metabolism	620	Pyruvate metabolism [PATH:ko00620]	GRHPR; glyoxylate/hydroxypyruvate reductase [EC:1.1.1.79 1.1.1.81]
Stylophora_pistillata_GAJOv1___9100	-0.429032	0.189718	0.489592	0.259946	0.443787	0.708679	210323	K02918	9120	Genetic Information Processing	9122	Translation	3010	Ribosome [PATH:ko03010]	RP-L35e, RPL35; large subunit ribosomal protein L35e
Stylophora_pistillata_GAJOv1___9140	-2.15282	0.212962	0.503791	0.204765	0.321653	0.622106	210404	K17086	9180	Brite Hierarchies	9183	Protein families: signaling and cellular processes	4147	Exosome [BR:ko04147]	TM9SF2_4; transmembrane 9 superfamily member 2/4
Stylophora_pistillata_GAJOv1___9142	-0.664324	0.129655	0.426328	0.239819	0.546497	0.77475	210406	K13813	9140	Cellular Processes	9141	Transport and catabolism	4145	Phagosome [PATH:ko04145]	STX12, STX13; syntaxin 12/13
Stylophora_pistillata_GAJOv1___915	-0.535296	0.0210084	0.289685	0.617609	0.0150887	0.256325	193726	K02870	9120	Genetic Information Processing	9122	Translation	3010	Ribosome [PATH:ko03010]	RP-L12e, RPL12; large subunit ribosomal protein L12e
Stylophora_pistillata_GAJOv1___916	0.216375	0.49441	0.705168	-0.747382	0.51709	0.758036	193728
Stylophora_pistillata_GAJOv1___9186	-0.862536	0.0477538	0.335447	0.115312	0.766159	0.889244	210460	K16676	9130	Environmental Information Processing	9132	Signal transduction	4391	Hippo signaling pathway - fly [PATH:ko04391]	LPP; lipoma-prefererred partner
Stylophora_pistillata_GAJOv1___9190	-0.410188	0.574545	0.760336	-0.16338	0.611209	0.812713	210466	K13251	9120	Genetic Information Processing	9123	Folding, sorting and degradation	4141	Protein processing in endoplasmic reticulum [PATH:ko04141]	SSR3; translocon-associated protein subunit gamma
Stylophora_pistillata_GAJOv1___9195	-0.667316	0.102785	0.389124	-0.547313	0.0253154	0.298377	210474	K00033	9100	Metabolism	9101	Carbohydrate metabolism	30	Pentose phosphate pathway [PATH:ko00030]	PGD, gnd, gntZ; 6-phosphogluconate dehydrogenase [EC:1.1.1.44 1.1.1.343]
Stylophora_pistillata_GAJOv1___9197.t2	-0.609784	0.216857	0.508795	-0.126364	0.310221	0.616126	210477	K07293	9130	Environmental Information Processing	9132	Signal transduction	4014	Ras signaling pathway [PATH:ko04014]	PTPN11; tyrosine-protein phosphatase non-receptor type 11 [EC:3.1.3.48]
Stylophora_pistillata_GAJOv1___9200	-0.659865	0.157643	0.454488	0.0864115	0.862269	0.941234	210499
Stylophora_pistillata_GAJOv1___9201	-0.936417	0.0039397	0.239472	-0.394698	0.182876	0.520554	210500
Stylophora_pistillata_GAJOv1___9209	0.443782	0.465818	0.694563	-1.70141	0.00250575	0.181089	210510	K19328	9180	Brite Hierarchies	9182	Protein families: genetic information processing	4131	Membrane trafficking [BR:ko04131]	SYT14_16; synaptotagmin-14/16
Stylophora_pistillata_GAJOv1___9245	-0.850961	0.211549	0.503529	0.114916	0.673582	0.845971	210555	K03231	9120	Genetic Information Processing	9122	Translation	3013	RNA transport [PATH:ko03013]	EEF1A; elongation factor 1-alpha
Stylophora_pistillata_GAJOv1___9251	-1.29582	0.00198032	0.239472	-0.286872	0.436461	0.708286	210568	K11251	9140	Cellular Processes	9143	Cell growth and death	4217	Necroptosis [PATH:ko04217]	H2A; histone H2A
Stylophora_pistillata_GAJOv1___9282	-0.556411	0.0795328	0.357496	0.522546	0.0525676	0.357595	210621
Stylophora_pistillata_GAJOv1___9291	-0.389712	0.593108	0.770232	-1.41285	0.0840945	0.420761	210638	K24909
Stylophora_pistillata_GAJOv1___9305	-0.203869	0.558243	0.748959	0.325689	0.512702	0.756306	210655	K05970	9190	Not Included in Pathway or Brite	9191	Unclassified: metabolism	99980	Enzymes with EC numbers	SIAE; sialate O-acetylesterase [EC:3.1.1.53]
Stylophora_pistillata_GAJOv1___9312	-1.62138	0.0133444	0.271548	-0.501937	0.0670138	0.387288	210668
Stylophora_pistillata_GAJOv1___9325	0.378228	0.101563	0.388354	-0.0332326	0.812621	0.918537	210690
Stylophora_pistillata_GAJOv1___9333	-0.338123	0.38598	0.63225	-0.397552	0.319907	0.622106	210700	K21456	9100	Metabolism	9105	Amino acid metabolism	270	Cysteine and methionine metabolism [PATH:ko00270]	GSS; glutathione synthase [EC:6.3.2.3]
Stylophora_pistillata_GAJOv1___9342	-0.575819	0.297858	0.563231	0.0715767	0.834576	0.927344	210715	K14213	9180	Brite Hierarchies	9181	Protein families: metabolism	1002	Peptidases and inhibitors [BR:ko01002]	PEPD; Xaa-Pro dipeptidase [EC:3.4.13.9]
Stylophora_pistillata_GAJOv1___9347	-0.44669	0.56967	0.755991	2.05786	0.0103242	0.241803	210722	K09503	9120	Genetic Information Processing	9123	Folding, sorting and degradation	4141	Protein processing in endoplasmic reticulum [PATH:ko04141]	DNAJA2; DnaJ homolog subfamily A member 2
Stylophora_pistillata_GAJOv1___9348	-0.698105	0.179182	0.483249	-0.601636	0.122007	0.467884	210725	K26141
Stylophora_pistillata_GAJOv1___9361	-0.453895	0.435584	0.67071	0.47973	0.103669	0.444747	210746	K02949	9120	Genetic Information Processing	9122	Translation	3010	Ribosome [PATH:ko03010]	RP-S11e, RPS11; small subunit ribosomal protein S11e
Stylophora_pistillata_GAJOv1___9363	-0.408293	0.453784	0.684522	0.759394	0.0410425	0.342448	210749	K20899	9150	Organismal Systems	9151	Immune system	4621	NOD-like receptor signaling pathway [PATH:ko04621]	GBP1_3_4_7; guanylate-binding protein 1/3/4/7
Stylophora_pistillata_GAJOv1___9366	-0.45521	0.280263	0.552427	0.930545	0.00802024	0.227809	210752	K20899	9150	Organismal Systems	9151	Immune system	4621	NOD-like receptor signaling pathway [PATH:ko04621]	GBP1_3_4_7; guanylate-binding protein 1/3/4/7
Stylophora_pistillata_GAJOv1___9367	-0.387835	0.408377	0.650577	0.712679	0.1825	0.520554	210753	K20899	9150	Organismal Systems	9151	Immune system	4621	NOD-like receptor signaling pathway [PATH:ko04621]	GBP1_3_4_7; guanylate-binding protein 1/3/4/7
Stylophora_pistillata_GAJOv1___9388	-0.0842868	0.863054	0.940974	-0.152364	0.599587	0.805416	210807	K03462	9100	Metabolism	9108	Metabolism of cofactors and vitamins	760	Nicotinate and nicotinamide metabolism [PATH:ko00760]	NAMPT; nicotinamide phosphoribosyltransferase [EC:2.4.2.12]
Stylophora_pistillata_GAJOv1___9416	-0.198891	0.580465	0.765315	-0.0590906	0.824934	0.924674	210851
Stylophora_pistillata_GAJOv1___9421.t1	0.663073	0.582245	0.76566	0.323224	0.572923	0.792593	210856
Stylophora_pistillata_GAJOv1___9428	0.300534	0.575236	0.760336	-0.472187	0.0869724	0.424786	210863	K04346	9130	Environmental Information Processing	9132	Signal transduction	4010	MAPK signaling pathway [PATH:ko04010]	GNA12; guanine nucleotide-binding protein subunit alpha-12
Stylophora_pistillata_GAJOv1___9433	0.117477	0.870491	0.942503	-0.538948	0.358958	0.643234	210881	K02866	9120	Genetic Information Processing	9122	Translation	3010	Ribosome [PATH:ko03010]	RP-L10e, RPL10; large subunit ribosomal protein L10e
Stylophora_pistillata_GAJOv1___9438.t1	0.0664161	0.847165	0.931603	-0.452247	0.20073	0.538497	210887	K11838	9130	Environmental Information Processing	9132	Signal transduction	4068	FoxO signaling pathway [PATH:ko04068]	USP7, UBP15; ubiquitin carboxyl-terminal hydrolase 7 [EC:3.4.19.12]
Stylophora_pistillata_GAJOv1___9445	-0.229965	0.609665	0.783181	-0.0378605	0.930049	0.971446	210898	K02925	9120	Genetic Information Processing	9122	Translation	3010	Ribosome [PATH:ko03010]	RP-L3e, RPL3; large subunit ribosomal protein L3e
Stylophora_pistillata_GAJOv1___9475.t1	-0.241265	0.309619	0.570416	0.324621	0.329642	0.626884	210938	K00522	9140	Cellular Processes	9143	Cell growth and death	4216	Ferroptosis [PATH:ko04216]	FTH1; ferritin heavy chain [EC:1.16.3.2]
Stylophora_pistillata_GAJOv1___9480	-3.12282	0.295616	0.562461	0.413306	0.676182	0.847594	210949
Stylophora_pistillata_GAJOv1___9496	-0.210875	0.467622	0.694563	0.255925	0.408259	0.683847	210992	K02966	9120	Genetic Information Processing	9122	Translation	3010	Ribosome [PATH:ko03010]	RP-S19e, RPS19; small subunit ribosomal protein S19e
Stylophora_pistillata_GAJOv1___95	-0.263627	0.439074	0.673534	-0.694694	0.044066	0.350829	192143	K01792	9100	Metabolism	9101	Carbohydrate metabolism	10	Glycolysis / Gluconeogenesis [PATH:ko00010]	E5.1.3.15; glucose-6-phosphate 1-epimerase [EC:5.1.3.15]
Stylophora_pistillata_GAJOv1___9504	-0.3205	0.22451	0.51304	0.145167	0.397655	0.674229	211007
Stylophora_pistillata_GAJOv1___952.t1	-0.874065	0.2347	0.520846	-0.0562179	0.869207	0.945714	193790
Stylophora_pistillata_GAJOv1___956.t2	-0.962789	0.0371743	0.318126	-0.109008	0.581639	0.795996	193802	K20526	9180	Brite Hierarchies	9182	Protein families: genetic information processing	4131	Membrane trafficking [BR:ko04131]	TAGLN; transgelin
Stylophora_pistillata_GAJOv1___958	-0.127273	0.698215	0.848923	-0.660008	0.1563	0.505813	193804	K20526	9180	Brite Hierarchies	9182	Protein families: genetic information processing	4131	Membrane trafficking [BR:ko04131]	TAGLN; transgelin
Stylophora_pistillata_GAJOv1___9586	-1.09141	0.23399	0.520846	-0.44292	0.510842	0.755645	211155	K19931	9180	Brite Hierarchies	9182	Protein families: genetic information processing	4131	Membrane trafficking [BR:ko04131]	LIN7; protein lin-7
Stylophora_pistillata_GAJOv1___959	-0.07103	0.707918	0.856898	-0.884789	0.122718	0.467884	193805	K24123
Stylophora_pistillata_GAJOv1___961	-0.628664	0.296284	0.562461	0.833562	0.0253793	0.298377	193815	K00008	9100	Metabolism	9101	Carbohydrate metabolism	40	Pentose and glucuronate interconversions [PATH:ko00040]	SORD, gutB; L-iditol 2-dehydrogenase [EC:1.1.1.14]
Stylophora_pistillata_GAJOv1___9610	-0.120529	0.886748	0.950087	-0.462044	0.261142	0.585908	211185	K11279	9180	Brite Hierarchies	9182	Protein families: genetic information processing	3036	Chromosome and associated proteins [BR:ko03036]	NAP1L1, NRP; nucleosome assembly protein 1-like 1
Stylophora_pistillata_GAJOv1___9632	-0.715633	0.079395	0.357496	-0.61946	0.150781	0.499066	211274	K08568	9140	Cellular Processes	9141	Transport and catabolism	4142	Lysosome [PATH:ko04142]	CTSZ; cathepsin X [EC:3.4.18.1]
Stylophora_pistillata_GAJOv1___9645	-0.11682	0.787902	0.901328	-1.29097	0.0230869	0.298377	211298	K01613	9100	Metabolism	9103	Lipid metabolism	564	Glycerophospholipid metabolism [PATH:ko00564]	psd, PISD; phosphatidylserine decarboxylase [EC:4.1.1.65]
Stylophora_pistillata_GAJOv1___9649	-1.19976	0.0215738	0.289685	-0.0440957	0.852258	0.937204	211306	K07755	9190	Not Included in Pathway or Brite	9191	Unclassified: metabolism	99980	Enzymes with EC numbers	AS3MT; arsenite methyltransferase [EC:2.1.1.137]
Stylophora_pistillata_GAJOv1___9655	0.293212	0.41152	0.652971	0.0908039	0.766266	0.889244	211313	K02147	9100	Metabolism	9102	Energy metabolism	190	Oxidative phosphorylation [PATH:ko00190]	ATPeV1B, ATP6B; V-type H+-transporting ATPase subunit B
Stylophora_pistillata_GAJOv1___9675	-0.490129	0.0341213	0.30728	-0.16995	0.0100382	0.241803	211352	K06114	9140	Cellular Processes	9143	Cell growth and death	4210	Apoptosis [PATH:ko04210]	SPTA; spectrin alpha
Stylophora_pistillata_GAJOv1___968	-1.27768	0.0484585	0.335447	-1.30927	0.0571754	0.37053	193823	K13219	9180	Brite Hierarchies	9181	Protein families: metabolism	1009	Protein phosphatases and associated proteins [BR:ko01009]	SFPQ, PSF; splicing factor, proline- and glutamine-rich
Stylophora_pistillata_GAJOv1___9683	-0.251137	0.312972	0.573559	0.501765	0.0481219	0.351463	211362	K11248	9140	Cellular Processes	9141	Transport and catabolism	4144	Endocytosis [PATH:ko04144]	SH3GLB1; endophilin-B1
Stylophora_pistillata_GAJOv1___9686	0.417093	0.236519	0.520846	-0.468523	0.224001	0.565046	211370	K13210	9180	Brite Hierarchies	9182	Protein families: genetic information processing	3019	Messenger RNA biogenesis [BR:ko03019]	FUBP; far upstream element-binding protein
Stylophora_pistillata_GAJOv1___9690	-1.05187	0.309776	0.570416	-0.611144	0.17516	0.512359	211375	K15292	9150	Organismal Systems	9156	Nervous system	4721	Synaptic vesicle cycle [PATH:ko04721]	STXBP1, MUNC18-1; syntaxin-binding protein 1
Stylophora_pistillata_GAJOv1___9698	-1.2023	0.28142	0.552578	0.0611149	0.681374	0.849977	211385	K18422	9180	Brite Hierarchies	9182	Protein families: genetic information processing	3019	Messenger RNA biogenesis [BR:ko03019]	MOV10; helicase MOV-10 [EC:3.6.4.13]
Stylophora_pistillata_GAJOv1___9701	-0.299141	0.43394	0.668949	-0.00644395	0.9713	0.988422	211391	K04644	9140	Cellular Processes	9141	Transport and catabolism	4144	Endocytosis [PATH:ko04144]	CLTA, LCA; clathrin light chain A
Stylophora_pistillata_GAJOv1___9713	-1.11033	0.0462819	0.335447	-0.0383188	0.850369	0.936613	211413
Stylophora_pistillata_GAJOv1___9734	-0.515188	0.254174	0.532022	0.0382162	0.54273	0.77475	211468	K01841	9100	Metabolism	9106	Metabolism of other amino acids	440	Phosphonate and phosphinate metabolism [PATH:ko00440]	pepM; phosphoenolpyruvate phosphomutase [EC:5.4.2.9]
Stylophora_pistillata_GAJOv1___9736	-0.338074	0.137429	0.429665	0.70986	0.00990175	0.241803	211471	K05853	9130	Environmental Information Processing	9132	Signal transduction	4020	Calcium signaling pathway [PATH:ko04020]	ATP2A; P-type Ca2+ transporter type 2A [EC:7.2.2.10]
Stylophora_pistillata_GAJOv1___9737	-0.603988	0.00639213	0.245136	0.547183	0.125205	0.471567	211483	K02969	9120	Genetic Information Processing	9122	Translation	3010	Ribosome [PATH:ko03010]	RP-S20e, RPS20; small subunit ribosomal protein S20e
Stylophora_pistillata_GAJOv1___9744.t3	-0.171696	0.20072	0.493482	-1.33722	0.000748259	0.123413	211491
Stylophora_pistillata_GAJOv1___9751.t1	-0.584768	0.0217504	0.289685	0.180526	0.328624	0.626733	211498	K13886	9180	Brite Hierarchies	9183	Protein families: signaling and cellular processes	4812	Cytoskeleton proteins [BR:ko04812]	CORO1B_1C_6; coronin-1B/1C/6
Stylophora_pistillata_GAJOv1___9767	1.40809	0.163445	0.46058	-0.535257	0.163141	0.508958	211515	K09291	9120	Genetic Information Processing	9122	Translation	3013	RNA transport [PATH:ko03013]	TPR, MLP1, MLP2; nucleoprotein TPR
Stylophora_pistillata_GAJOv1___9790	-0.396037	0.132552	0.428078	0.00511406	0.987814	0.995269	211571	K04739	9150	Organismal Systems	9152	Endocrine system	4910	Insulin signaling pathway [PATH:ko04910]	PRKAR; cAMP-dependent protein kinase regulator
Stylophora_pistillata_GAJOv1___98.t1	-0.884417	0.0191548	0.289685	-0.994189	0.14789	0.493583	192146	K08547	9180	Brite Hierarchies	9182	Protein families: genetic information processing	3000	Transcription factors [BR:ko03000]	NR2F1, TFCOUP1; COUP transcription factor 1
Stylophora_pistillata_GAJOv1___9800	-2.16674	0.0971293	0.37804	-0.993928	0.346717	0.634065	211598	K04863	9130	Environmental Information Processing	9132	Signal transduction	4010	MAPK signaling pathway [PATH:ko04010]	CACNB2; voltage-dependent calcium channel beta-2
Stylophora_pistillata_GAJOv1___9815	-0.507993	0.00175065	0.239472	0.040331	0.924789	0.96755	211625	K09577	9180	Brite Hierarchies	9182	Protein families: genetic information processing	3110	Chaperones and folding catalysts [BR:ko03110]	FKBP14; FK506-binding protein 14 [EC:5.2.1.8]
Stylophora_pistillata_GAJOv1___9834	-0.724904	0.37821	0.624888	-0.303707	0.109007	0.453051	211646	K02084	9140	Cellular Processes	9143	Cell growth and death	4210	Apoptosis [PATH:ko04210]	APAF1; apoptotic protease-activating factor
Stylophora_pistillata_GAJOv1___9835	-0.320224	0.679952	0.834525	-0.530831	0.131508	0.478371	211665	K02947	9120	Genetic Information Processing	9122	Translation	3010	Ribosome [PATH:ko03010]	RP-S10e, RPS10; small subunit ribosomal protein S10e
Stylophora_pistillata_GAJOv1___9868	-0.0130673	0.963375	0.984013	-0.318289	0.351348	0.636623	211740	K14386	9150	Organismal Systems	9154	Digestive system	4977	Vitamin digestion and absorption [PATH:ko04977]	SLC5A6, SMVT; solute carrier family 5 (sodium-dependent multivitamin transporter), member 6
Stylophora_pistillata_GAJOv1___99	-0.37864	0.183397	0.485998	-0.62755	0.198232	0.537392	192148	K17290	9180	Brite Hierarchies	9183	Protein families: signaling and cellular processes	4147	Exosome [BR:ko04147]	HTATIP2; oxidoreductase [EC:1.1.1.-]
Stylophora_pistillata_GAJOv1___9909	-0.0649599	0.737218	0.873279	0.493638	0.112497	0.455252	211795	K01904	9100	Metabolism	9108	Metabolism of cofactors and vitamins	130	Ubiquinone and other terpenoid-quinone biosynthesis [PATH:ko00130]	4CL; 4-coumarate--CoA ligase [EC:6.2.1.12]
Stylophora_pistillata_GAJOv1___9914	-0.502761	0.033056	0.30728	-0.0367925	0.753538	0.879828	211803	K05699	9140	Cellular Processes	9144	Cellular community - eukaryotes	4510	Focal adhesion [PATH:ko04510]	ACTN1_4; actinin alpha 1/4
Stylophora_pistillata_GAJOv1___9929	-0.464173	0.097695	0.379136	-0.104583	0.454057	0.715662	211831	K01759	9100	Metabolism	9101	Carbohydrate metabolism	620	Pyruvate metabolism [PATH:ko00620]	GLO1, gloA; lactoylglutathione lyase [EC:4.4.1.5]
Stylophora_pistillata_GAJOv1___995	0.00759421	0.965728	0.985364	0.0990636	0.806081	0.914289	193885	K01866	9120	Genetic Information Processing	9122	Translation	970	Aminoacyl-tRNA biosynthesis [PATH:ko00970]	YARS, tyrS; tyrosyl-tRNA synthetase [EC:6.1.1.1]
Stylophora_pistillata_GAJOv1___996	-0.576313	0.0588693	0.342907	0.249732	0.460052	0.720011	193889
Stylophora_pistillata_Mitochondria_v1___COX2	0.0968578	0.866875	0.940974	-0.00806524	0.982061	0.992628	239016	K02261	9100	Metabolism	9102	Energy metabolism	190	Oxidative phosphorylation [PATH:ko00190]	COX2; cytochrome c oxidase subunit 2
