# Supplementary material for: Metaproteome Analysis of Short‐Term Thermal Stress in Three Sympatric Coral Species Reveals Divergent Host Responses
Source: Ecol Evol. 2026 Mar 19;16(3):e73275. doi: 10.1002/ece3.73275 (PMC13093290; doi:10.1002/ece3.73275)
Supplement: Supplementary file 10 — Table S5: Summary table of all GBR coral host proteins detected for each species across the stress experiment for specific pathways. Each protein is counted only once here for reference. Multiple copies of a given protein are included in these counts. [file ECE3-16-e73275-s007.xlsx]

## Sheet: Table_S5
Table S5: Summary table of all GBR coral host proteins detected for each species across the stress experiment for specific pathways. Each protein is counted only once here for reference. Multiple copies of a given protein are included in these counts.
Basic Information			TP0G				TP1G				TP2G
Species	Pathway (B-Description)	Total Proteins detected	Increased abundance FC > 0.5	Increased abundance p-value < 0.05	Decreased Abundance FC < -0.5	Decreased abundance p-value < 0.05	Increased abundance FC > 0.5	Increased abundance p-value < 0.05	Decreased Abundance FC < -0.5	Decreased abundance p-value < 0.05	Increased abundance FC > 0.5	Increased abundance p-value < 0.05	Decreased Abundance FC < -0.5	Decreased abundance p-value < 0.05
Porites lobata	Carbohydrate metabolism	116	8	1	25	8	12	0	22	7	18	3	35	12
Porites lobata	Energy Metabolism	54	9	2	8	4	2	0	11	2	2	1	16	7
Porites lobata	Lipid Metabolsim	55	5	0	12	2	4	0	16	2	9	2	18	5
Porites lobata	Amino Acids	72	11	0	13	4	9	0	19	6	16	4	0	5
Porites lobata	Signal Transduction	170	30	1	27	2	20	0	48	14	22	4	55	13
Porites lobata	Protein Families	384	73	9	66	13	43	4	109	14	61	8	150	39
Porites lobata	Symbiosome	44	8	1	5	2	5	0	12	1	6	2	16	2
Acropora hyacinthus	Carbohydrate metabolism	121	40	5	4	0	5	0	47	12	10	2	7	1
Acropora hyacinthus	Energy Metabolism	55	2	0	21	2	1	0	29	7	5	1	10	2
Acropora hyacinthus	Lipid Metabolsim	54	17	5	3	0	1	0	21	7	6	2	20	4
Acropora hyacinthus	Amino Acids	56	12	1	5	1	2	0	21	3	8	2	13	3
Acropora hyacinthus	Signal Transduction	149	29	1	7	0	9	2	44	12	21	4	20	3
Acropora hyacinthus	Protein Families	363	98	15	21	0	23	4	108	29	54	9	59	20
Acropora hyacinthus	Symbiosome	38	14	0	5	0	6	2	10	3	9	2	6	3
Stylophora pistilliata	Carbohydrate metabolism	90	4	0	37	11	11	4	12	6
Stylophora pistilliata	Energy Metabolism	37	5	0	10	4	1	0	5	2
Stylophora pistilliata	Lipid Metabolsim	32	3	1	11	2	1	1	9	4
Stylophora pistilliata	Amino Acids	45	4	0	21	7	6	2	7	1
Stylophora pistilliata	Signal Transduction	107	5	0	36	11	4	1	12	4
Stylophora pistilliata	Protein Families	235	11	2	90	29	34	11	34	9
Stylophora pistilliata	Symbiosome	19	3	0	6	1	4	3	1	0
