# Supplementary material for: Metaproteome Analysis of Short‐Term Thermal Stress in Three Sympatric Coral Species Reveals Divergent Host Responses
Source: Ecol Evol. 2026 Mar 19;16(3):e73275. doi: 10.1002/ece3.73275 (PMC13093290; doi:10.1002/ece3.73275)
Supplement: Supplementary file 11 — Table S6: (a) Dipeptide metabolite abundance variation between control and treatment conditions across timepoints. (b) Annotated antioxidant metabolite abundance variation between control and treatment conditions across timepoints. (c) Amino acid metabolite abundance variation between control and treatment conditions across timepoints. [file ECE3-16-e73275-s010.xlsx]

## Sheet: S6a
Table S6a: Dipeptide metabolite abundance variation between control and treatment conditions at each time point from the GBR corals.
Compound	TP0G FC	TP0G p-value	TP0G adjusted p-value	TP1G FC	TP1G p-value	TP1G adjusted p-value	TP2G FC	TP2G p-value	TP2G adjusted p-value
Acropora hyacinthus
Lysine-Glutamine	-0.47436	0.301109	0.613648	3.40307	0.000336572	0.00498127	4.03412	0.0014779	0.014746
Arginine-Glutamine	-0.74627	0.190085	0.578811	2.30237	0.00395583	0.026612	2.13528	0.0353105	0.113608
Arginine-Alanine	-0.46244	0.368864	0.649904	0.00277598	0.936082	0.975635	0.234408	0.455039	0.590752
Arginine-Valine	-0.0833236	0.831747	0.932565	1.86803	0.000276698	0.00498127	3.90734	0.000322938	0.00597434
Stylophora pistillata
Lysine-Glutamine	0.727137	0.170829	0.560892	2.03334	0.0156825	0.0610792
Arginine-Glutamine	0.736376	0.353234	0.560892	2.79051	0.0572665	0.128416
Arginine-Alanine	0.897211	0.35617	0.560892	1.32859	0.0400885	0.102295
Arginine-Valine	0.460913	0.411524	0.56394	6.73057	0.0011957	0.0294939
Porites lobata
Lysine-Glutamine	-2.4029	0.0972727	0.334377	2.98644	0.0164191	0.18061	1.68248	0.194074	0.38258
Arginine-Glutamine	-0.100977	0.652952	0.815372	-1.39677	0.0807633	0.313552	3.61207	0.0246312	0.123347
Arginine-Alanine	-0.15262	0.940636	0.985429	0.521517	0.243521	0.502262	0.692098	0.197231	0.38258
Arginine-Valine	1.47139	0.6624	0.815372	-0.0448466	0.819436	0.916904	2.08105	0.103112	0.261746

## Sheet: S6b
Table S6b: Annotated antioxidant metabolite abundance variation between control and treatment conditions at each time point from the GBR corals.
Compound	TP0G FC	TP0G p-value	TP0G adjusted p-value	TP1G FC	TP1G p-value	TP1G adjusted p-value	TP2G FC	TP2G p-value	TP2G adjusted p-value
Acropora hyacinthus
Methionine	-0.917443	0.0919228	0.544362	0.740278	0.00995868	0.0460589	2.34486	0.00222284	0.0182767
Methionine sulfoxide	NA	NA	NA	NA	NA	NA	NA	NA	NA
Cystathione	-0.0789994	0.987261	0.992733	0.305023	0.62505	0.733156	0.522717	0.318885	0.485801
Cysteine	NA	NA	NA	NA	NA	NA	NA	NA	NA
Hypotaurine	1.46074	0.491316	0.761706	3.46989	0.0161081	0.0603554	11.2371	0.0052864	0.0355631
Taurine	0.433548	0.24314	0.580399	0.210862	0.48421	0.630852	0.289657	0.86545	0.88949
CDP-Choline	-0.270973	0.855467	0.93513	2.10501	8.33894e-06	0.000308541	0.73461	0.0646842	0.164786
Phosphocholine	-1.13888	0.0606612	0.544362	0.421604	0.116998	0.253288	0.753431	0.185652	0.298658
Glutathione	-1.3447	0.859309	0.93513	1.3376	0.086007	0.217033	0.758123	0.273984	0.392119
Stylophora pistillata
Methionine	2.00887	0.323997	0.560892	0.540547	0.128263	0.206336
Methionine sulfoxide	NA	NA	NA	NA	NA	NA
Cystathione	1.26458	0.0505966	0.0947328	NA	NA	NA
Cysteine	NA	NA	NA	NA	NA	NA
Hypotaurine	1.17697	0.670561	0.729728	0.99769	0.0946333	0.179561
Taurine	-0.122418	0.596825	0.669168	-0.42315	0.271036	0.376463
CDP-Choline	0.783665	0.0645799	0.560892	0.310636	0.260636	0.370904
Phosphocholine	0.393112	0.345631	0.560892	1.93368	0.0119829	0.0546483
Glutathione	0.640145	0.395631	0.560892	0.112624	0.758983	0.813982
Porites lobata
Methionine	0.579092	0.228403	0.437544	3.80535	0.10858	0.384788	-1.15081	0.20868	0.38258
Methionine sulfoxide	NA	NA	NA	NA	NA	NA	NA	NA	NA
Cystathione	-0.366441	0.322724	0.522441	-0.193224	0.968524	0.993379	-3.69445	0.275348	0.469343
Cysteine	NA	NA	NA	NA	NA	NA	NA	NA	NA
Hypotaurine	-0.122961	0.924249	0.936738	0.697087	0.482209	0.741286	-2.03471	0.0542061	0.165291
Taurine	0.752304	0.366474	0.575887	-0.831634	0.35403	0.631513	-1.17506	0.00675836	0.0557564
CDP-Choline	-0.638017	0.232031	0.437544	0.604744	0.137469	0.384788	-0.414709	0.217194	0.383077
Phosphocholine	-0.797309	0.103319	0.334377	1.03033	0.00168542	0.0278094	0.529585	0.133098	0.301292
Glutathione	-1.49986	0.0587556	0.334377	0.314336	0.884647	0.918244	-0.562852	0.976098	0.976098

## Sheet: S6c
Table S6c: Amino acid metabolite abundance variation between control and treatment conditions at each time point from the GBR corals.
Compound	TP0G FC	TP0G p-value	TP0G adjusted p-value	TP1G FC	TP1G p-value	TP1G adjusted p-value	TP2G FC	TP2G p-value	TP2G adjusted p-value
Acropora hyacinthus
Lysine	-0.39055	0.393213	0.676692	1.13715	0.00645115	0.0367219	1.45078	0.01086	0.0574026
Arginine	-0.33991	0.545803	0.766781	1.08615	0.0243338	0.0818499	1.12527	0.00597213	0.0368281
Aspartate	-0.195489	0.94794	0.987994	-0.0273187	0.856997	0.932615	-0.137067	0.748249	0.814271
Glutamate	-0.346195	0.413711	0.695787	-0.0433294	0.709539	0.795544	-0.43241	0.144465	0.248615
Asparagine	0.36053	0.289413	0.613648	1.39791	0.0796311	0.210454	0.962859	0.129663	0.234026
Serine	0.128919	0.52496	0.761706	1.02025	0.0027837	0.0228882	1.13266	0.020137	0.0804759
Glutamine	-0.266924	0.356293	0.646779	0.472575	0.0110619	0.0481517	0.930962	0.01651	0.0765467
Histidine	-0.649626	0.218222	0.578811	1.14442	0.0493361	0.14183	1.26724	0.0217503	0.0804759
Glycine	-0.213767	0.505289	0.761706	-0.124741	0.699479	0.795544	0.216793	0.444461	0.587323
Threonine	-0.348117	0.18725	0.578811	0.94907	0.0142321	0.0585098	1.07807	0.00430708	0.0318724
Alanine	0.326276	0.188823	0.578811	1.00933	0.0044472	0.0274244	1.843	0.0095307	0.0542517
Proline	0.156611	0.509828	0.761706	1.85393	1.88271e-06	0.00013932	2.25342	6.1e-05	0.00150567
Tyrosine	-0.0223148	0.984632	0.988119	1.0016	0.000813108	0.00885059	1.04061	0.0251089	0.0884789
Methionine	-0.917443	0.0919228	0.544362	0.740278	0.00995868	0.0460589	2.34486	0.00222284	0.0182767
Phenylalanine	-0.53696	0.139103	0.544362	1.09602	0.0163123	0.0603554	0.520687	0.160475	0.26989
Tryptophan	-0.317234	0.211969	0.578811	0.817607	0.0945228	0.225635	0.175913	0.24389	0.368324
Stylophora pistillata
Lysine	0.710141	0.369084	0.560892	1.00573	0.0393719	0.102295
Arginine	0.521895	0.391682	0.560892	3.10568	0.00436242	0.0358688
Aspartate	0.492219	0.373682	0.560892	0.168061	0.471476	0.571955
Glutamate	0.676044	0.364225	0.560892	0.478279	0.141886	0.223395
Asparagine	0.718006	0.38478	0.560892	2.12383	0.00510167	0.0377524
Serine	0.419928	0.45645	0.572496	2.48093	0.0037237	0.0358688
Glutamine	0.550136	0.386771	0.560892	3.25399	0.00209824	0.0358688
Histidine	0.911778	0.371984	0.560892	1.85183	0.0332855	0.0969099
Glycine	0.805978	0.371121	0.560892	1.25193	0.047709	0.117682
Threonine	0.47737	0.395195	0.560892	1.96835	0.00631788	0.0425021
Alanine	1.08608	0.358399	0.560892	2.81527	0.00341035	0.0358688
Proline	1.26089	0.360213	0.560892	1.99356	0.0117621	0.0546483
Tyrosine	-0.025271	0.527872	0.620041	2.39913	0.00415649	0.0358688
Methionine	2.00887	0.323997	0.560892	0.540547	0.128263	0.206336
Phenylalanine	1.41126	0.23825	0.560892	1.46927	0.0325502	0.0969099
Tryptophan	0.344673	0.36705	0.560892	0.59771	0.0794415	0.163297
Porites lobata
Lysine	-1.00883	0.147274	0.37385	0.998567	0.0680367	0.313552	1.34796	0.0156451	0.0860479
Arginine	-1.30156	0.107884	0.334377	0.409719	0.832403	0.916904	2.78632	0.00240023	0.0287672
Aspartate	-0.484008	0.193859	0.432582	0.230143	0.481289	0.777212	-0.542851	0.076896	0.227915
Glutamate	-0.213611	0.457159	0.685738	0.396536	0.0788277	0.313552	0.0509339	0.763319	0.839651
Asparagine	-0.251142	0.879108	0.935825	0.188269	0.943386	0.945421	1.01607	0.0114351	0.0754719
Serine	-1.38427	0.0761636	0.334377	0.432972	0.141696	0.384788	0.131132	0.483742	0.61398
Glutamine	-0.406616	0.202567	0.432582	-0.0657996	0.798739	0.916904	0.514525	0.0101056	0.0741074
Histidine	-1.2753	0.0726743	0.334377	1.18643	0.0737117	0.313552	1.3947	0.0706391	0.222009
Glycine	-1.53924	0.174585	0.411523	0.313099	0.286374	0.540019	1.50051	0.0026152	0.0287672
Threonine	-0.00114689	0.955801	0.98567	0.0693676	0.628003	0.862527	0.171447	0.754835	0.839651
Alanine	-0.956297	0.0525709	0.334377	-0.213389	0.518142	0.777212	1.69516	0.000526303	0.017368
Proline	-0.360832	0.0894604	0.334377	-0.0491386	0.517449	0.777212	-0.284933	0.119668	0.282074
Tyrosine	-0.507379	0.402387	0.617617	0.0875789	0.827499	0.916904	0.827751	0.0796384	0.227915
Methionine	0.579092	0.228403	0.437544	3.80535	0.10858	0.384788	-1.15081	0.20868	0.38258
Phenylalanine	-0.618391	0.111459	0.334377	0.478749	0.187705	0.427191	1.22949	0.00357587	0.0337154
Tryptophan	-0.189902	0.977667	0.992709	0.00522248	0.745266	0.916904	0.463608	0.179154	0.369504
